# Supplementary material for: Quantitative secretomic analysis of pancreatic cancer cells in serum-containing conditioned medium
Source: Sci Rep. 2016 Nov 21;6:37606. doi: 10.1038/srep37606 (PMC5116583; doi:10.1038/srep37606)
Supplement: Supplemental Table S1 [file srep37606-s2.xlsx]

## Sheet: info
Quantitative secretomic analysis of pancreatic cancer cells in serum-containing conditioned medium
Peng Liu1, Yejing Weng2, Zhigang Sui2, Yunhao Wu1, Xiangli Meng1, Mengwei Wu1, Haoyi Jin1, Xiaodong Tan1,*, Lihua Zhang2,*, Yukui Zhang2
The first two authors are co-first author.
1 1st Department of general surgery, Shengjing Hospital, China Medical University, Shenyang 110004, China
2 Key Lab of Separation Sciences for Analytical Chemistry, National Chromatographic R. & A. Center, Dalian Institute of Chemical Physics, Chinese Academy of Sciences, Dalian 116023, China
* Corresponding Author: Xiaodong Tan, 1st Department of general surgey, Shengjing Hospital, China Medical University, Shenyang 110004, China. Phone: +86-24-9661531111, E-mail:tanxdcmu@163.com;
Lihua Zhang, Dalian Institute of Chemical Physics, Chinese Academy of Science, Dalian 116023, China. Fax: 86-411-84379720, E-mail: LihuaZhang@dicp.ac.cn
Supplemental Table S1: Identified and quantified proteins and peptides in the SILAC experiment. A2 corresponds to the PC-1.0 experiment and A6 corresponds to the PC-1 experiment.
Explanation of the sheets in this file:
Sheet name
Exp.1-Exp.3		Identified and quantified proteins and peptides in the SILAC experiment from Chinese hamster database.
Exp.4-Exp.6		Identified and quantified proteins and peptides in the SILAC experiment from human database.

## Sheet: Exp.1
Supplemental Table S1: Identified and quantified proteins and peptides in the SILAC experiment from Chinese hamster database. A2 corresponds to the PC-1.0 experiment and A6 corresponds to the PC-1 experiment.
Accession	Description	ΣCoverage	Σ# Proteins	Σ# Unique Peptides	Σ# Peptides	Σ# PSMs	Area	A5: Heavy/Light(PC-1.0/PC-1)	A5: Heavy/Light Count	A5: Heavy/Light Variability [%]	Score A2(PC-1.0)	Coverage A2	# Peptides A2	# PSM A2	Score A6(PC-1)	Coverage A6	# Peptides A6	# PSM A6	# AAs	MW [kDa]	calc. pI
G3HQX0	40S ribosomal protein SA OS=Cricetulus griseus GN=I79_013226 PE=3 SV=1 - [G3HQX0_CRIGR]	71.51	3	10	10	29	3.07087e+08	0.081622	12	99.9033	57.0349	31.84	3	3	753.096	71.51	10	26	179	19.7215	9.29053
	Sequence	# PSMs	# Proteins	# Protein Groups	Protein Group Accessions	Modifications	MH+ [Da]	Area	Heavy/Light	Heavy/Light Count	Heavy/Light Variability [%]	q-Value	PEP	A2	IonScore A2	Exp Value A2	A6	IonScore A6	Exp Value A6	# Missed Cleavages
	FAAATGATPIAGR	1	2	1	G3HQX0	R13(Label:13C(6)15N(4))	1213.66	1.82029e+07				0	0.004781	High	46.86	0.000119517				0
	ADHQPLTEASYVNLPTIALCNTDSPLR	1	1	1	G3HQX0	C20(Carbamidomethyl); R27(Label:13C(6)15N(4))	3006.5	5.01926e+07	0.282899	1		0	0.001992	High	24.63	0.0141183				0
	FTPGTFTNQIQAAFR	4	1	1	G3HQX0	R15(Label:13C(6))	1704.88	98479287	0.305654	1		0	9.465e-10				High	108.69	6.15193e-11	0
	ADHQPLTEASYVNLPTIALCNTDSPLR	2	1	1	G3HQX0	C20(Carbamidomethyl); R27(Label:13C(6))	3002.5	290557681	0.0797745	2	3.60989	0	7.819e-15				High	82.26	2.4366e-08	0
	AIVAIENPADVSVISSR	4	1	1	G3HQX0	R17(Label:13C(6))	1746.97	262344580	0.0156876	1		0	7.642e-11				High	81.85	3.29831e-08	0
	FAAATGATPIAGR	2	2	1	G3HQX0	R13(Label:13C(6))	1209.67	3.6836e+08	0.040369	2	96.2061	0	8.427e-08				High	59.39	6.55956e-06	0
	FLAAGTHLGGTNLDFQMEQYIYK	3	1	1	G3HQX0	K23(Label:2H(4))	2621.31	49612565	0.206876	1		0	3.904e-05				High	43.87	0.000170235	0
	SDGIYIINLK	3	1	1	G3HQX0	K10(Label:2H(4))	1139.66	5.73229e+07	0.0706972	1		0	0.001412				High	33.77	0.00195188	0
	FTPGTFTNQIQAAFREPR	2	1	1	G3HQX0	R15(Label:13C(6)); R18(Label:13C(6))	2093.1	116522292				0	3.539e-05				High	32.07	0.00422191	1
	YVDIAIPCNNK	3	2	1	G3HQX0	C8(Carbamidomethyl); K11(Label:2H(4))	1310.67	2.17019e+08	0.0815042	1		0	0.0001141				High	30.05	0.00434963	0
	KSDGIYIINLK	2	1	1	G3HQX0	K1(Label:2H(4)); K11(Label:2H(4))	1271.78	29531106	0.119858	1		0	0.002874				High	20.64	0.0366766	1
	AIVAIENPADVSVISSR	1	1	1	G3HQX0	R17(Label:13C(6)15N(4))	1750.96	1.89553e+06				0.001	0.01282	High	23.4	0.0233115				0
	LLVVTDPR	1	3	1	G3HQX0	R8(Label:13C(6))	918.571	90000766	0.170751	1		0.002	0.04612				High	20.01	0.0314276	0
G3HK42	60S ribosomal protein L30 OS=Cricetulus griseus GN=I79_011057 PE=4 SV=1 - [G3HK42_CRIGR]	68.63	3	2	2	2	2.82308e+07	0.193645	1						48.5958	68.63	2	2	51	5.5517	6.49365
	Sequence	# PSMs	# Proteins	# Protein Groups	Protein Group Accessions	Modifications	MH+ [Da]	Area	Heavy/Light	Heavy/Light Count	Heavy/Light Variability [%]	q-Value	PEP	A2	IonScore A2	Exp Value A2	A6	IonScore A6	Exp Value A6	# Missed Cleavages
	TGVHHYSGNNIELGTACGK	1	2	1	G3HK42	C17(Carbamidomethyl); K19(Label:2H(4))	2018.96	3.15439e+07				0	0.005128				High	33.7	0.00110911	0
	VCTLAIIDPGDSDIIR	1	2	1	G3HK42	C2(Carbamidomethyl); R16(Label:13C(6))	1763.93	2.49177e+07	0.193645	1		0	0.003567				High	33.54	0.00227933	0
G3HCX8	Calreticulin OS=Cricetulus griseus GN=I79_008346 PE=3 SV=1 - [G3HCX8_CRIGR]	66.19	1	20	20	68	1.69085e+09	0.0861407	21	66.7674	76.268	10.07	3	4	956.604	66.19	20	64	417	48.2119	4.48779
	Sequence	# PSMs	# Proteins	# Protein Groups	Protein Group Accessions	Modifications	MH+ [Da]	Area	Heavy/Light	Heavy/Light Count	Heavy/Light Variability [%]	q-Value	PEP	A2	IonScore A2	Exp Value A2	A6	IonScore A6	Exp Value A6	# Missed Cleavages
	FYGDQEKDKGLQTSQDAR	2	1	1	G3HCX8	K7(Label:13C(6)15N(2)); K9(Label:13C(6)15N(2)); R18(Label:13C(6)15N(4))	2112.02	2.25158e+08				0	0.0005226	High	43.78	0.000196833				2
	IKDPNAAKPEDWDER	1	1	1	G3HCX8	K2(Label:13C(6)15N(2)); K8(Label:13C(6)15N(2)); R15(Label:13C(6)15N(4))	1809.9	18407607	0.0597187	1		0	0.002772	High	23.41	0.02531				1
	FYGDQEKDKGLQTSQDAR	6	1	1	G3HCX8	K7(Label:2H(4)); K9(Label:2H(4)); R18(Label:13C(6))	2100.05	1690287424	0.129737	3	8.28772	0	3.742e-09				High	90.65	3.57312e-09	2
	HEQNIDCGGGYVK	6	1	1	G3HCX8	C7(Carbamidomethyl); K13(Label:2H(4))	1480.68	212478864				0	7.275e-11				High	68.44	1.57541e-07	0
	IDNSQVESGSLEDDWDFLPPKK	2	1	1	G3HCX8	K21(Label:2H(4)); K22(Label:2H(4))	2527.25	63202450				0	2.117e-08				High	63.36	1.8222e-06	1
	SDFGKFVLSSGK	2	1	1	G3HCX8	K5(Label:2H(4)); K12(Label:2H(4))	1279.71	242231550				0	4.411e-08				High	61.23	3.72911e-06	1
	SGTIFDNFLITNDEAYAEEFGNETWGVTKASEK	1	1	1	G3HCX8	K29(Label:2H(4)); K33(Label:2H(4))	3691.76	7975723				0	1.249e-06				High	52.61	1.23362e-05	1
	QIDNPDYKGTWIHPEIDNPEYSPDANIYAYDSFAVLGLDLWQVK	1	1	1	G3HCX8	K8(Label:2H(4)); K44(Label:2H(4))	5118.5	78524087				0	0.0001589				High	52.41	1.14823e-05	1
	IKDPNAAKPEDWDER	13	1	1	G3HCX8	K2(Label:2H(4)); K8(Label:2H(4)); R15(Label:13C(6))	1797.93	652535980	0.0593404	6	81.6768	0	3.376e-08				High	50.01	5.73678e-05	1
	EQFLDGDDWTNR	1	1	1	G3HCX8	R12(Label:13C(6))	1501.67	2.38882e+07				0	5.383e-05				High	43.66	6.02737e-05	0
	KPEDWDEEMDGEWEPPVIQNPEYK	3	1	1	G3HCX8	K1(Label:2H(4)); K24(Label:2H(4))	2968.34	2.43588e+08				0	6.797e-08				High	39.18	0.00013286	0
	FYALSAR	7	1	1	G3HCX8	R7(Label:13C(6))	833.461	2223843406	0.0861407	5	51.3662	0	0.0144				High	35.59	0.00151832	0
	LFPGSLDQK	9	1	1	G3HCX8	K9(Label:2H(4))	1008.57	298577747				0	0.01097				High	31.95	0.00303175	0
	NVLINKDIR	2	1	1	G3HCX8	K6(Label:2H(4)); R9(Label:13C(6))	1094.69	1.15841e+09	0.111969	1		0	0.004825				High	28.66	0.00292711	1
	DMHGDSEYNIMFGPDICGPGTK	1	1	1	G3HCX8	C17(Carbamidomethyl); K22(Label:2H(4))	2445.03	7.40806e+07				0	1.842e-07				High	27.87	0.00162918	0
	GKNVLINKDIR	1	1	1	G3HCX8	K2(Label:2H(4)); K8(Label:2H(4)); R11(Label:13C(6))	1283.83	12171682				0	0.001042				High	27.53	0.00229585	2
	KVHVIFNYK	3	1	1	G3HCX8	K1(Label:2H(4)); K9(Label:2H(4))	1155.71	2.75692e+08	0.0834093	1		0	0.0001534				High	25.33	0.00908577	1
	DMHGDSEYNIMFGPDICGPGTKK	1	1	1	G3HCX8	C17(Carbamidomethyl); K22(Label:2H(4)); K23(Label:2H(4))	2577.17	7.28201e+06				0	1.92e-07				High	22.57	0.00857693	1
	KIKDPNAAKPEDWDER	1	1	1	G3HCX8	K1(Label:2H(4)); K3(Label:2H(4)); K9(Label:2H(4)); R16(Label:13C(6))	1930.05	20933841	0.598024	1		0	0.0006643				High	16.24	0.101016	2
	IKDPNAAKPEDWDERAK	1	1	1	G3HCX8	K2(Label:2H(4)); K8(Label:2H(4)); R15(Label:13C(6)); K17(Label:2H(4))	2001.09	59560034	0.0627412	1		0	0.0001501				High	14.22	0.228958	2
	CKDDEFTHLYTLIVRPDNTYEVK	1	1	1	G3HCX8	C1(Carbamidomethyl); K2(Label:2H(4)); R15(Label:13C(6)); K23(Label:2H(4))	2870.46	79030461				0	1.339e-08				High	10.11	0.46312	1
	NVLINKDIR	1	1	1	G3HCX8	K6(Label:13C(6)15N(2)); R9(Label:13C(6)15N(4))	1102.67	95931480	0.120786	1		0.001	0.005349	High	40.13	0.000320268				1
	VHVIFNYK	2	1	1	G3HCX8	K8(Label:2H(4))	1023.59	31968113	1.34267	1		0.001	0.03661				High	12.84	0.192399	0
G3IGQ2	Heat shock cognate 71 kDa protein OS=Cricetulus griseus GN=I79_022973 PE=3 SV=1 - [G3IGQ2_CRIGR]	65.71	3	1	3	21	7.85583e+08	0.0831951	1						651.538	65.71	3	21	70	7.39967	7.18115
	Sequence	# PSMs	# Proteins	# Protein Groups	Protein Group Accessions	Modifications	MH+ [Da]	Area	Heavy/Light	Heavy/Light Count	Heavy/Light Variability [%]	q-Value	PEP	A2	IonScore A2	Exp Value A2	A6	IonScore A6	Exp Value A6	# Missed Cleavages
	GPAVGIDLGTTYSCVGVFQHGK	4	1	1	G3IGQ2	C14(Carbamidomethyl); K22(Label:2H(4))	2267.14	524326485	0.0831951	1		0	2.394e-17				High	80.83	4.54321e-08	0
	TTPSYVAFTDTER	9	6	3	G3IDL7;G3H4Z8;G3IGQ2	R13(Label:13C(6))	1493.72	1286291868				0	8.508e-07				High	80.15	2.70494e-08	0
	VEIIANDQGNR	8	7	4	G3I8R9;G3IDL7;G3H4Z8;G3IGQ2	R11(Label:13C(6))	1234.65	546130372				0	0.000135				High	62.23	3.08182e-06	0
G3HQP8	Tubulin beta-7 chain OS=Cricetulus griseus GN=I79_013153 PE=3 SV=1 - [G3HQP8_CRIGR]	64.86	2	3	25	145	1.08021e+09	0.0203747	2	15.7618	214.298	15.32	6	11	2995.68	64.86	25	134	444	49.639	4.89404
	Sequence	# PSMs	# Proteins	# Protein Groups	Protein Group Accessions	Modifications	MH+ [Da]	Area	Heavy/Light	Heavy/Light Count	Heavy/Light Variability [%]	q-Value	PEP	A2	IonScore A2	Exp Value A2	A6	IonScore A6	Exp Value A6	# Missed Cleavages
	LAVNMVPFPR	2	8	3	G3HCL2;G3HQP8;G3IEG6	R10(Label:13C(6)15N(4))	1153.64	170079451				0	0.0001133	High	58.5	8.89899e-06				0
	YLTVAAVFR	3	3	2	G3HCL2;G3HQP8	R9(Label:13C(6)15N(4))	1049.6	6.25508e+07				0	0.001452	High	48.45	7.78747e-05				0
	EVDEQMLNVQNK	2	4	2	G3HQP8;G3IEG6	K12(Label:13C(6)15N(2))	1454.7	75010330				0	0.0002692	High	43.21	0.000198175				0
	NSSYFVEWIPNNVK	1	7	3	G3HCL2;G3HQP8;G3IEG6	K14(Label:13C(6)15N(2))	1704.85	115122890				0	0.00367	High	29.27	0.0071574				0
	AILVDLEPGTMDSVR	5	4	2	G3HQP8;G3IEG6	R15(Label:13C(6))	1621.85	735306199				0	1.554e-09				High	84.62	2.03635e-08	0
	GHYTEGAELVDSVLDVVR	10	4	2	G3HQP8;G3IEG6	R18(Label:13C(6))	1965	265900837				0	3.135e-10				High	84.43	2.01924e-08	0
	GHYTEGAELVDSVLDVVRK	9	4	2	G3HQP8;G3IEG6	R18(Label:13C(6)); K19(Label:2H(4))	2097.12	187591956				0	2.13e-15				High	82.86	2.97624e-08	1
	LTTPTYGDLNHLVSATMSGVTTCLR	6	5	3	G3HCL2;G3HQP8;G3IEG6	C23(Carbamidomethyl); R25(Label:13C(6))	2714.36	638938120				0	4.441e-11				High	80.49	4.19854e-08	0
	ISVYYNEATGGK	2	1	1	G3HQP8	K12(Label:2H(4))	1305.66	1.74096e+08	0.0183317	1		0	1.306e-05				High	68.73	4.5549e-07	0
	SGPFGQIFRPDNFVFGQSGAGNNWAK	5	4	3	G3HCL2;G3HQP8;G3IEG6	R9(Label:13C(6)); K26(Label:2H(4))	2808.39	1072352697				0	1.974e-14				High	67.83	6.67506e-07	0
	LAVNMVPFPR	12	8	3	G3HCL2;G3HQP8;G3IEG6	R10(Label:13C(6))	1149.65	1084837334				0	9.451e-07				High	64.48	2.19217e-06	0
	ISEQFTAMFR	7	6	3	G3HCL2;G3HQP8;G3IEG6	R10(Label:13C(6))	1235.62	298670592				0	3.122e-05				High	63.86	1.58293e-06	0
	LHFFMPGFAPLTSR	14	5	3	G3HCL2;G3HQP8;G3IEG6	R14(Label:13C(6))	1626.85	635158626				0	9.563e-07				High	63.03	3.0362e-06	0
	MREIVHIQAGQCGNQIGAK	3	4	3	G3HCL2;G3HQP8;G3IEG6	R2(Label:13C(6)); C12(Carbamidomethyl); K19(Label:2H(4))	2120.11	5.833e+08				0	1.8e-15				High	57.67	9.23408e-06	1
	YLTVAAVFR	15	3	2	G3HCL2;G3HQP8	R9(Label:13C(6))	1045.61	538069272				0	9.605e-05				High	52.04	3.34467e-05	0
	FPGQLNADLR	10	8	3	G3HCL2;G3HQP8;G3IEG6	R10(Label:13C(6))	1136.62	29550082				0	5.931e-05				High	50.84	4.07948e-05	0
	EVDEQMLNVQNK	5	4	2	G3HQP8;G3IEG6	K12(Label:2H(4))	1450.72	691589484				0	9.003e-08				High	50.65	3.18568e-05	0
	IMNTFSVVPSPK	4	4	2	G3HCL2;G3HQP8	K12(Label:2H(4))	1323.73	780476698				0	3.921e-07				High	50.24	5.25162e-05	0
	NSSYFVEWIPNNVK	3	7	3	G3HCL2;G3HQP8;G3IEG6	K14(Label:2H(4))	1700.85	782630320				0	3.417e-06				High	45.82	0.000117818	0
	TAVCDIPPR	4	5	3	G3HCL2;G3HQP8;G3IEG6	C4(Carbamidomethyl); R9(Label:13C(6))	1034.54	125690383				0	8.413e-05				High	44.81	0.000155274	0
	MSMKEVDEQMLNVQNK	2	4	2	G3HQP8;G3IEG6	K4(Label:2H(4)); K16(Label:2H(4))	1931.95	129887392				0	5.467e-06				High	43.72	0.00015074	1
	FPGQLNADLRK	2	8	3	G3HCL2;G3HQP8;G3IEG6	R10(Label:13C(6)); K11(Label:2H(4))	1268.74	2.39174e+08				0	1.491e-06				High	41.41	0.000339702	1
	IREEYPDRIMNTFSVVPSPK	3	2	1	G3HQP8	R2(Label:13C(6)); R8(Label:13C(6)); K20(Label:2H(4))	2394.28	1083452208	0.0226453	1		0	3.427e-09				High	36.69	0.000953586	2
	EIVHIQAGQCGNQIGAK	4	5	3	G3HQP8;G3IEG6;G3HCL2	C10(Carbamidomethyl); K17(Label:2H(4))	1826.95	1.03212e+08				0	6.897e-05				High	27.9	0.00900105	0
	NMMAACDPR	3	7	3	G3HCL2;G3HQP8;G3IEG6	C6(Carbamidomethyl); R9(Label:13C(6))	1071.45	1026712668				0	0.01903				High	20.5	0.0088914	0
	KEAESCDCLQGFQLTHSLGGGTGSGMGTLLISK	1	3	2	G3HCL2;G3HQP8	K1(Label:2H(4)); C6(Carbamidomethyl); C8(Carbamidomethyl); K33(Label:2H(4))	3447.68	0				0	0.0001281				High	16.81	0.0646192	1
	ALTVPELTQQVFDAK	1	1	1	G3HQP8	K15(Label:2H(4))	1663.92	16445814				0	8e-05				High	16.3	0.119556	0
	TAVCDIPPRGLK	1	5	3	G3HCL2;G3HQP8;G3IEG6	C4(Carbamidomethyl); R9(Label:13C(6)); K12(Label:2H(4))	1336.77	0				0	8.752e-05				High	11.37	0.423085	1
	LHFFMPGFAPLTSR	2	5	3	G3HCL2;G3HQP8;G3IEG6	R14(Label:13C(6)15N(4))	1630.85	1.52342e+07				0.001	0.02012	High	34.22	0.00261125				0
	KLAVNMVPFPR	1	8	3	G3HCL2;G3HQP8;G3IEG6	K1(Label:2H(4)); R11(Label:13C(6))	1281.77	1.04375e+08				0.001	0.02419				High	26.14	0.0104585	1
	NMMAACDPR	2	7	3	G3HCL2;G3HQP8;G3IEG6	M2(Oxidation); C6(Carbamidomethyl); R9(Label:13C(6))	1087.44	26988334				0.004	0.08446				High	41.88	6.47098e-05	0
	NMMAACDPR	1	7	3	G3HCL2;G3HQP8;G3IEG6	C6(Carbamidomethyl); R9(Label:13C(6)15N(4))	1075.43	19346948				0.009	0.1214	High	18.6	0.0137711				0
G3HKZ1	14-3-3 protein zeta/delta OS=Cricetulus griseus GN=I79_011374 PE=3 SV=1 - [G3HKZ1_CRIGR]	64.08	1	11	13	67	3.14375e+09	0.319092	30	26.8707	199.75	30.61	6	11	1203.93	64.08	13	56	245	27.6977	4.79248
	Sequence	# PSMs	# Proteins	# Protein Groups	Protein Group Accessions	Modifications	MH+ [Da]	Area	Heavy/Light	Heavy/Light Count	Heavy/Light Variability [%]	q-Value	PEP	A2	IonScore A2	Exp Value A2	A6	IonScore A6	Exp Value A6	# Missed Cleavages
	SVTEQGAELSNEER	1	1	1	G3HKZ1	R14(Label:13C(6)15N(4))	1558.73	652306807				0	0.0003938	High	51.8	1.91601e-05				0
	DSTLIMQLLR	2	7	6	G3HLS2;G3IEY9;G3HK90;G3HYQ1;G3HKZ1;G3IPD7	R10(Label:13C(6)15N(4))	1199.67	74079214				0	0.0018	High	46.9	9.80034e-05				0
	YLAEVAAGDDKK	3	1	1	G3HKZ1	K11(Label:13C(6)15N(2)); K12(Label:13C(6)15N(2))	1295.68	1.10487e+08	0.366361	2	28.3308	0	0.0007087	High	40.31	0.000530731				1
	SVTEQGAELSNEER	8	1	1	G3HKZ1	R14(Label:13C(6))	1554.73	2840690656	0.306688	3	34.0761	0	3.393e-11				High	103.41	1.11729e-10	0
	YLAEVAAGDDKK	6	1	1	G3HKZ1	K11(Label:2H(4)); K12(Label:2H(4))	1287.7	237060186	0.312408	5	42.4965	0	1.579e-07				High	73.35	2.0576e-07	1
	DICNDVLSLLEK	3	1	1	G3HKZ1	C3(Carbamidomethyl); K12(Label:2H(4))	1422.74	1348905136	0.327692	3	1.89051	0	3.254e-08				High	57.94	8.91852e-06	0
	DSTLIMQLLR	4	7	6	G3HLS2;G3IEY9;G3HK90;G3HYQ1;G3HKZ1;G3IPD7	R10(Label:13C(6))	1195.69	1100386776				0	0.0002349				High	57.73	7.75814e-06	0
	DSTLIMQLLR	6	7	6	G3HLS2;G3IEY9;G3HK90;G3HYQ1;G3HKZ1;G3IPD7	M6(Oxidation); R10(Label:13C(6))	1211.68	3.23122e+07				0	2.385e-05				High	51.8	3.2374e-05	0
	YDDMAACMK	3	1	1	G3HKZ1	C7(Carbamidomethyl); K9(Label:2H(4))	1108.44	934869208	0.312949	2	2.45235	0	6.822e-06				High	47.94	1.60313e-05	0
	LAEQAERYDDMAACMK	6	1	1	G3HKZ1	R7(Label:13C(6)); C14(Carbamidomethyl); K16(Label:2H(4))	1911.86	327099262	0.471898	4	69.4349	0	3.018e-10				High	47.69	1.78727e-05	1
	NLLSVAYK	8	7	5	G3HLS2;G3IEY9;G3HK90;G3HYQ1;G3HKZ1	K8(Label:2H(4))	911.55	4141137416				0	0.02254				High	35.72	0.0019424	0
	TAFDEAIAELDTLSEESYK	2	1	1	G3HKZ1	K19(Label:2H(4))	2136.01	197113304	0.351696	2	6.96989	0	2.784e-07				High	31.67	0.00241673	0
	FLIPNASQAESK	1	1	1	G3HKZ1	K12(Label:2H(4))	1308.71	2449418152	0.358081	1		0	0.0001403				High	28.62	0.00700761	0
	MDKNELVQK	4	1	1	G3HKZ1	N-Term(Acetyl); K3(Label:2H(4)); K9(Label:2H(4))	1154.63	1784987840	0.259475	3	31.8606	0	0.0004468				High	27.92	0.0076682	1
	MDKNELVQK	1	1	1	G3HKZ1	N-Term(Acetyl); M1(Oxidation); K3(Label:2H(4)); K9(Label:2H(4))	1170.63	4.61984e+07	0.226087	1		0	0.007614				High	24.49	0.0227604	1
	YDDMAACMK	1	1	1	G3HKZ1	M4(Oxidation); C7(Carbamidomethyl); K9(Label:2H(4))	1124.44	37894607	0.218409	1		0	0.005078				High	17.16	0.0191854	0
	VVSSIEQKTEGAEK	1	1	1	G3HKZ1	K8(Label:2H(4)); K14(Label:2H(4))	1512.84	2.00796e+07	0.284475	1		0	0.0001729				High	16.55	0.137212	1
	NLLSVAYK	3	7	5	G3HLS2;G3IEY9;G3HK90;G3HYQ1;G3HKZ1	K8(Label:13C(6)15N(2))	915.538	1155626897				0.001	0.01724	High	37.23	0.000965095				0
	TAFDEAIAELDTLSEESYK	1	1	1	G3HKZ1	K19(Label:13C(6)15N(2))	2140.02	1.21846e+08	0.383321	1		0.001	0.01039	High	33.87	0.0018049				0
	EKIEAELR	1	1	1	G3HKZ1	K2(Label:2H(4)); R8(Label:13C(6))	997.593	55389649	0.159926	1		0.001	0.03805				High	21.91	0.0334968	1
	FLIPNASQAESK	1	1	1	G3HKZ1	K12(Label:13C(6)15N(2))	1312.7	178251942				0.005	0.05613	High	18.38	0.0689753				0
	DNLTLWTSDTQGDEAEAGEGGEN	1	1	1	G3HKZ1		2409	3.44027e+07				0.006	0.1258				High	28.23	0.00149958	0
G3HCL2	Tubulin beta-4 chain OS=Cricetulus griseus GN=I79_008223 PE=3 SV=1 - [G3HCL2_CRIGR]	62.84	2	4	23	126	1.20128e+09	0.194972	9	292.808	200.709	15.99	6	10	2509.32	62.84	23	116	444	49.5539	4.88135
	Sequence	# PSMs	# Proteins	# Protein Groups	Protein Group Accessions	Modifications	MH+ [Da]	Area	Heavy/Light	Heavy/Light Count	Heavy/Light Variability [%]	q-Value	PEP	A2	IonScore A2	Exp Value A2	A6	IonScore A6	Exp Value A6	# Missed Cleavages
	LAVNMVPFPR	2	8	3	G3HCL2;G3HQP8;G3IEG6	R10(Label:13C(6)15N(4))	1153.64	170079451				0	0.0001133	High	58.5	8.89899e-06				0
	YLTVAAVFR	3	3	2	G3HCL2;G3HQP8	R9(Label:13C(6)15N(4))	1049.6	6.25508e+07				0	0.001452	High	48.45	7.78747e-05				0
	ALTVPELTQQMFDAK	1	4	1	G3HCL2	K15(Label:13C(6)15N(2))	1699.88	88864648	0.723041	1		0	0.001217	High	30.93	0.00468196				0
	NSSYFVEWIPNNVK	1	7	3	G3HCL2;G3HQP8;G3IEG6	K14(Label:13C(6)15N(2))	1704.85	115122890				0	0.00367	High	29.27	0.0071574				0
	MAATFIGNSTAIQELFK	1	1	1	G3HCL2	M1(Oxidation); K17(Label:2H(4))	1861.97	204282924				0	1.404e-11				High	97.12	1.04808e-09	0
	LTTPTYGDLNHLVSATMSGVTTCLR	6	5	3	G3HCL2;G3HQP8;G3IEG6	C23(Carbamidomethyl); R25(Label:13C(6))	2714.36	638938120				0	4.441e-11				High	80.49	4.19854e-08	0
	MAATFIGNSTAIQELFKR	1	1	1	G3HCL2	M1(Oxidation); K17(Label:2H(4)); R18(Label:13C(6))	2024.09	58211184				0	4.311e-09				High	77.01	1.09487e-07	1
	AVLVDLEPGTMDSVR	9	1	1	G3HCL2	R15(Label:13C(6))	1607.84	1446636536	0.0660572	4	68.8738	0	7.992e-11				High	71.04	3.81717e-07	0
	SGPFGQIFRPDNFVFGQSGAGNNWAK	5	4	3	G3HCL2;G3HQP8;G3IEG6	R9(Label:13C(6)); K26(Label:2H(4))	2808.39	1072352697				0	1.974e-14				High	67.83	6.67506e-07	0
	LAVNMVPFPR	12	8	3	G3HCL2;G3HQP8;G3IEG6	R10(Label:13C(6))	1149.65	1084837334				0	9.451e-07				High	64.48	2.19217e-06	0
	ISEQFTAMFR	7	6	3	G3HCL2;G3HQP8;G3IEG6	R10(Label:13C(6))	1235.62	298670592				0	3.122e-05				High	63.86	1.58293e-06	0
	LHFFMPGFAPLTSR	14	5	3	G3HCL2;G3HQP8;G3IEG6	R14(Label:13C(6))	1626.85	635158626				0	9.563e-07				High	63.03	3.0362e-06	0
	MREIVHLQAGQCGNQIGAK	3	4	3	G3HCL2;G3HQP8;G3IEG6	R2(Label:13C(6)); C12(Carbamidomethyl); K19(Label:2H(4))	2120.11	5.833e+08				0	1.8e-15				High	57.67	9.23408e-06	1
	ALTVPELTQQMFDAK	4	4	1	G3HCL2	K15(Label:2H(4))	1695.89	776747306	0.528404	2	35.3214	0	7.101e-07				High	56.66	1.25149e-05	0
	YLTVAAVFR	15	3	2	G3HCL2;G3HQP8	R9(Label:13C(6))	1045.61	538069272				0	9.605e-05				High	52.04	3.34467e-05	0
	FPGQLNADLR	10	8	3	G3HCL2;G3HQP8;G3IEG6	R10(Label:13C(6))	1136.62	29550082				0	5.931e-05				High	50.84	4.07948e-05	0
	IMNTFSVVPSPK	4	4	2	G3HCL2;G3HQP8	K12(Label:2H(4))	1323.73	780476698				0	3.921e-07				High	50.24	5.25162e-05	0
	ALTVPELTQQMFDAKNMMAACDPR	1	4	1	G3HCL2	K15(Label:2H(4)); C21(Carbamidomethyl); R24(Label:13C(6))	2748.31	306384744				0	1.468e-10				High	48.44	3.93852e-05	1
	NSSYFVEWIPNNVK	3	7	3	G3HCL2;G3HQP8;G3IEG6	K14(Label:2H(4))	1700.85	782630320				0	3.417e-06				High	45.82	0.000117818	0
	TAVCDIPPR	4	5	3	G3HCL2;G3HQP8;G3IEG6	C4(Carbamidomethyl); R9(Label:13C(6))	1034.54	125690383				0	8.413e-05				High	44.81	0.000155274	0
	FPGQLNADLRK	2	8	3	G3HCL2;G3HQP8;G3IEG6	R10(Label:13C(6)); K11(Label:2H(4))	1268.74	2.39174e+08				0	1.491e-06				High	41.41	0.000339702	1
	FWEVISDEHGIDPTGTYHGDSDLQLER	3	1	1	G3HCL2	R27(Label:13C(6))	3122.44	136197622	0.242589	2	44.9049	0	3.852e-13				High	28.94	0.00229759	0
	EIVHLQAGQCGNQIGAK	4	5	3	G3HQP8;G3IEG6;G3HCL2	C10(Carbamidomethyl); K17(Label:2H(4))	1826.95	1.03212e+08				0	6.897e-05				High	27.9	0.00900105	0
	NMMAACDPR	3	7	3	G3HCL2;G3HQP8;G3IEG6	C6(Carbamidomethyl); R9(Label:13C(6))	1071.45	1026712668				0	0.01903				High	20.5	0.0088914	0
	KEAESCDCLQGFQLTHSLGGGTGSGMGTLLISK	1	3	2	G3HCL2;G3HQP8	K1(Label:2H(4)); C6(Carbamidomethyl); C8(Carbamidomethyl); K33(Label:2H(4))	3447.68	0				0	0.0001281				High	16.81	0.0646192	1
	TAVCDIPPRGLK	1	5	3	G3HCL2;G3HQP8;G3IEG6	C4(Carbamidomethyl); R9(Label:13C(6)); K12(Label:2H(4))	1336.77	0				0	8.752e-05				High	11.37	0.423085	1
	LHFFMPGFAPLTSR	2	5	3	G3HCL2;G3HQP8;G3IEG6	R14(Label:13C(6)15N(4))	1630.85	1.52342e+07				0.001	0.02012	High	34.22	0.00261125				0
	KLAVNMVPFPR	1	8	3	G3HCL2;G3HQP8;G3IEG6	K1(Label:2H(4)); R11(Label:13C(6))	1281.77	1.04375e+08				0.001	0.02419				High	26.14	0.0104585	1
	NMMAACDPR	2	7	3	G3HCL2;G3HQP8;G3IEG6	M2(Oxidation); C6(Carbamidomethyl); R9(Label:13C(6))	1087.44	26988334				0.004	0.08446				High	41.88	6.47098e-05	0
	NMMAACDPR	1	7	3	G3HCL2;G3HQP8;G3IEG6	C6(Carbamidomethyl); R9(Label:13C(6)15N(4))	1075.43	19346948				0.009	0.1214	High	18.6	0.0137711				0
G3I539	Hsc70-interacting protein OS=Cricetulus griseus GN=I79_018582 PE=4 SV=1 - [G3I539_CRIGR]	61.29	1	7	7	11	5.55003e+07	0.481334	7	72.8362	152.521	59.68	6	9	56.97	24.19	2	2	124	13.9071	6.771
	Sequence	# PSMs	# Proteins	# Protein Groups	Protein Group Accessions	Modifications	MH+ [Da]	Area	Heavy/Light	Heavy/Light Count	Heavy/Light Variability [%]	q-Value	PEP	A2	IonScore A2	Exp Value A2	A6	IonScore A6	Exp Value A6	# Missed Cleavages
	LDYDEDASAMLK	1	1	1	G3I539	K12(Label:13C(6)15N(2))	1378.63	2.98251e+07	0.628639	1		0	1.414e-05	High	71.37	1.49539e-07				0
	AIEINPDSAQPYK	1	1	1	G3I539	K13(Label:13C(6)15N(2))	1453.74	0				0	0.0002212	High	37.21	0.00115015				0
	AIDLFTDAIK	1	1	1	G3I539	K10(Label:13C(6)15N(2))	1114.62	5.32146e+07	0.309989	1		0	0.003425	High	31.79	0.0030462				0
	AIEINPDSAQPYKWR	1	1	1	G3I539	K13(Label:2H(4)); R15(Label:13C(6))	1797.95	80376440				0	9.859e-09				High	56.97	1.20546e-05	1
	KGAAIEALNDGELQK	1	1	1	G3I539	K1(Label:2H(4)); K15(Label:2H(4))	1564.87	32909721				0	0.0008281				High	15.77	0.152289	1
	KGAAIEALNDGELQK	1	1	1	G3I539	K1(Label:13C(6)15N(2)); K15(Label:13C(6)15N(2))	1572.86	1.58406e+07	0.481334	1		0.001	0.009044	High	34.1	0.00221756				1
	LLGHWEEAAHDLALACK	2	1	1	G3I539	C16(Carbamidomethyl); K17(Label:13C(6)15N(2))	1941.97	1.55052e+07	0.425119	2	161.377	0.001	0.006255	High	17.26	0.104302				0
	LAILYAK	3	1	1	G3I539	K7(Label:13C(6)15N(2))	799.517	30358922	0.37141	2	94.9419	0.003	0.03793	High	32.97	0.000555127				0
G3IDL7	Heat shock cognate 71 kDa protein OS=Cricetulus griseus GN=I79_021800 PE=3 SV=1 - [G3IDL7_CRIGR]	60.77	4	10	14	71	1456098242	0.0540375	11	130.648	112.546	8.13	1	4	1723.28	60.77	14	67	209	22.6815	5.43994
	Sequence	# PSMs	# Proteins	# Protein Groups	Protein Group Accessions	Modifications	MH+ [Da]	Area	Heavy/Light	Heavy/Light Count	Heavy/Light Variability [%]	q-Value	PEP	A2	IonScore A2	Exp Value A2	A6	IonScore A6	Exp Value A6	# Missed Cleavages
	IINEPTAAAIAYGLDKK	4	2	2	G3IDL7;G3H4Z8	K16(Label:13C(6)15N(2)); K17(Label:13C(6)15N(2))	1804.02	116522574				0	6.959e-06	High	65.92	7.4199e-07				1
	TTPSYVAFTDTER	9	6	3	G3IDL7;G3H4Z8;G3IGQ2	R13(Label:13C(6))	1493.72	1286291868				0	8.508e-07				High	80.15	2.70494e-08	0
	IINEPTAAAIAYGLDKK	10	2	2	G3IDL7;G3H4Z8	K16(Label:2H(4)); K17(Label:2H(4))	1796.04	1902429946				0	1.851e-10				High	75.74	9.60069e-08	1
	RFDDAVVQSDMK	1	1	1	G3IDL7	R1(Label:13C(6)); K12(Label:2H(4))	1420.71	44883772				0	6.5e-08				High	72.61	1.56259e-07	1
	IINEPTAAAIAYGLDK	3	4	3	G3I8R9;G3IDL7;G3H4Z8	K16(Label:2H(4))	1663.92	336178989				0	5.261e-08				High	72.06	3.32931e-07	0
	TVTNAVVTVPAYFNDSQR	9	1	1	G3IDL7	R18(Label:13C(6))	1988.02	718566225	0.0540375	3	45.2256	0	1.075e-12				High	70.34	4.48479e-07	0
	DAGTIAGLNVLR	9	1	1	G3IDL7	R12(Label:13C(6))	1205.69	1179572912	0.0727353	4	69.2221	0	1.916e-05				High	65.8	1.18362e-06	0
	VEIIANDQGNR	8	7	4	G3I8R9;G3IDL7;G3H4Z8;G3IGQ2	R11(Label:13C(6))	1234.65	546130372				0	0.000135				High	62.23	3.08182e-06	0
	NQVAMNPTNTVFDAK	5	1	1	G3IDL7	K15(Label:2H(4))	1653.82	1100329484	0.172905	2	165.285	0	1.553e-08				High	52.18	2.5727e-05	0
	HWPFMVVNDAGRPK	6	1	1	G3IDL7	R12(Label:13C(6)); K14(Label:2H(4))	1663.88	6.4216e+08	0.0131521	1		0	7.758e-08				High	50.08	5.54688e-05	0
	NQVAMNPTNTVFDAKR	1	1	1	G3IDL7	K15(Label:2H(4)); R16(Label:13C(6))	1815.94	179350541				0	1.32e-09				High	48.79	6.54041e-05	1
	VQVEYKGEAK	2	1	1	G3IDL7	K6(Label:2H(4)); K10(Label:2H(4))	1158.66	1.18991e+07				0	0.001483				High	44.54	0.000170507	1
	FDDAVVQSDMK	2	1	1	G3IDL7	K11(Label:2H(4))	1258.59	1.49215e+08				0	1.785e-06				High	40.78	0.000188011	0
	RFDDAVVQSDMKHWPFMVVNDAGRPK	1	1	1	G3IDL7	R1(Label:13C(6)); K12(Label:2H(4)); R24(Label:13C(6)); K26(Label:2H(4))	3065.57	25964727				0	5.789e-05				High	34.22	0.00185437	2
	QATKDAGTIAGLNVLR	1	1	1	G3IDL7	K4(Label:2H(4)); R16(Label:13C(6))	1637.96	116546056	0.0161424	1		0	0.004313				High	20.48	0.0358146	1
G3I072	Elongation factor 1-gamma OS=Cricetulus griseus GN=I79_016749 PE=4 SV=1 - [G3I072_CRIGR]	59.59	2	2	5	18	2.19587e+08	0.527192	1						274.66	59.59	5	18	146	16.4861	7.45947
	Sequence	# PSMs	# Proteins	# Protein Groups	Protein Group Accessions	Modifications	MH+ [Da]	Area	Heavy/Light	Heavy/Light Count	Heavy/Light Variability [%]	q-Value	PEP	A2	IonScore A2	Exp Value A2	A6	IonScore A6	Exp Value A6	# Missed Cleavages
	ALIAAQYSGAQVR	4	1	1	G3I072	R13(Label:13C(6))	1353.76	2.54166e+08				0	2.11e-08				High	66.49	1.27901e-06	0
	AAGTLYTYPENWR	5	3	2	G3I072;G3IE48	N-Term(Acetyl); R13(Label:13C(6))	1589.77	2.53508e+08				0	4.086e-07				High	42.93	0.000147706	0
	VLSAPPHFHFGQTNR	4	3	2	G3I072;G3IE48	R15(Label:13C(6))	1713.89	151086880				0	6.24e-08				High	31.4	0.00423795	0
	GSTPEAAAQVVQWVSFADSDIVPPASTWVFPTLGIMHHNK	1	1	1	G3I072	K40(Label:2H(4))	4295.15	70293214	0.527192	1		0	4.942e-05				High	11.93	0.201981	0
	TPEFLR	4	3	2	G3I072;G3IE48	R6(Label:13C(6))	768.435	1.30756e+08				0.001	0.03663				High	34.68	0.000868041	0
G3HE00	Follistatin (Fragment) OS=Cricetulus griseus GN=I79_008769 PE=4 SV=1 - [G3HE00_CRIGR]	58.23	1	17	17	104	3.48893e+09	0.428162	49	57.0443	494.449	43.04	11	31	1736.79	58.23	17	73	316	34.8139	5.79541
	Sequence	# PSMs	# Proteins	# Protein Groups	Protein Group Accessions	Modifications	MH+ [Da]	Area	Heavy/Light	Heavy/Light Count	Heavy/Light Variability [%]	q-Value	PEP	A2	IonScore A2	Exp Value A2	A6	IonScore A6	Exp Value A6	# Missed Cleavages
	CSLCDELCPDSK	3	1	1	G3HE00	C1(Carbamidomethyl); C4(Carbamidomethyl); C8(Carbamidomethyl); K12(Label:13C(6)15N(2))	1491.6	222019551	1.11582	3	63.7749	0	2.877e-05	High	67.46	1.79048e-07				0
	CQVLYKTELSKEECCSTGR	2	1	1	G3HE00	C1(Carbamidomethyl); K6(Label:13C(6)15N(2)); K11(Label:13C(6)15N(2)); C14(Carbamidomethyl); C15(Carbamidomethyl); R19(Label:13C(6)15N(4))	2374.11	2.23689e+08	0.240987	1		0	1.862e-06	High	63.33	1.18451e-06				2
	CKEQPELEVQYQGK	8	1	1	G3HE00	C1(Carbamidomethyl); K2(Label:13C(6)15N(2)); K14(Label:13C(6)15N(2))	1751.86	905259216	0.684161	2	131.537	0	3.365e-06	High	61.98	2.85241e-06				1
	DVLCPGSSTCVVDQTNNAYCVTCNR	2	1	1	G3HE00	C4(Carbamidomethyl); C10(Carbamidomethyl); C20(Carbamidomethyl); C23(Carbamidomethyl); R25(Label:13C(6)15N(4))	2900.23	148275195	0.686564	1		0	8.433e-05	High	43.11	4.87495e-05				0
	EAACSSGVLLEVK	5	1	1	G3HE00	C4(Carbamidomethyl); K13(Label:13C(6)15N(2))	1370.71	206021350	0.127067	1		0	0.0006645	High	41.17	0.000408652				0
	DVLCPGSSTCVVDQTNNAYCVTCNR	5	1	1	G3HE00	C4(Carbamidomethyl); C10(Carbamidomethyl); C20(Carbamidomethyl); C23(Carbamidomethyl); R25(Label:13C(6))	2896.24	415750064	0.832008	1		0	5.184e-12				High	104.99	3.16206e-11	0
	SDEPVCASDNATYASECAMK	2	1	1	G3HE00	C6(Carbamidomethyl); C17(Carbamidomethyl); K20(Label:2H(4))	2209.9	121894818	0.35382	2	115.343	0	3.148e-13				High	91.45	7.14447e-10	0
	TCRDVLCPGSSTCVVDQTNNAYCVTCNR	1	1	1	G3HE00	C2(Carbamidomethyl); R3(Label:13C(6)); C7(Carbamidomethyl); C13(Carbamidomethyl); C23(Carbamidomethyl); C26(Carbamidomethyl); R28(Label:13C(6))	3319.44	0				0	5.13e-11				High	75.19	3.01974e-08	1
	CQVLYKTELSKEECCSTGR	3	1	1	G3HE00	C1(Carbamidomethyl); K6(Label:2H(4)); K11(Label:2H(4)); C14(Carbamidomethyl); C15(Carbamidomethyl); R19(Label:13C(6))	2362.13	801132688	0.342312	1		0	5.637e-12				High	73.92	1.21653e-07	2
	EAACSSGVLLEVK	13	1	1	G3HE00	C4(Carbamidomethyl); K13(Label:2H(4))	1366.72	1971304952	0.523149	7	108.766	0	6.093e-06				High	72.07	3.16643e-07	0
	CKEQPELEVQYQGK	12	1	1	G3HE00	C1(Carbamidomethyl); K2(Label:2H(4)); K14(Label:2H(4))	1743.88	2789262256	0.532243	6	38.361	0	1.173e-12				High	71.02	3.00458e-07	1
	CSLCDELCPDSK	7	1	1	G3HE00	C1(Carbamidomethyl); C4(Carbamidomethyl); C8(Carbamidomethyl); K12(Label:2H(4))	1487.61	1786443536	0.447917	1		0	3.998e-08				High	63.2	4.77496e-07	0
	EQPELEVQYQGK	4	1	1	G3HE00	K12(Label:2H(4))	1451.73	481858856	0.458279	2	10.1038	0	6.817e-06				High	44.51	0.000150449	0
	WMIFNGGAPNCIPCK	2	1	1	G3HE00	C11(Carbamidomethyl); C14(Carbamidomethyl); K15(Label:2H(4))	1768.83	756204272	0.471787	1		0	9.184e-08				High	41.28	0.000122881	0
	CSLCDELCPDSKSDEPVCASDNATYASECAMK	1	1	1	G3HE00	C1(Carbamidomethyl); C4(Carbamidomethyl); C8(Carbamidomethyl); K12(Label:2H(4)); C18(Carbamidomethyl); C29(Carbamidomethyl); K32(Label:2H(4))	3678.5	12175298	0.362851	1		0	6.923e-06				High	38.76	0.00013273	1
	CVCAPDCSNITWK	5	1	1	G3HE00	C1(Carbamidomethyl); C3(Carbamidomethyl); C7(Carbamidomethyl); K13(Label:2H(4))	1614.7	3911209536	0.387955	4	2.66143	0	7.146e-07				High	34.43	0.000359724	0
	SIGLAYEGK	8	1	1	G3HE00	K9(Label:2H(4))	941.524	3766321141	0.317669	4	32.9777	0	0.003451				High	34	0.00256779	0
	CLWDFKVGR	1	1	1	G3HE00	C1(Carbamidomethyl); K6(Label:2H(4)); R9(Label:13C(6))	1190.64	4.63761e+07	0.134568	1		0	1.261e-05				High	30.97	0.0043191	1
	WMIFNGGAPNCIPCKETCENVDCGPGKK	1	1	1	G3HE00	C11(Carbamidomethyl); C14(Carbamidomethyl); K15(Label:2H(4)); C18(Carbamidomethyl); C23(Carbamidomethyl); K27(Label:2H(4)); K28(Label:2H(4))	3251.49	101032159				0	7.384e-09				High	22.34	0.0113772	2
	CVCAPDCSNITWKGPVCGLDGK	1	1	1	G3HE00	C1(Carbamidomethyl); C3(Carbamidomethyl); C7(Carbamidomethyl); K13(Label:2H(4)); C17(Carbamidomethyl); K22(Label:2H(4))	2502.14	519356702	0.216331	1		0	4.782e-06				High	13.55	0.0551963	1
	TYRNECALLK	1	1	1	G3HE00	R3(Label:13C(6)); C6(Carbamidomethyl); K10(Label:2H(4))	1277.69	163873224	0.387847	1		0	0.001137				High	12.59	0.31396	1
	EQPELEVQYQGK	1	1	1	G3HE00	K12(Label:13C(6)15N(2))	1455.72	200557924				0.001	0.007159	High	29.88	0.00565409				0
	SIGLAYEGK	4	1	1	G3HE00	K9(Label:13C(6)15N(2))	945.514	1.25563e+09	0.541094	2	18.5269	0.001	0.0233	High	22.04	0.0340719				0
	CVCAPDCSNITWK	1	1	1	G3HE00	C1(Carbamidomethyl); C3(Carbamidomethyl); C7(Carbamidomethyl); K13(Label:13C(6)15N(2))	1618.7	61580721				0.001	0.01204	High	19.53	0.0111165				0
	TYRNECALLK	1	1	1	G3HE00	R3(Label:13C(6)15N(4)); C6(Carbamidomethyl); K10(Label:13C(6)15N(2))	1285.67	1.89325e+08	0.243764	1		0.001	0.01961	High	10.13	0.407614				1
	CLWDFK	6	1	1	G3HE00	C1(Carbamidomethyl); K6(Label:2H(4))	872.427	2.02964e+09	0.519768	3	40.2014	0.002	0.04191				High	32.79	0.00110464	0
	CLWDFK	3	1	1	G3HE00	C1(Carbamidomethyl); K6(Label:13C(6)15N(2))	876.417	6.97418e+08	0.404742	2	24.4719	0.005	0.04946	High	27.62	0.00397858				0
	WMIFNGGAPNCIPCK	1	1	1	G3HE00	C11(Carbamidomethyl); C14(Carbamidomethyl); K15(Label:13C(6)15N(2))	1772.82	3.93992e+08				0.006	0.06547	High	11.57	0.142808				0
G3HK00	Guanine nucleotide-binding protein subunit beta-2-like 1 OS=Cricetulus griseus GN=I79_011006 PE=4 SV=1 - [G3HK00_CRIGR]	57.97	1	12	12	32	3.09009e+08	0.159021	22	51.2703	35	3.26	1	1	595.417	57.97	12	31	276	30.4372	7.38623
	Sequence	# PSMs	# Proteins	# Protein Groups	Protein Group Accessions	Modifications	MH+ [Da]	Area	Heavy/Light	Heavy/Light Count	Heavy/Light Variability [%]	q-Value	PEP	A2	IonScore A2	Exp Value A2	A6	IonScore A6	Exp Value A6	# Missed Cleavages
	IIVDELKQEVISTSSK	3	1	1	G3HK00	K7(Label:2H(4)); K16(Label:2H(4))	1797.05	301503312	0.168489	2	5.98356	0	3.885e-10				High	78.89	5.294e-08	1
	HLYTLDGGDIINALCFSPNR	4	1	1	G3HK00	C15(Carbamidomethyl); R20(Label:13C(6))	2282.14	242324556	0.099846	3	32.4878	0	6.075e-09				High	67.29	8.21207e-07	0
	VWNLANCK	4	1	1	G3HK00	C7(Carbamidomethyl); K8(Label:2H(4))	1008.52	164673262	0.122481	3	57.479	0	0.0009915				High	45.05	0.000106287	0
	YTVQDESHSEWVSCVR	1	1	1	G3HK00	C14(Carbamidomethyl); R16(Label:13C(6))	1987.89	105358735				0	7.209e-09				High	44.55	3.49921e-05	0
	DGQAMLWDLNEGK	1	1	1	G3HK00	K13(Label:2H(4))	1480.7	69908630	0.0585958	1		0	5.058e-06				High	43.79	9.19227e-05	0
	YWLCAATGPSIK	5	1	1	G3HK00	C4(Carbamidomethyl); K12(Label:2H(4))	1370.71	332284697	0.16228	4	12.239	0	0.0007333				High	42.97	0.000194295	0
	TNHIGHTGYLNTVTVSPDGSLCASGGK	3	1	1	G3HK00	C22(Carbamidomethyl); K27(Label:2H(4))	2747.35	293237780	0.317728	3	12.4426	0	0.0001607				High	36.54	0.000831824	0
	FSPNSSNPIIVSCGWDK	2	1	1	G3HK00	C13(Carbamidomethyl); K17(Label:2H(4))	1911.93	75989071	0.17503	1		0	3.187e-06				High	33.07	0.00167679	0
	DETNYGIPQR	3	1	1	G3HK00	R10(Label:13C(6))	1198.58	102322872	0.067023	1		0	0.000809				High	30.77	0.00184256	0
	VWQVTIGTR	1	1	1	G3HK00	R9(Label:13C(6))	1065.62	5.11822e+07				0	0.02334				High	30.19	0.00349376	0
	LWNTLGVCK	2	1	1	G3HK00	C8(Carbamidomethyl); K9(Label:2H(4))	1094.6	2.23771e+08	0.0834932	2	65.7881	0	0.003217				High	30.16	0.00438542	0
	LTRDETNYGIPQR	2	1	1	G3HK00	R3(Label:13C(6)); R13(Label:13C(6))	1574.83	44989374	0.110245	1		0	0.00665				High	17.76	0.0988216	1
	LWNTLGVCK	1	1	1	G3HK00	C8(Carbamidomethyl); K9(Label:13C(6)15N(2))	1098.59	2.75702e+07	0.164783	1		0.006	0.08937	High	35	0.00175506				0
G3HJB1	Alpha-actinin-4 OS=Cricetulus griseus GN=I79_010753 PE=4 SV=1 - [G3HJB1_CRIGR]	57.26	1	9	13	44	1.54916e+09	0.121772	5	48.8287	219.687	29.06	6	10	756.818	57.26	13	34	234	26.2029	4.81787
	Sequence	# PSMs	# Proteins	# Protein Groups	Protein Group Accessions	Modifications	MH+ [Da]	Area	Heavy/Light	Heavy/Light Count	Heavy/Light Variability [%]	q-Value	PEP	A2	IonScore A2	Exp Value A2	A6	IonScore A6	Exp Value A6	# Missed Cleavages
	TINEVENQILTR	3	2	2	G3H1K9;G3HJB1	R12(Label:13C(6)15N(4))	1439.77	4.71928e+08				0	8.006e-05	High	67.2	1.00989e-06				0
	VLAGDKNFITAEELR	1	1	1	G3HJB1	K6(Label:13C(6)15N(2)); R15(Label:13C(6)15N(4))	1693.92	94617029	0.157028	1		0	0.0002491	High	59.15	5.53365e-06				1
	KHEAFESDLAAHQDR	2	2	2	G3H1K9;G3HJB1	K1(Label:13C(6)15N(2)); R15(Label:13C(6)15N(4))	1771.84	557265107				0	2.78e-08	High	47.29	7.93211e-05				1
	ELPPDQAEYCIAR	2	2	2	G3H1K9;G3HJB1	C10(Carbamidomethyl); R13(Label:13C(6)15N(4))	1571.74	63246540				0	0.00409	High	28.35	0.00511762				0
	HRDYETATLSDIK	1	1	1	G3HJB1	R2(Label:13C(6)15N(4)); K13(Label:13C(6)15N(2))	1566.79	2.56698e+07				0	4.849e-06	High	20.56	0.0509833				1
	ACLISLGYDVENDR	1	1	1	G3HJB1	C2(Carbamidomethyl); R14(Label:13C(6))	1630.78	80561616				0	1.982e-08				High	84.68	8.68041e-09	0
	MAPYQGPDAAPGALDYK	3	1	1	G3HJB1	K17(Label:2H(4))	1768.85	1006705714	0.0578842	1		0	4.411e-10				High	80	2.6e-08	0
	KHEAFESDLAAHQDR	6	2	2	G3H1K9;G3HJB1	K1(Label:2H(4)); R15(Label:13C(6))	1763.87	1899149492				0	5.29e-09				High	73.43	1.77037e-07	1
	TINEVENQILTR	5	2	2	G3H1K9;G3HJB1	R12(Label:13C(6))	1435.78	1571396352				0	5.239e-07				High	72.55	3.33543e-07	0
	GISQEQMQEFR	3	1	1	G3HJB1	R11(Label:13C(6))	1358.65	964626872				0	9.331e-05				High	55.74	7.33386e-06	0
	ELPPDQAEYCIAR	6	2	2	G3H1K9;G3HJB1	C10(Carbamidomethyl); R13(Label:13C(6))	1567.75	69621872				0	8.514e-07				High	54.8	9.6028e-06	0
	VLAGDKNFITAEELR	1	1	1	G3HJB1	K6(Label:2H(4)); R15(Label:13C(6))	1685.95	72594619				0	7.969e-07				High	42.9	0.000207709	1
	DYETATLSDIK	1	1	1	G3HJB1	K11(Label:2H(4))	1259.63	237245173				0	0.0003277				High	35.38	0.00111548	0
	NFITAEELR	1	1	1	G3HJB1	R9(Label:13C(6))	1098.59	372582548	0.121772	1		0	0.005014				High	30.86	0.00529127	0
	HRDYETATLSDIK	3	1	1	G3HJB1	R2(Label:13C(6)); K13(Label:2H(4))	1558.81	4.64973e+08	0.114945	2	59.1808	0	0.01695				High	25.74	0.013601	1
	ACLISLGYDVENDRQGDAEFNR	1	1	1	G3HJB1	C2(Carbamidomethyl); R14(Label:13C(6)); R22(Label:13C(6))	2554.21	2.41837e+06				0	5.658e-07				High	25.31	0.00927493	1
	ETTDTDTADQVIASFK	2	1	1	G3HJB1	K16(Label:2H(4))	1745.84	1176919854				0	3.025e-05				High	23.88	0.013301	0
	HEAFESDLAAHQDR	1	3	3	G3H1K9;G3I4K1;G3HJB1	R14(Label:13C(6))	1631.75	2.57027e+06				0	1.418e-05				High	15.42	0.0516741	0
	NFITAEELR	1	1	1	G3HJB1	R9(Label:13C(6)15N(4))	1102.58	40091932				0.001	0.02803	High	16.4	0.115689				0
G3IPU3	14-3-3 protein epsilon OS=Cricetulus griseus GN=I79_026021 PE=4 SV=1 - [G3IPU3_CRIGR]	57.14	1	4	4	47	1.1672e+09	0.218	20	50.3381	133.506	57.14	3	9	836.359	57.14	4	38	70	7.88992	6.52197
	Sequence	# PSMs	# Proteins	# Protein Groups	Protein Group Accessions	Modifications	MH+ [Da]	Area	Heavy/Light	Heavy/Light Count	Heavy/Light Variability [%]	q-Value	PEP	A2	IonScore A2	Exp Value A2	A6	IonScore A6	Exp Value A6	# Missed Cleavages
	YLAEFATGNDRK	5	1	1	G3IPU3	R11(Label:13C(6)15N(4)); K12(Label:13C(6)15N(2))	1402.71	2.07262e+08	0.208348	1		0	0.0008941	High	42.3	0.000312087				1
	AASDIAMTELPPTHPIR	3	1	1	G3IPU3	R17(Label:13C(6)15N(4))	1829.95	5.64489e+07	0.393159	1		0	0.004532	High	27.1	0.0141364				0
	AASDIAMTELPPTHPIR	20	1	1	G3IPU3	R17(Label:13C(6))	1825.95	349681772	0.172939	5	92.3914	0	1.86e-06				High	74.93	1.89606e-07	0
	EAAENSLVAYK	1	1	1	G3IPU3	K11(Label:2H(4))	1198.63	2247324512	0.290513	1		0	0.000123				High	62.12	2.5778e-06	0
	YLAEFATGNDRK	12	1	1	G3IPU3	R11(Label:13C(6)); K12(Label:2H(4))	1394.73	886195488	0.248263	8	56.971	0	5.847e-06				High	59.75	5.34923e-06	1
	YLAEFATGNDR	4	1	1	G3IPU3	R11(Label:13C(6))	1262.61	368065925	0.180883	4	24.9276	0	0.0002741				High	57.78	3.41786e-06	0
	EAAENSLVAYK	1	1	1	G3IPU3	K11(Label:13C(6)15N(2))	1202.61	652877974				0.001	0.005818	High	60.84	4.36793e-06				0
	AASDIAMTELPPTHPIR	1	1	1	G3IPU3	M7(Oxidation); R17(Label:13C(6))	1841.95	2340503				0.001	0.02609				High	17.76	0.0912844	0
G3IEG6	Tubulin beta-2A chain OS=Cricetulus griseus GN=I79_022113 PE=3 SV=1 - [G3IEG6_CRIGR]	54.61	3	4	23	123	1.0613e+09	0.65113	3	33.1039	130.295	13.26	5	8	2826.9	54.61	23	115	445	49.874	4.95752
	Sequence	# PSMs	# Proteins	# Protein Groups	Protein Group Accessions	Modifications	MH+ [Da]	Area	Heavy/Light	Heavy/Light Count	Heavy/Light Variability [%]	q-Value	PEP	A2	IonScore A2	Exp Value A2	A6	IonScore A6	Exp Value A6	# Missed Cleavages
	LAVNMVPFPR	2	8	3	G3HCL2;G3HQP8;G3IEG6	R10(Label:13C(6)15N(4))	1153.64	170079451				0	0.0001133	High	58.5	8.89899e-06				0
	EVDEQMLNVQNK	2	4	2	G3HQP8;G3IEG6	K12(Label:13C(6)15N(2))	1454.7	75010330				0	0.0002692	High	43.21	0.000198175				0
	NSSYFVEWIPNNVK	1	7	3	G3HCL2;G3HQP8;G3IEG6	K14(Label:13C(6)15N(2))	1704.85	115122890				0	0.00367	High	29.27	0.0071574				0
	MSATFIGNSTAIQELFK	3	3	1	G3IEG6	K17(Label:2H(4))	1861.97	204282924	0.809335	1		0	1.314e-08				High	97.12	1.04808e-09	0
	AILVDLEPGTMDSVR	5	4	2	G3HQP8;G3IEG6	R15(Label:13C(6))	1621.85	735306199				0	1.554e-09				High	84.62	2.03635e-08	0
	GHYTEGAELVDSVLDVVR	10	4	2	G3HQP8;G3IEG6	R18(Label:13C(6))	1965	265900837				0	3.135e-10				High	84.43	2.01924e-08	0
	GHYTEGAELVDSVLDVVRK	9	4	2	G3HQP8;G3IEG6	R18(Label:13C(6)); K19(Label:2H(4))	2097.12	187591956				0	2.13e-15				High	82.86	2.97624e-08	1
	LTTPTYGDLNHLVSATMSGVTTCLR	6	5	3	G3HCL2;G3HQP8;G3IEG6	C23(Carbamidomethyl); R25(Label:13C(6))	2714.36	638938120				0	4.441e-11				High	80.49	4.19854e-08	0
	MSATFIGNSTAIQELFKR	1	3	1	G3IEG6	K17(Label:2H(4)); R18(Label:13C(6))	2024.09	58211184	0.65113	1		0	3.345e-09				High	78.86	7.15093e-08	1
	SGPFGQIFRPDNFVFGQSGAGNNWAK	5	4	3	G3HCL2;G3HQP8;G3IEG6	R9(Label:13C(6)); K26(Label:2H(4))	2808.39	1072352697				0	1.974e-14				High	67.83	6.67506e-07	0
	LAVNMVPFPR	12	8	3	G3HCL2;G3HQP8;G3IEG6	R10(Label:13C(6))	1149.65	1084837334				0	9.451e-07				High	64.48	2.19217e-06	0
	ISEQFTAMFR	7	6	3	G3HCL2;G3HQP8;G3IEG6	R10(Label:13C(6))	1235.62	298670592				0	3.122e-05				High	63.86	1.58293e-06	0
	LHFFMPGFAPLTSR	14	5	3	G3HCL2;G3HQP8;G3IEG6	R14(Label:13C(6))	1626.85	635158626				0	9.563e-07				High	63.03	3.0362e-06	0
	MREIVHIQAGQCGNQIGAK	3	4	3	G3HCL2;G3HQP8;G3IEG6	R2(Label:13C(6)); C12(Carbamidomethyl); K19(Label:2H(4))	2120.11	5.833e+08				0	1.8e-15				High	57.67	9.23408e-06	1
	INVYYNEAAGNKYVPR	1	1	1	G3IEG6	K12(Label:2H(4)); R16(Label:13C(6))	1880.99	97779208	0.270499	1		0	3.128e-12				High	55.21	1.62702e-05	1
	FPGQLNADLR	10	8	3	G3HCL2;G3HQP8;G3IEG6	R10(Label:13C(6))	1136.62	29550082				0	5.931e-05				High	50.84	4.07948e-05	0
	EVDEQMLNVQNK	5	4	2	G3HQP8;G3IEG6	K12(Label:2H(4))	1450.72	691589484				0	9.003e-08				High	50.65	3.18568e-05	0
	YLTVAAIFR	2	2	1	G3IEG6	R9(Label:13C(6))	1059.63	16191917				0	5.861e-05				High	50.07	4.28045e-05	0
	NSSYFVEWIPNNVK	3	7	3	G3HCL2;G3HQP8;G3IEG6	K14(Label:2H(4))	1700.85	782630320				0	3.417e-06				High	45.82	0.000117818	0
	TAVCDIPPR	4	5	3	G3HCL2;G3HQP8;G3IEG6	C4(Carbamidomethyl); R9(Label:13C(6))	1034.54	125690383				0	8.413e-05				High	44.81	0.000155274	0
	MSMKEVDEQMLNVQNK	2	4	2	G3HQP8;G3IEG6	K4(Label:2H(4)); K16(Label:2H(4))	1931.95	129887392				0	5.467e-06				High	43.72	0.00015074	1
	FPGQLNADLRK	2	8	3	G3HCL2;G3HQP8;G3IEG6	R10(Label:13C(6)); K11(Label:2H(4))	1268.74	2.39174e+08				0	1.491e-06				High	41.41	0.000339702	1
	EIVHIQAGQCGNQIGAK	4	5	3	G3HQP8;G3IEG6;G3HCL2	C10(Carbamidomethyl); K17(Label:2H(4))	1826.95	1.03212e+08				0	6.897e-05				High	27.9	0.00900105	0
	NMMAACDPR	3	7	3	G3HCL2;G3HQP8;G3IEG6	C6(Carbamidomethyl); R9(Label:13C(6))	1071.45	1026712668				0	0.01903				High	20.5	0.0088914	0
	TAVCDIPPRGLK	1	5	3	G3HCL2;G3HQP8;G3IEG6	C4(Carbamidomethyl); R9(Label:13C(6)); K12(Label:2H(4))	1336.77	0				0	8.752e-05				High	11.37	0.423085	1
	LHFFMPGFAPLTSR	2	5	3	G3HCL2;G3HQP8;G3IEG6	R14(Label:13C(6)15N(4))	1630.85	1.52342e+07				0.001	0.02012	High	34.22	0.00261125				0
	KLAVNMVPFPR	1	8	3	G3HCL2;G3HQP8;G3IEG6	K1(Label:2H(4)); R11(Label:13C(6))	1281.77	1.04375e+08				0.001	0.02419				High	26.14	0.0104585	1
	NMMAACDPR	2	7	3	G3HCL2;G3HQP8;G3IEG6	M2(Oxidation); C6(Carbamidomethyl); R9(Label:13C(6))	1087.44	26988334				0.004	0.08446				High	41.88	6.47098e-05	0
	NMMAACDPR	1	7	3	G3HCL2;G3HQP8;G3IEG6	C6(Carbamidomethyl); R9(Label:13C(6)15N(4))	1075.43	19346948				0.009	0.1214	High	18.6	0.0137711				0
G3I6I6	Tubulin alpha-1A chain OS=Cricetulus griseus GN=I79_019110 PE=3 SV=1 - [G3I6I6_CRIGR]	53.44	9	11	20	72	1.2972e+09	0.182971	13	190.519	128.249	19.07	7	10	1580.91	48.12	19	62	451	50.0896	5.05908
	Sequence	# PSMs	# Proteins	# Protein Groups	Protein Group Accessions	Modifications	MH+ [Da]	Area	Heavy/Light	Heavy/Light Count	Heavy/Light Variability [%]	q-Value	PEP	A2	IonScore A2	Exp Value A2	A6	IonScore A6	Exp Value A6	# Missed Cleavages
	DVNAAIATIK	2	4	1	G3I6I6	K10(Label:13C(6)15N(2))	1023.59	1.27247e+08	0.509535	2	0.374157	0	0.001789	High	46.23	0.000100057				0
	AVFVDLEPTVIDEVRTGTYR	1	2	1	G3I6I6	R15(Label:13C(6)15N(4)); R20(Label:13C(6)15N(4))	2300.21	154389486	0.084423	1		0	0.0001081	High	34.98	0.00187436				1
	NLDIERPTYTNLNR	3	6	2	G3I6I6;G3HQ80	R6(Label:13C(6)15N(4)); R14(Label:13C(6)15N(4))	1738.9	388437279				0	8.128e-05	High	29.25	0.00843837				0
	AVFVDLEPTVIDEVR	1	2	1	G3I6I6	R15(Label:13C(6)15N(4))	1711.92	0				0	5.056e-05	High	27.97	0.00989445				0
	AYHEQLSVAEITNACFEPANQMVK	1	3	1	G3I6I6	C15(Carbamidomethyl); K24(Label:13C(6)15N(2))	2758.32	16413904				0	0.004957	High	24.42	0.0131915				0
	AVCMLSNTTAIAEAWAR	8	5	2	G3I6I6;G3HQ80	C3(Carbamidomethyl); R17(Label:13C(6))	1870.93	614477220				0	2.172e-11				High	95.89	9.53239e-10	0
	FDGALNVDLTEFQTNLVPYPR	4	4	2	G3I6I6;G3HQ80	R21(Label:13C(6))	2415.23	3.13015e+07				0	8.808e-13				High	89.2	5.35008e-09	0
	TIGGGDDSFNTFFSETGAGK	2	4	1	G3I6I6	K20(Label:2H(4))	2011.91	2.27926e+08				0	8.687e-09				High	85.73	3.74221e-09	0
	QLFHPEQLITGKEDAANNYAR	11	5	2	G3I6I6;G3HQ80	K12(Label:2H(4)); R21(Label:13C(6))	2425.25	450598024				0	5.069e-11				High	75.94	1.27342e-07	1
	AVFVDLEPTVIDEVR	5	2	1	G3I6I6	R15(Label:13C(6))	1707.93	874852884	0.0765654	2	5.37112	0	1.92e-08				High	68.8	8.2391e-07	0
	AVCMLSNTTAIAEAWAR	1	5	2	G3I6I6;G3HQ80	C3(Carbamidomethyl); M4(Oxidation); R17(Label:13C(6))	1886.92	1.39514e+07				0	9.665e-10				High	64.08	1.25069e-06	0
	GDVVPKDVNAAIATIK	2	2	1	G3I6I6	K6(Label:2H(4)); K16(Label:2H(4))	1618.96	3.59706e+08				0	1.189e-08				High	55.64	9.55142e-06	1
	EIIDLVLDR	5	5	1	G3I6I6	R9(Label:13C(6))	1091.64	1021262539	0.0952638	3	98.4252	0	0.004727				High	50.74	4.84917e-05	0
	RSIQFVDWCPTGFK	1	2	1	G3I6I6	R1(Label:13C(6)); C9(Carbamidomethyl); K14(Label:2H(4))	1750.9	18888716				0	1.04e-05				High	34.52	0.00199548	1
	YMACCLLYR	2	4	1	G3I6I6	C4(Carbamidomethyl); C5(Carbamidomethyl); R9(Label:13C(6))	1255.57	599140076	0.0336772	1		0	0.0002524				High	33.76	0.000883526	0
	NLDIERPTYTNLNR	11	6	2	G3I6I6;G3HQ80	R6(Label:13C(6)); R14(Label:13C(6))	1730.92	1734757556				0	4.93e-07				High	32.67	0.00337971	0
	LDHKFDLMYAK	1	8	2	G3I6I6;G3HQ80	K4(Label:2H(4)); K11(Label:2H(4))	1388.75	76321106				0	1.062e-05				High	29.88	0.00570549	1
	DVNAAIATIK	2	4	1	G3I6I6	K10(Label:2H(4))	1019.6	1135583068	0.32866	2	90.4578	0	9.024e-05				High	27.49	0.00944661	0
	IHFPLATYAPVISAEK	1	4	1	G3I6I6	K16(Label:2H(4))	1760.99	6480575				0	0.0002754				High	20.93	0.041169	0
	AFVHWYVGEGMEEGEFSEAR	1	6	2	G3I6I6;G3HQ80	R20(Label:13C(6))	2336.04	3.36701e+07				0	8.203e-09				High	19.41	0.0120279	0
	AVFVDLEPTVIDEVRTGTYR	1	2	1	G3I6I6	R15(Label:13C(6)); R20(Label:13C(6))	2292.23	121273728				0	5.548e-06				High	17.2	0.0971785	1
	RNLDIERPTYTNLNR	1	6	2	G3I6I6;G3HQ80	R1(Label:13C(6)); R7(Label:13C(6)); R15(Label:13C(6))	1893.04	24284460				0	2.41e-09				High	15.46	0.169245	1
	FDLMYAKR	1	6	2	G3I6I6;G3HQ80	K7(Label:2H(4)); R8(Label:13C(6))	1053.58	5.47986e+07				0	0.01538				High	15.35	0.11378	1
	YMACCLLYR	1	4	1	G3I6I6	C4(Carbamidomethyl); C5(Carbamidomethyl); R9(Label:13C(6)15N(4))	1259.56	16658579	0.182971	1		0.001	0.007253	High	15.29	0.0606393				0
	LSVDYGK	1	5	1	G3I6I6	K7(Label:2H(4))	785.433	2.34674e+08	0.241192	1		0.001	0.03777				High	37.88	0.000765769	0
	FDLMYAK	1	9	2	G3I6I6;G3HQ80	K7(Label:2H(4))	891.456	458710784				0.002	0.04385				High	19.69	0.0375896	0
	EIIDLVLDR	1	5	1	G3I6I6	R9(Label:13C(6)15N(4))	1095.63	2.01673e+08				0.003	0.0388	High	36.17	0.00115942				0
G3HC84	Heat shock protein HSP 90-beta OS=Cricetulus griseus GN=I79_008088 PE=4 SV=1 - [G3HC84_CRIGR]	53.4	6	23	23	147	5.06943e+09	0.150384	60	71.3343	358.282	21.84	7	14	3290.49	53.4	23	133	412	47.7773	5.41455
	Sequence	# PSMs	# Proteins	# Protein Groups	Protein Group Accessions	Modifications	MH+ [Da]	Area	Heavy/Light	Heavy/Light Count	Heavy/Light Variability [%]	q-Value	PEP	A2	IonScore A2	Exp Value A2	A6	IonScore A6	Exp Value A6	# Missed Cleavages
	GVVDSEDLPLNISR	3	2	1	G3HC84	R14(Label:13C(6)15N(4))	1523.8	156154575				0	0.0006389	High	66.85	1.30119e-06				0
	EQVANSAFVER	3	1	1	G3HC84	R11(Label:13C(6)15N(4))	1259.62	1060283177	0.287526	1		0	0.001543	High	56.33	9.07956e-06				0
	YHTSQSGDEMTSLSEYVSR	1	1	1	G3HC84	R19(Label:13C(6)15N(4))	2186.96	94613178				0	9.04e-06	High	44.84	3.27318e-05				0
	EGLELPEDEEEKKK	1	2	1	G3HC84	K12(Label:13C(6)15N(2)); K13(Label:13C(6)15N(2)); K14(Label:13C(6)15N(2))	1696.87	470783038	0.283736	1		0	0.0008259	High	23.89	0.0240908				2
	GVVDSEDLPLNISR	12	2	1	G3HC84	R14(Label:13C(6))	1519.8	5693138272				0	3.944e-08				High	94.45	1.92023e-09	0
	LVSSPCCIVTSTYGWTANMER	8	1	1	G3HC84	C6(Carbamidomethyl); C7(Carbamidomethyl); R21(Label:13C(6))	2438.13	2088124768	0.206471	3	15.4492	0	6.161e-14				High	93.13	9.48494e-10	0
	YHTSQSGDEMTSLSEYVSR	14	1	1	G3HC84	R19(Label:13C(6))	2182.97	3263011264	0.162278	5	30.0578	0	6.423e-13				High	92.72	5.33298e-10	0
	VFIMDSCDELIPEYLNFIR	8	1	1	G3HC84	C7(Carbamidomethyl); R19(Label:13C(6))	2380.17	1580014304	0.30532	5	16.6312	0	8.009e-09				High	87.02	1.07249e-08	0
	EQVANSAFVER	11	1	1	G3HC84	R11(Label:13C(6))	1255.64	5895314688	0.155675	6	44.3975	0	1.948e-05				High	73.24	1.65985e-07	0
	VFIMDSCDELIPEYLNFIR	2	1	1	G3HC84	M4(Oxidation); C7(Carbamidomethyl); R19(Label:13C(6))	2396.17	116130414	0.100757	1		0	1.098e-07				High	68.21	6.79536e-07	0
	HLEINPDHPIVETLR	11	1	1	G3HC84	R15(Label:13C(6))	1788.97	2813077504	0.0607184	6	16.5359	0	2.734e-10				High	59.93	6.70724e-06	0
	KHLEINPDHPIVETLR	9	1	1	G3HC84	K1(Label:2H(4)); R16(Label:13C(6))	1921.09	577765760	0.0864496	5	49.3816	0	4.665e-12				High	50.68	3.42027e-05	1
	DNSTMGYMMAK	2	1	1	G3HC84	K11(Label:2H(4))	1252.53	8.91433e+07	0.034855	1		0	0.0001423				High	43.68	4.27533e-05	0
	APFDLFENKK	2	1	1	G3HC84	K9(Label:2H(4)); K10(Label:2H(4))	1216.68	97356922				0	2.44e-06				High	41.17	0.000297896	1
	EGLELPEDEEEKKK	7	2	1	G3HC84	K12(Label:2H(4)); K13(Label:2H(4)); K14(Label:2H(4))	1684.9	1678988644	0.145802	2	4.04554	0	7.157e-06				High	35.55	0.0013652	2
	RAPFDLFENKK	4	1	1	G3HC84	R1(Label:13C(6)); K10(Label:2H(4)); K11(Label:2H(4))	1378.8	241261858	0.224329	1		0	3.997e-05				High	34.12	0.00143285	2
	SIYYITGESK	7	1	1	G3HC84	K10(Label:2H(4))	1164.61	3502910784	0.0730048	5	84.0458	0	0.0002813				High	32.01	0.00299015	0
	RLSELLR	2	1	1	G3HC84	R1(Label:13C(6)); R7(Label:13C(6))	898.587	536055136	0.135121	1		0	0.004041				High	30.48	0.00147735	1
	LGIHEDSTNR	2	1	1	G3HC84	R10(Label:13C(6))	1147.58	2.45707e+07	0.142069	1		0	0.001829				High	25.28	0.00948746	0
	FYEAFSK	8	1	1	G3HC84	K7(Label:2H(4))	895.45	3.61983e+09	0.177231	6	53.2836	0	0.01692				High	24.57	0.0111725	0
	APFDLFENK	2	1	1	G3HC84	K9(Label:2H(4))	1084.56	425263504	0.148867	2	8.92491	0	0.0004248				High	24.1	0.0140056	0
	DLVVLLFETALLSSGFSLEDPQTHSNR	2	1	1	G3HC84	R27(Label:13C(6))	2994.55	21808939				0	0.00578				High	22.59	0.0247863	0
	RAPFDLFENK	2	1	1	G3HC84	R1(Label:13C(6)); K10(Label:2H(4))	1246.68	7.89083e+06				0	0.003037				High	22.36	0.0217787	1
	LMKEILDK	1	2	1	G3HC84	K3(Label:2H(4)); K8(Label:2H(4))	997.623	35988115				0	0.007575				High	20.32	0.0408745	1
	RVFIMDSCDELIPEYLNFIR	1	1	1	G3HC84	R1(Label:13C(6)); M5(Oxidation); C8(Carbamidomethyl); R20(Label:13C(6))	2558.29	2.85048e+07				0	0.0004684				High	14.7	0.133843	1
	SIYYITGESK	1	1	1	G3HC84	K10(Label:13C(6)15N(2))	1168.6	607561131				0.001	0.01073	High	29.36	0.00608358				0
	HLEINPDHPIVETLR	2	1	1	G3HC84	R15(Label:13C(6)15N(4))	1792.97	87417061				0.001	0.008812	High	19.66	0.0632639				0
	RVFIMDSCDELIPEYLNFIR	1	1	1	G3HC84	R1(Label:13C(6)); C8(Carbamidomethyl); R20(Label:13C(6))	2542.28	62679249				0.002	0.04525				High	12.43	0.280025	1
	LSELLR	4	3	1	G3HC84	R6(Label:13C(6))	736.466	2.39389e+08				0.003	0.06641				High	33.66	0.00161447	0
	ALLFIPR	10	1	1	G3HC84	R7(Label:13C(6))	835.549	2.36168e+09	0.076134	4	75.1655	0.003	0.06029				High	33.6	0.000632948	0
	ALLFIPR	3	1	1	G3HC84	R7(Label:13C(6)15N(4))	839.538	4.03462e+08	0.176131	3	4.32457	0.005	0.06419	High	45.94	2.67417e-05				0
	EMLQQSK	1	1	1	G3HC84	K7(Label:2H(4))	867.455	3.36476e+06	0.207182	1		0.005	0.1002				High	14.19	0.152426	0
G3HJB0	Alpha-actinin-4 (Fragment) OS=Cricetulus griseus GN=I79_010752 PE=4 SV=1 - [G3HJB0_CRIGR]	52.6	1	10	17	48	1.09695e+09	0.143295	10	33.0139	73.0249	19.27	6	7	771.696	52.6	17	41	327	37.6493	7.21045
	Sequence	# PSMs	# Proteins	# Protein Groups	Protein Group Accessions	Modifications	MH+ [Da]	Area	Heavy/Light	Heavy/Light Count	Heavy/Light Variability [%]	q-Value	PEP	A2	IonScore A2	Exp Value A2	A6	IonScore A6	Exp Value A6	# Missed Cleavages
	LMLLLEVISGER	1	3	3	G3H1K9;G3I4K1;G3HJB0	R12(Label:13C(6)15N(4))	1382.79	1.20202e+07				0	0.0002799	High	40.64	0.000422859				0
	LSNRPAFMPSEGR	1	2	2	G3H1K9;G3HJB0	R4(Label:13C(6)15N(4)); R13(Label:13C(6)15N(4))	1481.75	3.83322e+08				0	0.0001531	High	37.62	0.000951399				0
	HRPELIEYDK	1	1	1	G3HJB0	R2(Label:13C(6)15N(4)); K10(Label:13C(6)15N(2))	1317.69	1.59084e+08				0	0.0005594	High	19.5	0.0650771				0
	TFTAWCNSHLR	2	3	3	G3H1K9;G3I4K1;G3HJB0	C6(Carbamidomethyl); R11(Label:13C(6)15N(4))	1402.66	1.11628e+08				0	0.001348	High	19.26	0.040909				0
	LVSIGAEEIVDGNAK	2	1	1	G3HJB0	K15(Label:2H(4))	1518.83	1.32283e+08	0.141072	1		0	2.585e-09				High	76.22	1.43269e-07	0
	LMLLLEVISGER	3	3	3	G3H1K9;G3I4K1;G3HJB0	R12(Label:13C(6))	1378.81	280639580				0	5.829e-09				High	73.09	1.93909e-07	0
	FAIQDISVEETSAK	1	3	3	G3H1K9;G3I4K1;G3HJB0	K14(Label:2H(4))	1541.8	809774360				0	7.848e-07				High	71.01	4.35876e-07	0
	KAGTQIENIDEDFRDGLK	1	1	1	G3HJB0	K1(Label:2H(4)); R14(Label:13C(6)); K18(Label:2H(4))	2063.09	2.08859e+08	0.0967094	1		0	1.394e-14				High	64.25	1.91677e-06	2
	DGLAFNALIHR	6	1	1	G3HJB0	R11(Label:13C(6))	1232.69	190117275	0.127912	2	19.3321	0	3.758e-06				High	58.03	7.86991e-06	0
	AGTQIENIDEDFRDGLK	2	1	1	G3HJB0	R13(Label:13C(6)); K17(Label:2H(4))	1930.98	589501496				0	0.0001113				High	45.66	0.000153479	1
	HRPELIEYDKLR	1	1	1	G3HJB0	R2(Label:13C(6)); K10(Label:2H(4)); R12(Label:13C(6))	1584.92	330694318				0	1.261e-07				High	45.62	0.000122	1
	HRPELIEYDK	3	1	1	G3HJB0	R2(Label:13C(6)); K10(Label:2H(4))	1309.71	928151301	0.169929	2	3.06244	0	0.000159				High	42.18	0.000281484	0
	EGLLLWCQR	3	3	3	G3H1K9;G3I4K1;G3HJB0	C7(Carbamidomethyl); R9(Label:13C(6))	1180.63	7.09888e+08				0	0.0006453				High	41.08	0.000401613	0
	NVNVQNFHISWK	2	1	1	G3HJB0	K12(Label:2H(4))	1489.78	391811518				0	1.87e-05				High	40.52	0.000523422	0
	ALDFIASK	3	3	3	G3H1K9;G3I4K1;G3HJB0	K8(Label:2H(4))	868.508	1.04194e+09				0	0.0002567				High	39.54	0.000633687	0
	TFTAWCNSHLR	6	3	3	G3H1K9;G3I4K1;G3HJB0	C6(Carbamidomethyl); R11(Label:13C(6))	1398.67	470867443				0	2.713e-05				High	35.63	0.000820581	0
	LSNRPAFMPSEGR	2	2	2	G3H1K9;G3HJB0	R4(Label:13C(6)); R13(Label:13C(6))	1473.77	1.32076e+09				0	6.416e-09				High	31.75	0.0033083	0
	TIPWLEDR	3	1	1	G3HJB0	R8(Label:13C(6))	1035.55	1.64945e+08	0.0570309	2	10.8189	0	0.0173				High	30.74	0.00493351	0
	TIPWLEDRVPQK	1	1	1	G3HJB0	R8(Label:13C(6)); K12(Label:2H(4))	1491.86	3.44298e+08	0.168612	1		0	4.122e-06				High	27.08	0.010186	1
	MVSDINNGWQHLEQAEK	1	1	1	G3HJB0	K17(Label:2H(4))	2002.96	561865774	0.19109	1		0	1.621e-07				High	26.82	0.00603112	0
	LEDFRDYR	1	3	3	G3H1K9;G3I4K1;G3HJB0	R5(Label:13C(6)); R8(Label:13C(6))	1125.57	56334852				0	0.01533				High	13.2	0.193845	1
	EGLLLWCQR	1	3	3	G3H1K9;G3I4K1;G3HJB0	C7(Carbamidomethyl); R9(Label:13C(6)15N(4))	1184.61	204301196				0.001	0.00851	High	34.91	0.00180796				0
	ALDFIASK	1	3	3	G3H1K9;G3I4K1;G3HJB0	K8(Label:13C(6)15N(2))	872.496	3.34584e+08				0.007	0.1	High	12.15	0.237719				0
G3GVL0	Ubiquitin OS=Cricetulus griseus GN=I79_001749 PE=4 SV=1 - [G3GVL0_CRIGR]	52.29	2	4	4	14	6.75996e+07	0.207883	13	42.3733					147.413	52.29	4	14	153	17.2643	7.40088
	Sequence	# PSMs	# Proteins	# Protein Groups	Protein Group Accessions	Modifications	MH+ [Da]	Area	Heavy/Light	Heavy/Light Count	Heavy/Light Variability [%]	q-Value	PEP	A2	IonScore A2	Exp Value A2	A6	IonScore A6	Exp Value A6	# Missed Cleavages
	ESTLHLVLR	5	2	1	G3GVL0	R9(Label:13C(6))	1073.64	24991359	0.190564	4	43.1792	0	0.0003312				High	45.04	0.000150398	0
	TITLEVEPSDTIENVK	6	2	1	G3GVL0	K16(Label:2H(4))	1791.95	1.21269e+08	0.248448	6	55.1784	0	2.612e-05				High	33.46	0.00286269	0
	TLSDYNIQK	2	2	1	G3GVL0	K9(Label:2H(4))	1085.58	5.56017e+07	0.217442	2	27.4715	0	0.004424				High	17.01	0.101524	0
	MQIFVK	1	2	1	G3GVL0	K6(Label:2H(4))	769.458	2.59277e+07	0.0829634	1		0.003	0.05555				High	16.61	0.0993142	0
G3H3Q1	Pyruvate kinase OS=Cricetulus griseus GN=I79_004880 PE=3 SV=1 - [G3H3Q1_CRIGR]	51.91	5	20	20	81	1.37783e+09	0.203166	45	48.6111	148.129	23.09	7	9	899.002	51.91	20	72	472	51.5268	7.6792
	Sequence	# PSMs	# Proteins	# Protein Groups	Protein Group Accessions	Modifications	MH+ [Da]	Area	Heavy/Light	Heavy/Light Count	Heavy/Light Variability [%]	q-Value	PEP	A2	IonScore A2	Exp Value A2	A6	IonScore A6	Exp Value A6	# Missed Cleavages
	APIIAVTR	2	1	1	G3H3Q1	R8(Label:13C(6)15N(4))	850.539	560943340	0.31834	1		0	0.002976	High	52.16	1.39871e-05				0
	AGKPVICATQMLESMIK	1	2	1	G3H3Q1	K3(Label:13C(6)15N(2)); C7(Carbamidomethyl); K17(Label:13C(6)15N(2))	1892.99	75488309	0.278023	1		0	5.874e-05	High	45.21	0.000230495				0
	LNFSHGTHEYHAETIKNVR	2	1	1	G3H3Q1	K16(Label:13C(6)15N(2)); R19(Label:13C(6)15N(4))	2271.13	2.21618e+08	0.389336	1		0	3.63e-07	High	34.13	0.00212502				1
	IISKIENHEGVR	1	2	1	G3H3Q1	K4(Label:13C(6)15N(2)); R12(Label:13C(6)15N(4))	1412.8	72932063				0	0.0002655	High	30.52	0.0039922				1
	EAEAAIYHLQLFEELRR	1	1	1	G3H3Q1	R16(Label:13C(6)15N(4)); R17(Label:13C(6)15N(4))	2108.11	137685149	0.295963	1		0	3.645e-05	High	29.75	0.00519034				1
	TATESFASDPILYRPVAVALDTKGPEIR	1	1	1	G3H3Q1	R14(Label:13C(6)15N(4)); K23(Label:13C(6)15N(2)); R28(Label:13C(6)15N(4))	3045.63	123000192	0.577028	1		0	0.001974	High	15.12	0.0892068				1
	AGKPVICATQMLESMIK	3	2	1	G3H3Q1	K3(Label:2H(4)); C7(Carbamidomethyl); K17(Label:2H(4))	1885.02	1.8074e+08	0.376264	2	66.1745	0	7.08e-11				High	65.15	1.87878e-06	0
	CDENILWLDYK	2	3	1	G3H3Q1	C1(Carbamidomethyl); K11(Label:2H(4))	1472.7	2.03797e+08	0.144054	2	110.801	0	7.921e-06				High	62.64	1.49738e-06	0
	LNFSHGTHEYHAETIKNVR	3	1	1	G3H3Q1	K16(Label:2H(4)); R19(Label:13C(6))	2263.15	315306976	0.206881	1		0	3.241e-13				High	61.19	4.21981e-06	1
	VNLAMNVGK	5	2	1	G3H3Q1	K9(Label:2H(4))	949.543	200631972	0.104817	4	45.4236	0	0.0002591				High	55.59	1.24226e-05	0
	APIIAVTR	8	1	1	G3H3Q1	R8(Label:13C(6))	846.55	2.02748e+09	0.184034	6	25.8094	0	0.000284				High	50.68	5.81445e-05	0
	EAEAAIYHLQLFEELRR	4	1	1	G3H3Q1	R16(Label:13C(6)); R17(Label:13C(6))	2100.13	536134807	0.105678	2	159.945	0	1.513e-10				High	49.88	5.44849e-05	1
	RFDEILEASDGIMVAR	2	2	1	G3H3Q1	R1(Label:13C(6)); R16(Label:13C(6))	1833.95	65216165	0.203166	1		0	1.694e-07				High	47.68	8.78632e-05	1
	IISKIENHEGVR	4	2	1	G3H3Q1	K4(Label:2H(4)); R12(Label:13C(6))	1404.82	665864368	0.21667	2	21.6911	0	3.573e-07				High	46.97	9.94501e-05	1
	GIFPVLCK	10	3	1	G3H3Q1	C7(Carbamidomethyl); K8(Label:2H(4))	937.548	267952520	0.187747	7	52.5426	0	0.0112				High	42.47	0.000195353	0
	TATESFASDPILYRPVAVALDTKGPEIR	3	1	1	G3H3Q1	R14(Label:13C(6)); K23(Label:2H(4)); R28(Label:13C(6))	3033.66	1278603916				0	5.53e-16				High	42	0.000176668	1
	TATESFASDPILYRPVAVALDTK	4	1	1	G3H3Q1	R14(Label:13C(6)); K23(Label:2H(4))	2475.33	216969285	0.831632	1		0	4.303e-08				High	39.52	0.000536094	0
	GDLGIEIPAEKVFLAQK	1	4	1	G3H3Q1	K11(Label:2H(4)); K17(Label:2H(4))	1836.07	827413048	0.267985	1		0	3.319e-09				High	38.16	0.000481183	1
	EAEAAIYHLQLFEELR	1	2	1	G3H3Q1	R16(Label:13C(6))	1938	1.12358e+07				0	2.119e-07				High	37.68	0.00105777	0
	GDLGIEIPAEK	3	4	1	G3H3Q1	K11(Label:2H(4))	1145.64	355318284	0.199638	3	9.7379	0	4.599e-05				High	37.16	0.00084616	0
	IYVDDGLISLQVK	1	1	1	G3H3Q1	K13(Label:2H(4))	1466.84	2.74254e+07	0.128698	1		0	0.0004687				High	33.82	0.00215776	0
	CCSGAIIVLTK	3	2	1	G3H3Q1	C1(Carbamidomethyl); C2(Carbamidomethyl); K11(Label:2H(4))	1225.66	132414971				0	6.303e-08				High	32.02	0.00307749	0
	GDYPLEAVR	7	1	1	G3H3Q1	R9(Label:13C(6))	1025.54	208574005	0.0917482	2	133.839	0	0.005136				High	24.26	0.0157489	0
	KGVNLPGAAVDLPAVSEKDIQDLK	4	1	1	G3H3Q1	K1(Label:2H(4)); K18(Label:2H(4)); K24(Label:2H(4))	2489.44	47861310	0.132028	2	46.396	0	9.97e-05				High	21.55	0.0104976	2
	ITLDNAYMEK	2	1	1	G3H3Q1	K10(Label:2H(4))	1201.61	119096203	0.0650935	1		0	0.0008089				High	20.5	0.0369869	0
	GSGTAEVELKKGATLK	1	2	1	G3H3Q1	K10(Label:2H(4)); K11(Label:2H(4)); K16(Label:2H(4))	1600.96	1.65747e+08	0.288055	1		0	4.516e-07				High	15.23	0.0989724	2
	GIFPVLCK	1	3	1	G3H3Q1	C7(Carbamidomethyl); K8(Label:13C(6)15N(2))	941.536	16486648				0.006	0.07781	High	25.73	0.00748442				0
	ITLDNAYMEK	1	1	1	G3H3Q1	M8(Oxidation); K10(Label:2H(4))	1217.61	5.05882e+06	1.94288	1		0.006	0.1257				High	13.01	0.167512	0
G3H1K9	Alpha-actinin-1 OS=Cricetulus griseus GN=I79_004057 PE=4 SV=1 - [G3H1K9_CRIGR]	50.17	1	27	38	110	1.6954e+09	0.367755	37	50.5432	595.883	35.22	24	33	1713.46	37.87	31	77	903	104.472	5.79541
	Sequence	# PSMs	# Proteins	# Protein Groups	Protein Group Accessions	Modifications	MH+ [Da]	Area	Heavy/Light	Heavy/Light Count	Heavy/Light Variability [%]	q-Value	PEP	A2	IonScore A2	Exp Value A2	A6	IonScore A6	Exp Value A6	# Missed Cleavages
	TINEVENQILTR	3	2	2	G3H1K9;G3HJB1	R12(Label:13C(6)15N(4))	1439.77	4.71928e+08				0	8.006e-05	High	67.2	1.00989e-06				0
	AGTQIENIEEDFRDGLK	2	1	1	G3H1K9	R13(Label:13C(6)15N(4)); K17(Label:13C(6)15N(2))	1952.97	198547335	0.527966	1		0	7.459e-08	High	66.77	9.25663e-07				1
	VGWEQLLTTIAR	2	1	1	G3H1K9	R12(Label:13C(6)15N(4))	1396.78	5.13129e+07	0.241643	1		0	0.0001646	High	64.77	1.30036e-06				0
	VLAVNQENEQLMEDYEK	1	1	1	G3H1K9	K17(Label:13C(6)15N(2))	2059.98	247536603				0	3.203e-05	High	58.61	5.16454e-06				0
	DDPLTNLNTAFDVAEK	1	1	1	G3H1K9	K16(Label:13C(6)15N(2))	1770.86	236197300				0	0.0001351	High	53.65	1.72608e-05				0
	MLDAEDIVGTARPDEK	2	1	1	G3H1K9	R12(Label:13C(6)15N(4)); K16(Label:13C(6)15N(2))	1777.88	2.23696e+08	0.576193	1		0	2.126e-05	High	52.85	2.61994e-05				0
	LASDLLEWIR	1	1	1	G3H1K9	R10(Label:13C(6)15N(4))	1225.68	3.55725e+07	0.239528	1		0	0.0002252	High	51.25	3.67448e-05				0
	KHEAFESDLAAHQDR	2	2	2	G3H1K9;G3HJB1	K1(Label:13C(6)15N(2)); R15(Label:13C(6)15N(4))	1771.84	557265107				0	2.78e-08	High	47.29	7.93211e-05				1
	LMLLLEVISGER	1	3	3	G3H1K9;G3I4K1;G3HJB0	R12(Label:13C(6)15N(4))	1382.79	1.20202e+07				0	0.0002799	High	40.64	0.000422859				0
	GYEEWLLNEIR	1	1	1	G3H1K9	R11(Label:13C(6)15N(4))	1431.71	27939125				0	0.0003857	High	40.57	0.00039465				0
	VEQIAAIAQELNELDYYDSPSVNAR	1	1	1	G3H1K9	R25(Label:13C(6)15N(4))	2818.39	3.97209e+07	0.418108	1		0	0.0003551	High	37.81	0.000778212				0
	LSNRPAFMPSEGR	1	2	2	G3H1K9;G3HJB0	R4(Label:13C(6)15N(4)); R13(Label:13C(6)15N(4))	1481.75	3.83322e+08				0	0.0001531	High	37.62	0.000951399				0
	ASIHEAWTDGK	2	1	1	G3H1K9	K11(Label:13C(6)15N(2))	1222.59	400263356	0.323244	2	2.18169	0	0.00311	High	36.43	0.000944165				0
	ELPPDQAEYCIAR	2	2	2	G3H1K9;G3HJB1	C10(Carbamidomethyl); R13(Label:13C(6)15N(4))	1571.74	63246540				0	0.00409	High	28.35	0.00511762				0
	LAILGIHNEVSK	1	1	1	G3H1K9	K12(Label:13C(6)15N(2))	1301.77	2.22455e+08	0.46877	1		0	0.000963	High	20.11	0.0268122				0
	TFTAWCNSHLR	2	3	3	G3H1K9;G3I4K1;G3HJB0	C6(Carbamidomethyl); R11(Label:13C(6)15N(4))	1402.66	1.11628e+08				0	0.001348	High	19.26	0.040909				0
	IDMLECDHQLIQEALIFDNK	1	1	1	G3H1K9	C6(Carbamidomethyl); K20(Label:13C(6)15N(2))	2453.19	201364532	1.01128	1		0	0.0004234	High	19.19	0.0457914				0
	VGWEQLLTTIAR	7	1	1	G3H1K9	R12(Label:13C(6))	1392.79	1615644456	0.263703	4	11.5787	0	5.787e-08				High	78.41	7.78742e-08	0
	KHEAFESDLAAHQDR	6	2	2	G3H1K9;G3HJB1	K1(Label:2H(4)); R15(Label:13C(6))	1763.87	1899149492				0	5.29e-09				High	73.43	1.77037e-07	1
	LMLLLEVISGER	3	3	3	G3H1K9;G3I4K1;G3HJB0	R12(Label:13C(6))	1378.81	280639580				0	5.829e-09				High	73.09	1.93909e-07	0
	TINEVENQILTR	5	2	2	G3H1K9;G3HJB1	R12(Label:13C(6))	1435.78	1571396352				0	5.239e-07				High	72.55	3.33543e-07	0
	FAIQDISVEETSAK	1	3	3	G3H1K9;G3I4K1;G3HJB0	K14(Label:2H(4))	1541.8	809774360				0	7.848e-07				High	71.01	4.35876e-07	0
	GISQEQMNEFR	2	1	1	G3H1K9	R11(Label:13C(6))	1344.63	281420490	0.201689	1		0	4.783e-05				High	67.14	4.15373e-07	0
	GYEEWLLNEIR	2	1	1	G3H1K9	R11(Label:13C(6))	1427.73	853992430	0.330153	2	9.25666	0	1.343e-06				High	60.38	4.12299e-06	0
	ISIEMHGTLEDQLSHLR	3	1	1	G3H1K9	R17(Label:13C(6))	1985.02	15509583	0.519576	2	90.0049	0	2.182e-09				High	59.44	5.68814e-06	0
	LASDLLEWIR	3	1	1	G3H1K9	R10(Label:13C(6))	1221.69	1466425920				0	1.628e-05				High	56.86	1.21577e-05	0
	ELPPDQAEYCIAR	6	2	2	G3H1K9;G3HJB1	C10(Carbamidomethyl); R13(Label:13C(6))	1567.75	69621872				0	8.514e-07				High	54.8	9.6028e-06	0
	AGTQIENIEEDFRDGLK	2	1	1	G3H1K9	R13(Label:13C(6)); K17(Label:2H(4))	1944.99	376061139				0	1.854e-06				High	52.79	2.41968e-05	1
	QKDYETATLSEIK	2	1	1	G3H1K9	K2(Label:2H(4)); K13(Label:2H(4))	1533.82	280746912	0.520845	1		0	4.157e-07				High	52.46	3.00799e-05	1
	ILAGDKNYITADELR	1	1	1	G3H1K9	K6(Label:2H(4)); R15(Label:13C(6))	1701.94	76197017	0.367136	1		0	3.333e-07				High	51.79	3.87397e-05	1
	DDPLTNLNTAFDVAEK	1	1	1	G3H1K9	K16(Label:2H(4))	1766.87	1.93923e+08				0	6.43e-07				High	47.1	7.5069e-05	0
	MLDAEDIVGTARPDEK	2	1	1	G3H1K9	R12(Label:13C(6)); K16(Label:2H(4))	1769.9	388231292	0.367755	1		0	4.682e-09				High	47.03	9.80856e-05	0
	DGLGFCALIHR	3	1	1	G3H1K9	C6(Carbamidomethyl); R11(Label:13C(6))	1264.65	284026168	0.499151	1		0	0.000763				High	43.29	0.000178149	0
	EGLLLWCQR	3	3	3	G3H1K9;G3I4K1;G3HJB0	C7(Carbamidomethyl); R9(Label:13C(6))	1180.63	7.09888e+08				0	0.0006453				High	41.08	0.000401613	0
	AIMTYVSSFYHAFSGAQK	1	1	1	G3H1K9	K18(Label:2H(4))	2011.99	136893133				0	8.704e-10				High	40.03	0.000377384	0
	ALDFIASK	3	3	3	G3H1K9;G3I4K1;G3HJB0	K8(Label:2H(4))	868.508	1.04194e+09				0	0.0002567				High	39.54	0.000633687	0
	KDDPLTNLNTAFDVAEK	1	1	1	G3H1K9	K1(Label:2H(4)); K17(Label:2H(4))	1899	177322364	0.674972	1		0	3.04e-05				High	39.29	0.000612355	1
	QFGAQANVIGPWIQTK	1	1	1	G3H1K9	K16(Label:2H(4))	1761.95	295245263	0.451246	1		0	6.204e-06				High	37.16	0.0010577	0
	TFTAWCNSHLR	6	3	3	G3H1K9;G3I4K1;G3HJB0	C6(Carbamidomethyl); R11(Label:13C(6))	1398.67	470867443				0	2.713e-05				High	35.63	0.000820581	0
	LSNRPAFMPSEGR	2	2	2	G3H1K9;G3HJB0	R4(Label:13C(6)); R13(Label:13C(6))	1473.77	1.32076e+09				0	6.416e-09				High	31.75	0.0033083	0
	HTNYTMEHIR	3	1	1	G3H1K9	R10(Label:13C(6))	1307.63	90342296	0.0894024	3	83.121	0	9.087e-07				High	30.79	0.00216757	0
	NYITADELR	1	1	1	G3H1K9	R9(Label:13C(6))	1100.57	160430410	0.66645	1		0	0.006034				High	29.1	0.00572075	0
	HRPELIDYGK	2	1	1	G3H1K9	R2(Label:13C(6)); K10(Label:2H(4))	1237.69	490153656	0.464995	2	44.8765	0	0.00104				High	20.72	0.0402433	0
	IMSIVDPNR	1	1	1	G3H1K9	R9(Label:13C(6))	1050.57	241661584	0.507314	1		0	0.004864				High	19.38	0.0478683	0
	HEAFESDLAAHQDR	1	3	3	G3H1K9;G3I4K1;G3HJB1	R14(Label:13C(6))	1631.75	2.57027e+06				0	1.418e-05				High	15.42	0.0516741	0
	LEDFRDYR	1	3	3	G3H1K9;G3I4K1;G3HJB0	R5(Label:13C(6)); R8(Label:13C(6))	1125.57	56334852				0	0.01533				High	13.2	0.193845	1
	QKDYETATLSEIK	1	1	1	G3H1K9	K2(Label:13C(6)15N(2)); K13(Label:13C(6)15N(2))	1541.8	1.61571e+08	0.575502	1		0.001	0.01166	High	35.13	0.00182607				1
	EGLLLWCQR	1	3	3	G3H1K9;G3I4K1;G3HJB0	C7(Carbamidomethyl); R9(Label:13C(6)15N(4))	1184.61	204301196				0.001	0.00851	High	34.91	0.00180796				0
	LLETIDQLYLEYAK	1	1	1	G3H1K9	K14(Label:13C(6)15N(2))	1719.94	205178304	0.426548	1		0.001	0.01177	High	17.41	0.0962223				0
	NVNIQNFHISWK	1	1	1	G3H1K9	K12(Label:13C(6)15N(2))	1507.79	43042926	0.371082	1		0.001	0.006497	High	16.78	0.15847				0
	TIPWLENR	1	1	1	G3H1K9	R8(Label:13C(6))	1034.57	353494312	0.482204	1		0.001	0.03252				High	17.89	0.0820902	0
	DGLGFCALIHR	1	1	1	G3H1K9	C6(Carbamidomethyl); R11(Label:13C(6)15N(4))	1268.64	1.32022e+06	0.683498	1		0.003	0.04847	High	25.91	0.0117966				0
	TIPWLENR	1	1	1	G3H1K9	R8(Label:13C(6)15N(4))	1038.56	1.70456e+08				0.006	0.0859	High	12.07	0.397356				0
	FLDIPK	1	1	1	G3H1K9	K6(Label:2H(4))	736.454	4.29159e+06	0.325215	1		0.006	0.1236				High	25.61	0.0144264	0
	ALDFIASK	1	3	3	G3H1K9;G3I4K1;G3HJB0	K8(Label:13C(6)15N(2))	872.496	3.34584e+08				0.007	0.1	High	12.15	0.237719				0
G3IG05	Annexin OS=Cricetulus griseus GN=I79_022682 PE=3 SV=1 - [G3IG05_CRIGR]	49.59	1	11	11	55	1.25833e+09	0.0648898	17	49.0924					1400.1	49.59	11	55	244	27.0197	5.97314
	Sequence	# PSMs	# Proteins	# Protein Groups	Protein Group Accessions	Modifications	MH+ [Da]	Area	Heavy/Light	Heavy/Light Count	Heavy/Light Variability [%]	q-Value	PEP	A2	IonScore A2	Exp Value A2	A6	IonScore A6	Exp Value A6	# Missed Cleavages
	GLGTDEDSLIEIICSR	6	1	1	G3IG05	C14(Carbamidomethyl); R16(Label:13C(6))	1783.88	723316848	0.267539	4	619.711	0	1.158e-11				High	107.29	6.34569e-11	0
	AEDGSVIDYELIDQDAR	4	1	1	G3IG05	R17(Label:13C(6))	1914.9	2.67446e+08	0.0488631	1		0	2.738e-09				High	97.39	4.65093e-10	0
	GVDEVTIVNILTNR	9	1	1	G3IG05	R14(Label:13C(6))	1548.87	738039462	0.0353021	2	43.0795	0	3.22e-10				High	81	4.28937e-08	0
	TKGVDEVTIVNILTNR	5	1	1	G3IG05	K2(Label:2H(4)); R16(Label:13C(6))	1782.03	3.95603e+08	0.0879642	1		0	1.556e-10				High	76.65	7.02884e-08	1
	RAEDGSVIDYELIDQDAR	7	1	1	G3IG05	R1(Label:13C(6)); R18(Label:13C(6))	2077.02	709485856				0	4.91e-11				High	68.99	3.47003e-07	1
	TPAQYDASELK	6	1	1	G3IG05	K11(Label:2H(4))	1226.62	1567650636	0.0693501	3	20.9373	0	7.825e-07				High	60.01	4.48965e-06	0
	QDIAFAYQR	3	1	1	G3IG05	R9(Label:13C(6))	1117.57	990623816	0.0554777	2	23.5508	0	2.188e-05				High	32.52	0.00235098	0
	LMVALAK	3	1	1	G3IG05	K7(Label:2H(4))	749.488	445823257	0.0185216	2	37.2603	0	0.01189				High	32.34	0.0013711	0
	WISIMTER	5	1	1	G3IG05	R8(Label:13C(6))	1041.55	714254118	0.0738559	2	30.1208	0	0.008692				High	23.6	0.0174606	0
	STVHEILCK	4	1	1	G3IG05	N-Term(Acetyl); C8(Carbamidomethyl); K9(Label:2H(4))	1132.6	1.21672e+09				0	0.0007487				High	22.59	0.0247863	0
	LSLEGDHSTPPSAYGSVKPYTNFDAER	2	1	1	G3IG05	K18(Label:2H(4)); R27(Label:13C(6))	2948.43	597215178				0	6.876e-07				High	22.52	0.0193116	0
	LMVALAK	1	1	1	G3IG05	M2(Oxidation); K7(Label:2H(4))	765.484	5.77365e+06				0.001	0.02596				High	10.1	0.234537	0
G3I4H6	Fructose-bisphosphate aldolase OS=Cricetulus griseus GN=I79_018355 PE=3 SV=1 - [G3I4H6_CRIGR]	49.45	4	15	15	66	8.2127e+08	1.04325	39	19.4642	860.593	46.15	14	36	720.965	47.53	12	30	364	39.3573	8.07471
	Sequence	# PSMs	# Proteins	# Protein Groups	Protein Group Accessions	Modifications	MH+ [Da]	Area	Heavy/Light	Heavy/Light Count	Heavy/Light Variability [%]	q-Value	PEP	A2	IonScore A2	Exp Value A2	A6	IonScore A6	Exp Value A6	# Missed Cleavages
	GILAADESTGSIAK	5	2	1	G3I4H6	K14(Label:13C(6)15N(2))	1340.71	4.14713e+08	0.636438	3	9.31253	0	4.564e-07	High	79.54	6.39246e-08				0
	LQSIGTENTEENR	2	1	1	G3I4H6	R13(Label:13C(6)15N(4))	1500.72	33123683	0.909679	2	41.1994	0	6.964e-05	High	77.9	6.0007e-08				0
	GVVPLAGTNGETTTQGLDGLSER	2	1	1	G3I4H6	R23(Label:13C(6)15N(4))	2282.15	1.80946e+08	1.01032	1		0	1.166e-07	High	77.05	1.09469e-07				0
	GILAADESTGSIAKR	2	2	1	G3I4H6	K14(Label:13C(6)15N(2)); R15(Label:13C(6)15N(4))	1506.82	9.49708e+07	1.07367	1		0	7.414e-07	High	61.01	5.07201e-06				1
	IGEHTPSALAIMENANVLAR	2	1	1	G3I4H6	R20(Label:13C(6)15N(4))	2117.1	918319848				0	3.352e-07	High	60.61	5.77859e-06				0
	FSNEEIAMATVTALR	4	1	1	G3I4H6	R15(Label:13C(6)15N(4))	1662.84	329696740	1.14274	3	1.36987	0	0.0001626	High	58.8	8.43684e-06				0
	ALANSLACQGK	2	1	1	G3I4H6	C8(Carbamidomethyl); K11(Label:13C(6)15N(2))	1140.59	516732254	1.03934	2	18.3461	0	0.0001585	High	53.99	2.4141e-05				0
	FSNEEIAMATVTALRR	2	1	1	G3I4H6	R15(Label:13C(6)15N(4)); R16(Label:13C(6)15N(4))	1828.95	200693954	0.719039	1		0	5.731e-06	High	45.16	0.000172206				1
	PYPYPALTPEQK	5	1	1	G3I4H6	K12(Label:13C(6)15N(2))	1411.74	570347880	1.30883	2	5.38049	0	0.000286	High	39.57	0.000734212				0
	RLQSIGTENTEENRR	1	1	1	G3I4H6	R1(Label:13C(6)15N(4)); R14(Label:13C(6)15N(4)); R15(Label:13C(6)15N(4))	1832.94	1.264e+08	0.884659	1		0	5.332e-05	High	34.35	0.00227715				2
	LQSIGTENTEENRR	3	1	1	G3I4H6	R13(Label:13C(6)15N(4)); R14(Label:13C(6)15N(4))	1666.83	966147761	1.09967	1		0	0.000275	High	34.19	0.00219113				1
	YTPSGQSGAAASESLFISNHAY	4	1	1	G3I4H6		2258.04	7.42015e+07				0	3.487e-05	High	32.28	0.00177468	High	32.28	0.00103523	0
	YASICQQNGIVPIVEPEILPDGDHDLKR	2	2	1	G3I4H6	C5(Carbamidomethyl); K27(Label:13C(6)15N(2)); R28(Label:13C(6)15N(4))	3194.63	301179377	1.04299	2	51.9741	0	0.0003855	High	32.28	0.00272118				1
	GVVPLAGTNGETTTQGLDGLSER	2	1	1	G3I4H6	R23(Label:13C(6))	2278.16	182776310	1.25672	2	36.5056	0	1.484e-15				High	130.03	5.9587e-13	0
	IGEHTPSALAIMENANVLAR	3	1	1	G3I4H6	R20(Label:13C(6))	2113.12	845490984	1.05263	3	47.1228	0	6.048e-11				High	79.93	6.04668e-08	0
	FSNEEIAMATVTALR	2	1	1	G3I4H6	R15(Label:13C(6))	1658.85	1.1152e+08	2.10733	1		0	1.836e-09				High	79.36	6.48915e-08	0
	GILAADESTGSIAKR	2	2	1	G3I4H6	K14(Label:2H(4)); R15(Label:13C(6))	1498.84	23243280	1.16376	2	12.5766	0	1.476e-08				High	63.76	2.06156e-06	1
	FSNEEIAMATVTALRR	4	1	1	G3I4H6	R15(Label:13C(6)); R16(Label:13C(6))	1820.97	196992647	1.09373	2	8.44314	0	2.418e-08				High	48.1	9.37034e-05	1
	RLQSIGTENTEENRR	2	1	1	G3I4H6	R1(Label:13C(6)); R14(Label:13C(6)); R15(Label:13C(6))	1820.97	1.41593e+08	0.955213	1		0	4.35e-06				High	42.15	0.000353531	2
	YASICQQNGIVPIVEPEILPDGDHDLKR	3	2	1	G3I4H6	C5(Carbamidomethyl); K27(Label:2H(4)); R28(Label:13C(6))	3186.65	579341963	0.940847	1		0	8.987e-11				High	39.55	0.000593409	1
	PYPYPALTPEQK	4	1	1	G3I4H6	K12(Label:2H(4))	1407.75	420249246				0	4.966e-06				High	39.45	0.000488055	0
	LQSIGTENTEENRR	4	1	1	G3I4H6	R13(Label:13C(6)); R14(Label:13C(6))	1658.85	964694464	1.0162	4	5.87167	0	3.392e-05				High	36.68	0.00106318	1
	ALANSLACQGK	1	1	1	G3I4H6	C8(Carbamidomethyl); K11(Label:2H(4))	1136.61	7.09925e+06	0.702896	1		0	0.001505				High	28.63	0.00719713	0
	ADDGRPFPQVIK	1	1	1	G3I4H6	R5(Label:13C(6)); K12(Label:2H(4))	1352.76	102934304	0.973724	1		0	0.0001221				High	12.01	0.365114	0
	VLAAVYK	2	4	1	G3I4H6	K7(Label:13C(6)15N(2))	771.485	393549578	1.24799	2	1.58024	0.006	0.08908	High	25.66	0.00787767				0
G3H412	Proliferating cell nuclear antigen OS=Cricetulus griseus GN=I79_005005 PE=3 SV=1 - [G3H412_CRIGR]	49.43	1	11	11	64	1.27723e+09	0.0990645	27	33.5127					1361.62	49.43	11	64	261	28.7763	4.69092
	Sequence	# PSMs	# Proteins	# Protein Groups	Protein Group Accessions	Modifications	MH+ [Da]	Area	Heavy/Light	Heavy/Light Count	Heavy/Light Variability [%]	q-Value	PEP	A2	IonScore A2	Exp Value A2	A6	IonScore A6	Exp Value A6	# Missed Cleavages
	AEDNADTLALVFEAPNQEK	11	1	1	G3H412	K19(Label:2H(4))	2079.02	1196878344	0.131472	1		0	3.138e-13				High	90.95	2.93287e-09	0
	CAGNEDIITLR	4	1	1	G3H412	C1(Carbamidomethyl); R11(Label:13C(6))	1267.64	1275915292	0.0663826	2	64.986	0	2.842e-07				High	88	6.41882e-09	0
	FSASGELGNGNIK	4	1	1	G3H412	K13(Label:2H(4))	1297.67	736722966	0.424911	2	37.7924	0	2.625e-07				High	84.74	1.47725e-08	0
	NLAMGVNLTSMSK	3	1	1	G3H412	K13(Label:2H(4))	1369.71	806930928	0.20259	1		0	1.836e-07				High	71.55	4.12907e-07	0
	DLSHIGDAVVISCAK	11	1	1	G3H412	C13(Carbamidomethyl); K15(Label:2H(4))	1588.83	1354219616	0.083908	4	16.6428	0	2.692e-11				High	70.68	3.76229e-07	0
	NLAMGVNLTSMSK	2	1	1	G3H412	M4(Oxidation); K13(Label:2H(4))	1385.71	13035641				0	2.457e-05				High	57.52	7.61147e-06	0
	LMDLDVEQLGIPEQEYSCVVK	6	1	1	G3H412	C18(Carbamidomethyl); K21(Label:2H(4))	2469.22	719809796	0.392648	4	30.7341	0	8.599e-10				High	45.25	0.000113445	0
	LVQGSILK	2	1	1	G3H412	K8(Label:2H(4))	861.571	9.23421e+08	0.0942054	1		0	0.005123				High	33.35	0.00187264	0
	MPSGEFAR	6	1	1	G3H412	M1(Oxidation); R8(Label:13C(6))	916.429	11718659	0.112145	3	14.3101	0	0.004396				High	30.98	0.00147629	0
	LMDLDVEQLGIPEQEYSCVVK	1	1	1	G3H412	M2(Oxidation); C18(Carbamidomethyl); K21(Label:2H(4))	2485.2	1.94133e+06				0	0.005189				High	28.38	0.00450155	0
	SEGFDTYR	3	1	1	G3H412	R8(Label:13C(6))	980.438	1157113288	0.0922353	2	9.18335	0	0.02313				High	28.16	0.00152395	0
	YLNFFTK	3	1	1	G3H412	K7(Label:2H(4))	936.513	1195651714	0.0731364	2	37.1335	0	0.004282				High	23.7	0.0149303	0
	MPSGEFAR	7	1	1	G3H412	R8(Label:13C(6))	900.434	1201563070	0.0859298	4	22.8609	0.003	0.06062				High	23.22	0.0104815	0
	YYLAPK	1	1	1	G3H412	K6(Label:2H(4))	758.44	734094182	0.107186	1		0.007	0.1394				High	17.45	0.0638599	0
G3H354	Heat shock protein HSP 90-alpha OS=Cricetulus griseus GN=I79_004665 PE=4 SV=1 - [G3H354_CRIGR]	49.4	2	20	20	139	4.8661e+09	0.384993	78	59.0794	1289.52	36.75	11	44	1991.22	49.4	19	95	332	38.0718	4.66553
	Sequence	# PSMs	# Proteins	# Protein Groups	Protein Group Accessions	Modifications	MH+ [Da]	Area	Heavy/Light	Heavy/Light Count	Heavy/Light Variability [%]	q-Value	PEP	A2	IonScore A2	Exp Value A2	A6	IonScore A6	Exp Value A6	# Missed Cleavages
	TLTIVDTGIGMTK	11	1	1	G3H354	K13(Label:13C(6)15N(2))	1357.75	974838862	0.522459	4	3.90869	0	3.367e-06	High	77.61	9.53592e-08				0
	NPDDITNEEYGEFYK	2	1	1	G3H354	K15(Label:13C(6)15N(2))	1841.79	493911222				0	2.737e-07	High	75.25	2.97831e-08				0
	VILHLKEDQTEYLEER	9	1	1	G3H354	K6(Label:13C(6)15N(2)); R16(Label:13C(6)15N(4))	2033.07	229528276	0.671123	7	18.2329	0	7.607e-06	High	74.32	2.145e-07				1
	ADLINNLGTIAK	4	1	1	G3H354	K12(Label:13C(6)15N(2))	1250.72	1.71575e+09	0.43474	2	13.8261	0	0.0001001	High	72.71	2.8933e-07				0
	HSQFIGYPITLFVEK	3	1	1	G3H354	K15(Label:13C(6)15N(2))	1786.96	193294216	0.296485	2	57.1252	0	9.596e-08	High	65.71	1.61121e-06				0
	YESLTDPSKLDSGK	8	1	1	G3H354	K9(Label:13C(6)15N(2)); K14(Label:13C(6)15N(2))	1555.78	363371768	0.4644	3	10.089	0	0.0002263	High	55.29	1.56775e-05				1
	ELISNSSDALDK	3	1	1	G3H354	K12(Label:13C(6)15N(2))	1299.65	226351124	0.652865	3	5.88458	0	0.0004083	High	53.71	2.21311e-05				0
	YESLTDPSK	1	1	1	G3H354	K9(Label:13C(6)15N(2))	1047.51	85957783	0.494693	1		0	0.004705	High	32.83	0.00158964				0
	ELISNSSDALDKIR	2	1	1	G3H354	K12(Label:2H(4)); R14(Label:13C(6))	1570.87	142109542	0.426788	2	23.7269	0	4.739e-08				High	83.47	2.51877e-08	1
	TLTIVDTGIGMTKADLINNLGTIAK	1	1	1	G3H354	K13(Label:2H(4)); K25(Label:2H(4))	2581.48	119445694	0.266884	1		0	3.42e-12				High	79.18	2.71758e-08	1
	TLTIVDTGIGMTK	14	1	1	G3H354	K13(Label:2H(4))	1353.76	3328899088	0.336665	6	62.812	0	3.781e-07				High	78.72	7.18379e-08	0
	ADLINNLGTIAK	11	1	1	G3H354	K12(Label:2H(4))	1246.73	4615004400	0.357522	8	71.8875	0	2.214e-06				High	72.45	3.32779e-07	0
	YESLTDPSKLDSGK	11	1	1	G3H354	K9(Label:2H(4)); K14(Label:2H(4))	1547.8	2568674024	0.234693	7	82.4537	0	1.947e-09				High	67.18	9.37985e-07	1
	TLTIVDTGIGMTK	9	1	1	G3H354	M11(Oxidation); K13(Label:2H(4))	1369.76	3.52326e+07	0.136866	2	86.691	0	1.778e-05				High	65.7	1.58801e-06	0
	SLTNDWEEHLAVK	7	1	1	G3H354	K13(Label:2H(4))	1545.78	598354220	0.477525	4	13.8829	0	9.359e-09				High	61.1	2.98855e-06	0
	VILHLKEDQTEYLEER	10	1	1	G3H354	K6(Label:2H(4)); R16(Label:13C(6))	2025.09	237210232	0.223536	6	55.0858	0	1.98e-09				High	57.14	1.01428e-05	1
	ELHINLIPNKQDR	4	1	1	G3H354	K10(Label:2H(4)); R13(Label:13C(6))	1599.92	2.33225e+08	0.511933	2	36.1284	0	0.001108				High	48.43	6.60325e-05	1
	EKYIDQEELNK	3	1	1	G3H354	K2(Label:2H(4)); K11(Label:2H(4))	1416.75	5.06708e+08	0.248228	2	24.2632	0	0.0001202				High	44.09	0.000216418	1
	NPDDITNEEYGEFYK	2	1	1	G3H354	K15(Label:2H(4))	1837.81	544555808	0.450316	2	31.8903	0	1.849e-06				High	43.94	4.03645e-05	0
	HSQFIGYPITLFVEK	2	1	1	G3H354	K15(Label:2H(4))	1782.96	72325420	0.257085	1		0	4.689e-07				High	39.09	0.000653546	0
	YIDQEELNK	2	1	1	G3H354	K9(Label:2H(4))	1155.58	6654397312	0.23035	2	8.92722	0	0.0002551				High	36.15	0.000703717	0
	ELISNSSDALDK	2	1	1	G3H354	K12(Label:2H(4))	1295.66	408857096				0	0.0002416				High	31.73	0.00238357	0
	HNDDEQYAWESSAGGSFTVR	4	1	1	G3H354	R20(Label:13C(6))	2261.97	2.64998e+07	0.231158	2	50.4908	0	6.725e-08				High	30.46	0.000897367	0
	EDQTEYLEER	3	1	1	G3H354	R10(Label:13C(6))	1317.59	822170992	0.300459	3	12.8702	0	0.000443				High	30.26	0.000939658	0
	EDQTEYLEERR	2	1	1	G3H354	R10(Label:13C(6)); R11(Label:13C(6))	1479.71	258294287	0.262165	2	47.608	0	1.361e-05				High	27.46	0.00493552	1
	IRYESLTDPSKLDSGK	2	1	1	G3H354	R2(Label:13C(6)); K11(Label:2H(4)); K16(Label:2H(4))	1823.01	1.91888e+08				0	3.192e-08				High	23.72	0.0218679	2
	VILHLKEDQTEYLEERR	2	1	1	G3H354	K6(Label:2H(4)); R16(Label:13C(6)); R17(Label:13C(6))	2187.21	4.25719e+07	0.14425	1		0	5.899e-05				High	18.59	0.0664112	2
	EKYIDQEELNK	1	1	1	G3H354	K2(Label:13C(6)15N(2)); K11(Label:13C(6)15N(2))	1424.73	6.85967e+07				0.001	0.006413	High	20.44	0.0510562				1
	ELHINLIPNKQDR	1	1	1	G3H354	K10(Label:13C(6)15N(2)); R13(Label:13C(6)15N(4))	1607.9	91227651	0.403325	1		0.001	0.02327	High	18.2	0.055245				1
	EDQTEYLEERR	1	1	1	G3H354	R10(Label:13C(6)15N(4)); R11(Label:13C(6)15N(4))	1487.69	26530397	0.374098	1		0.001	0.005599	High	16.59	0.0613985				1
	TKPIWTR	2	2	1	G3H354	K2(Label:2H(4)); R7(Label:13C(6))	911.572	3.00792e+07	0.0775199	1		0.002	0.04539				High	36.38	0.000644404	0
G3H533	Peptidyl-prolyl cis-trans isomerase OS=Cricetulus griseus GN=I79_005402 PE=3 SV=1 - [G3H533_CRIGR]	47.69	1	11	11	22	5.33349e+08	0.341571	11	16.6995	87.8969	20.37	4	4	336.463	47.69	11	18	216	23.6195	9.5835
	Sequence	# PSMs	# Proteins	# Protein Groups	Protein Group Accessions	Modifications	MH+ [Da]	Area	Heavy/Light	Heavy/Light Count	Heavy/Light Variability [%]	q-Value	PEP	A2	IonScore A2	Exp Value A2	A6	IonScore A6	Exp Value A6	# Missed Cleavages
	TVDNFVALATGEK	1	1	1	G3H533	K13(Label:13C(6)15N(2))	1372.72	235395940				0	0.0006239	High	47.33	9.52373e-05				0
	TVDNFVALATGEK	5	1	1	G3H533	K13(Label:2H(4))	1368.73	747821870	0.231057	2	53.7777	0	1.09e-07				High	62.44	2.82231e-06	0
	DTNGSQFFITTVK	2	1	1	G3H533	K13(Label:2H(4))	1461.75	503385096	0.432735	1		0	4.824e-07				High	54.36	1.63065e-05	0
	VLEGMDVVR	1	1	1	G3H533	R9(Label:13C(6))	1023.56	313842653	0.357579	1		0	0.0001128				High	45.68	0.000128438	0
	VTFGLFGK	3	1	1	G3H533	K8(Label:2H(4))	872.518	3.4884e+08	0.361074	1		0	0.002561				High	39.29	0.000512259	0
	HYGPGWVSMANAGK	1	1	1	G3H533	K14(Label:2H(4))	1478.71	1.95472e+08	0.334204	1		0	7.047e-07				High	39.15	0.000377018	0
	IEVEKPFAIAKE	1	1	1	G3H533	K5(Label:2H(4)); K11(Label:2H(4))	1381.82	1.43611e+08	0.193767	1		0	2.323e-07				High	32.83	0.00231932	1
	DKPLKDVIIADCGK	1	1	1	G3H533	K2(Label:2H(4)); K5(Label:2H(4)); C12(Carbamidomethyl); K14(Label:2H(4))	1583.92	311243397	0.385057	1		0	6.398e-08				High	31	0.00321703	1
	IEVEKPFAIAK	1	1	1	G3H533	K5(Label:2H(4)); K11(Label:2H(4))	1252.77	4.56106e+07	0.214397	1		0	0.01097				High	20.21	0.0266783	0
	FPDENFK	1	1	1	G3H533	K7(Label:2H(4))	900.44	1.22634e+07				0	0.02301				High	18.21	0.0294466	0
	SIYGERFPDENFK	1	1	1	G3H533	R6(Label:13C(6)); K13(Label:2H(4))	1611.81	9965844				0	0.005418				High	10.23	0.374625	1
	VLEGMDVVR	1	1	1	G3H533	R9(Label:13C(6)15N(4))	1027.55	121319926	0.341571	1		0.001	0.01413	High	42.63	0.000256506				0
	VTFGLFGK	1	1	1	G3H533	K8(Label:13C(6)15N(2))	876.507	1.25316e+08				0.001	0.01706	High	34.51	0.00297358				0
	HYGPGWVSMANAGK	1	1	1	G3H533	K14(Label:13C(6)15N(2))	1482.7	64386491				0.003	0.0357	High	10.85	0.291896				0
	TSWLDGK	1	1	1	G3H533	K7(Label:2H(4))	810.429	1.62792e+08	0.381999	1		0.003	0.04878				High	27.14	0.0058925	0
G3HU28	F-actin-capping protein subunit beta OS=Cricetulus griseus GN=I79_014432 PE=4 SV=1 - [G3HU28_CRIGR]	46.12	1	11	11	45	5.26025e+08	0.0959422	19	82.7646	50.7527	13.18	2	5	922.558	46.12	11	40	258	29.0488	7.72314
	Sequence	# PSMs	# Proteins	# Protein Groups	Protein Group Accessions	Modifications	MH+ [Da]	Area	Heavy/Light	Heavy/Light Count	Heavy/Light Variability [%]	q-Value	PEP	A2	IonScore A2	Exp Value A2	A6	IonScore A6	Exp Value A6	# Missed Cleavages
	KLEVEANNAFDQYR	1	1	1	G3HU28	K1(Label:13C(6)15N(2)); R14(Label:13C(6)15N(4))	1714.85	8.35593e+06				0	0.0005244	High	43.84	0.00021685				1
	SPWSNKYDPPLEDGAMPSAR	4	1	1	G3HU28	K6(Label:13C(6)15N(2)); R20(Label:13C(6)15N(4))	2236.04	60000940				0	0.0002225	High	20.62	0.0264423				1
	KLEVEANNAFDQYR	6	1	1	G3HU28	K1(Label:2H(4)); R14(Label:13C(6))	1706.87	295025168	0.0447856	2	15.1318	0	6.453e-11				High	87.49	7.39687e-09	1
	QMEKDETVSDCSPHIANIGR	6	1	1	G3HU28	K4(Label:2H(4)); C11(Carbamidomethyl); R20(Label:13C(6))	2297.1	294433360	0.0792178	3	60.7883	0	3.75e-13				High	81.01	2.41713e-08	1
	SPWSNKYDPPLEDGAMPSAR	6	1	1	G3HU28	K6(Label:2H(4)); R20(Label:13C(6))	2228.07	758619912	0.136272	3	33.3986	0	5.019e-07				High	65.78	7.00238e-07	1
	LEVEANNAFDQYR	1	1	1	G3HU28	R13(Label:13C(6))	1574.75	2.43736e+07				0	1.487e-06				High	59.33	2.97536e-06	0
	SGSGTMNLGGSLTR	5	1	1	G3HU28	R14(Label:13C(6))	1343.67	88767872	0.0438936	3	92.7007	0	7.186e-06				High	59.17	3.26861e-06	0
	STLNEIYFGK	5	1	1	G3HU28	K10(Label:2H(4))	1175.62	524428925	0.147011	4	17.3569	0	0.0001686				High	59.02	5.57648e-06	0
	DYLLCDYNR	4	1	1	G3HU28	C5(Carbamidomethyl); R9(Label:13C(6))	1237.56	271286528	0.0401081	3	10.7478	0	0.0007966				High	43.69	5.34454e-05	0
	QEALKNDLVEALKR	2	1	1	G3HU28	K5(Label:2H(4)); K13(Label:2H(4)); R14(Label:13C(6))	1640.99	3.30404e+07				0	2.679e-06				High	43.46	0.000103688	2
	SPWSNKYDPPLEDGAMPSAR	1	1	1	G3HU28	K6(Label:2H(4)); M16(Oxidation); R20(Label:13C(6))	2244.06	4486727				0	0.00463				High	38.38	0.000435633	1
	YDPPLEDGAMPSAR	1	1	1	G3HU28	R14(Label:13C(6))	1524.71	14754990				0	0.001963				High	34.63	0.00055096	0
	TKDIVNGLR	2	1	1	G3HU28	K2(Label:2H(4)); R9(Label:13C(6))	1025.64	5.01734e+07				0	0.005422				High	25.84	0.00990338	1
	RLPPQQIEK	1	1	1	G3HU28	R1(Label:13C(6)); K9(Label:2H(4))	1118.69	1.92967e+07	0.0959422	1		0.006	0.1172				High	25.39	0.00925018	1
G3H4I2	Tropomyosin beta chain OS=Cricetulus griseus GN=I79_005183 PE=3 SV=1 - [G3H4I2_CRIGR]	45.66	2	10	18	140	2266614128	0.197479	39	43.8485	409.329	33.96	13	31	1829.27	45.66	18	109	265	30.6677	4.81787
	Sequence	# PSMs	# Proteins	# Protein Groups	Protein Group Accessions	Modifications	MH+ [Da]	Area	Heavy/Light	Heavy/Light Count	Heavy/Light Variability [%]	q-Value	PEP	A2	IonScore A2	Exp Value A2	A6	IonScore A6	Exp Value A6	# Missed Cleavages
	CGDLEEELKNVTNNLK	2	1	1	G3H4I2	C1(Carbamidomethyl); K9(Label:13C(6)15N(2)); K16(Label:13C(6)15N(2))	1891.95	460938984				0	3.401e-05	High	62.91	2.91659e-06				1
	IQLVEEELDR	1	3	2	G3H4I2;G3HC01	R10(Label:13C(6)15N(4))	1253.66	85528552				0	0.004268	High	49.53	6.57434e-05				0
	HIAEEADRKYEEVAR	5	3	2	G3H4I2;G3HC01	R8(Label:13C(6)15N(4)); K9(Label:13C(6)15N(2)); R15(Label:13C(6)15N(4))	1843.93	196945008				0	2.373e-05	High	46.02	0.00014377				2
	YSEKEDKYEEEIK	4	1	1	G3H4I2	K4(Label:13C(6)15N(2)); K7(Label:13C(6)15N(2)); K13(Label:13C(6)15N(2))	1713.83	358445301	0.290347	1		0	0.0008338	High	44.24	0.000158216				2
	KLVILEGELER	1	1	1	G3H4I2	K1(Label:13C(6)15N(2)); R11(Label:13C(6)15N(4))	1316.79	3.50132e+07				0	0.0004654	High	44.01	0.000107242				1
	KLVILEGELERAEER	4	1	1	G3H4I2	K1(Label:13C(6)15N(2)); R11(Label:13C(6)15N(4)); R15(Label:13C(6)15N(4))	1812.02	2.88719e+08	0.21754	1		0	3.622e-05	High	43.46	0.00014877				2
	IQLVEEELDRAQER	6	3	2	G3H4I2;G3HC01	R10(Label:13C(6)15N(4)); R14(Label:13C(6)15N(4))	1747.9	1.09014e+09				0	0.0001998	High	34.8	0.00203646				1
	LVILEGELERAEER	3	1	1	G3H4I2	R10(Label:13C(6)15N(4)); R14(Label:13C(6)15N(4))	1675.92	106007536	0.197479	1		0	0.002645	High	34.61	0.00178159				1
	AMKDEEKMEIQEMQLK	1	2	1	G3H4I2	K3(Label:13C(6)15N(2)); K7(Label:13C(6)15N(2)); K16(Label:13C(6)15N(2))	2004.98	6.47947e+07	0.169013	1		0	0.001275	High	33.3	0.0019411				2
	RIQLVEEELDRAQER	1	3	2	G3H4I2;G3HC01	R1(Label:13C(6)15N(4)); R11(Label:13C(6)15N(4)); R15(Label:13C(6)15N(4))	1914.02	1.75281e+08				0	1.687e-05	High	23.71	0.0229823				2
	CGDLEEELKNVTNNLK	12	1	1	G3H4I2	C1(Carbamidomethyl); K9(Label:2H(4)); K16(Label:2H(4))	1883.96	1755103308	0.303155	9	10.7986	0	6.284e-14				High	77.66	9.34107e-08	1
	CGDLEEELK	3	1	1	G3H4I2	C1(Carbamidomethyl); K9(Label:2H(4))	1096.51	1.70367e+08	0.141049	2	27.731	0	2.189e-05				High	67.4	3.18448e-07	0
	KLVILEGELER	13	1	1	G3H4I2	K1(Label:2H(4)); R11(Label:13C(6))	1308.82	4.57841e+08	0.1858	6	41.9024	0	1.071e-05				High	58.45	3.21501e-06	1
	IQLVEEELDR	5	3	2	G3H4I2;G3HC01	R10(Label:13C(6))	1249.67	847629306				0	4.096e-05				High	57.6	8.42833e-06	0
	LATALQKLEEAEK	6	3	2	G3H4I2;G3HC01	K7(Label:2H(4)); K13(Label:2H(4))	1451.85	193260694				0	4.958e-07				High	56	1.05499e-05	1
	YSEKEDKYEEEIK	8	1	1	G3H4I2	K4(Label:2H(4)); K7(Label:2H(4)); K13(Label:2H(4))	1701.86	1274453572	0.228372	5	18.4608	0	3.522e-10				High	51.24	3.60779e-05	2
	KLVILEGELERAEER	6	1	1	G3H4I2	K1(Label:2H(4)); R11(Label:13C(6)); R15(Label:13C(6))	1800.06	1319419908	0.224605	3	83.1156	0	2.166e-07				High	50.13	3.20268e-05	2
	HIAEEADRKYEEVAR	11	3	2	G3H4I2;G3HC01	R8(Label:13C(6)); K9(Label:2H(4)); R15(Label:13C(6))	1831.96	1244688408				0	2.547e-10				High	47.56	0.000101725	2
	LVILEGELER	4	2	1	G3H4I2	R10(Label:13C(6))	1176.69	291832706	0.198538	2	6.1998	0	5.199e-05				High	47.16	0.000109616	0
	AMKDEEKMEIQEMQLK	5	2	1	G3H4I2	K3(Label:2H(4)); K7(Label:2H(4)); K16(Label:2H(4))	1993.02	4.93727e+08	0.19211	3	21.2353	0	9.033e-07				High	43.01	0.000267518	2
	IQLVEEELDRAQER	13	3	2	G3H4I2;G3HC01	R10(Label:13C(6)); R14(Label:13C(6))	1739.93	3725319168				0	4.263e-05				High	41.56	0.000377045	1
	RIQLVEEELDR	5	3	2	G3H4I2;G3HC01	R1(Label:13C(6)); R11(Label:13C(6))	1411.79	132668915				0	1.319e-05				High	39.39	0.0005754	1
	LVILEGELERAEER	8	1	1	G3H4I2	R10(Label:13C(6)); R14(Label:13C(6))	1667.94	728988460	0.133959	4	21.304	0	7.446e-05				High	35.35	0.00141495	1
	RIQLVEEELDRAQER	6	3	2	G3H4I2;G3HC01	R1(Label:13C(6)); R11(Label:13C(6)); R15(Label:13C(6))	1902.05	939989108				0	2.406e-08				High	35.11	0.00147993	2
	MEIQEMQLK	1	2	1	G3H4I2	K9(Label:2H(4))	1153.59	242001123	0.191461	1		0	0.0005471				High	32.45	0.00204787	0
	LATALQKLEEAEKAADESER	1	3	2	G3H4I2;G3HC01	K7(Label:2H(4)); K13(Label:2H(4)); R20(Label:13C(6))	2216.19	61366696				0	9.354e-09				High	24.26	0.0209985	2
	LEEAEKAADESER	1	3	2	G3H4I2;G3HC01	K6(Label:2H(4)); R13(Label:13C(6))	1486.73	1.11265e+07				0	0.02228				High	19.97	0.0332287	1
	LVILEGELER	1	2	1	G3H4I2	R10(Label:13C(6)15N(4))	1180.68	6.04119e+07				0.001	0.02143	High	28.98	0.00467952				0
	RIQLVEEELDR	1	3	2	G3H4I2;G3HC01	R1(Label:13C(6)15N(4)); R11(Label:13C(6)15N(4))	1419.77	1.83391e+07				0.001	0.006527	High	24.05	0.0255808				1
	CGDLEEELK	1	1	1	G3H4I2	C1(Carbamidomethyl); K9(Label:13C(6)15N(2))	1100.5	2.87442e+07				0.001	0.009675	High	21.15	0.0172656				0
	QVEEELTHLQK	1	1	1	G3H4I2	K11(Label:2H(4))	1357.73	3832920				0.003	0.06333				High	16.19	0.13224	0
G3GVD0	Actin, cytoplasmic 1 OS=Cricetulus griseus GN=I79_001666 PE=3 SV=1 - [G3GVD0_CRIGR]	45.07	8	7	15	82	7.64449e+09	0.125564	11	30.6566	82.9457	10.67	3	5	1912.29	45.07	15	77	375	41.7097	5.47803
	Sequence	# PSMs	# Proteins	# Protein Groups	Protein Group Accessions	Modifications	MH+ [Da]	Area	Heavy/Light	Heavy/Light Count	Heavy/Light Variability [%]	q-Value	PEP	A2	IonScore A2	Exp Value A2	A6	IonScore A6	Exp Value A6	# Missed Cleavages
	SYELPDGQVITIGNER	1	9	2	G3GVD0;G3I6E6	R16(Label:13C(6)15N(4))	1800.91	6.34671e+07				0	0.0003581	High	63.7	2.60214e-06				0
	AVFPSIVGRPR	2	5	2	G3GVD0;G3I6E6	R9(Label:13C(6)15N(4)); R11(Label:13C(6)15N(4))	1218.72	190972007				0	0.0009074	High	30.01	0.00384115				0
	QEYDESGPSIVHR	2	2	1	G3GVD0	R13(Label:13C(6)15N(4))	1526.71	601056624				0	0.004083	High	25.63	0.00834257				0
	QEYDESGPSIVHR	7	2	1	G3GVD0	R13(Label:13C(6))	1522.72	7626055904	0.125564	5	29.1227	0	1.388e-10				High	109.51	2.85457e-11	0
	KDLYANTVLSGGTTMYPGIADR	4	2	1	G3GVD0	K1(Label:2H(4)); R22(Label:13C(6))	2353.21	1321909111	0.153694	1		0	3.415e-16				High	104.14	1.92739e-10	1
	DLYANTVLSGGTTMYPGIADR	5	2	1	G3GVD0	R21(Label:13C(6))	2221.09	2217988992	0.1454	2	18.1159	0	1.306e-10				High	94.44	1.67283e-09	0
	SYELPDGQVITIGNER	11	9	2	G3GVD0;G3I6E6	R16(Label:13C(6))	1796.92	6659183584				0	1.576e-10				High	93.92	2.25057e-09	0
	GYSFTTTAER	6	3	2	G3GVD0;G3I6E6	R10(Label:13C(6))	1138.55	8451995056				0	0.0003702				High	45.19	7.26459e-05	0
	AVFPSIVGRPR	12	5	2	G3GVD0;G3I6E6	R9(Label:13C(6)); R11(Label:13C(6))	1210.75	1660937373				0	0.0002103				High	44.31	0.000150126	0
	DLYANTVLSGGTTMYPGIADR	3	2	1	G3GVD0	M14(Oxidation); R21(Label:13C(6))	2237.09	65693661	0.0888637	1		0	5.347e-08				High	40.98	0.000315208	0
	IWHHTFYNELR	17	3	2	G3GVD0;G3I6E6	R11(Label:13C(6))	1521.77	811729760				0	2.04e-06				High	40.67	0.000411378	0
	FRCPEALFQPSFLGMESCGIHETTFNSIMK	1	2	1	G3GVD0	R2(Label:13C(6)); C3(Carbamidomethyl); C18(Carbamidomethyl); K30(Label:2H(4))	3544.67	1.4437e+08				0	1.489e-09				High	29.7	0.00251807	1
	EITALAPSTMK	2	6	1	G3GVD0	K11(Label:2H(4))	1165.65	6855423664	0.0754839	1		0	0.0001288				High	28.73	0.00837298	0
	QEYDESGPSIVHRK	3	2	1	G3GVD0	R13(Label:13C(6)); K14(Label:2H(4))	1654.84	3.43097e+07				0	8.395e-06				High	26.73	0.00934228	1
	DLTDYLMK	1	8	2	G3GVD0;G3I6E6	M7(Oxidation); K8(Label:2H(4))	1018.51	20072412				0	0.01443				High	21.59	0.0242699	0
	LCYVALDFEQEMATAASSSSLEK	1	3	2	G3GVD0;G3I6E6	C2(Carbamidomethyl); K23(Label:2H(4))	2554.2	888695280				0	1.966e-06				High	19.72	0.0255983	0
	GYSFTTTAEREIVR	1	3	2	G3GVD0;G3I6E6	R10(Label:13C(6)); R14(Label:13C(6))	1641.86	14936254				0	0.003797				High	19.59	0.0494553	1
	EKLCYVALDFEQEMATAASSSSLEK	1	3	2	G3GVD0;G3I6E6	K2(Label:2H(4)); C4(Carbamidomethyl); K25(Label:2H(4))	2815.36	52864642				0	5.722e-05				High	12.65	0.184705	1
	IIAPPER	1	8	1	G3GVD0	R7(Label:13C(6))	801.492	124347973	0.116627	1		0.005	0.09383				High	24.36	0.0135582	0
	DLTDYLMK	1	8	2	G3GVD0;G3I6E6	K8(Label:2H(4))	1002.51	4070283632				0.006	0.1113				High	14.16	0.168831	0
G3I255	L-lactate dehydrogenase OS=Cricetulus griseus GN=I79_017480 PE=3 SV=1 - [G3I255_CRIGR]	45.03	6	12	15	58	879946991	0.746808	32	29.7203	585.863	31.94	12	24	693.547	42.41	13	34	382	42.1492	8.42627
	Sequence	# PSMs	# Proteins	# Protein Groups	Protein Group Accessions	Modifications	MH+ [Da]	Area	Heavy/Light	Heavy/Light Count	Heavy/Light Variability [%]	q-Value	PEP	A2	IonScore A2	Exp Value A2	A6	IonScore A6	Exp Value A6	# Missed Cleavages
	LLIVSNPVDILTYVAWK	2	1	1	G3I255	K17(Label:13C(6)15N(2))	1952.13	1.0461e+08	0.846287	2	25.9342	0	9.044e-07	High	104.18	5.92014e-11				0
	VIGSGCNLDSAR	2	2	2	G3I255;G3HH14	C6(Carbamidomethyl); R12(Label:13C(6)15N(4))	1258.61	2.16637e+08				0	4.215e-05	High	80.08	3.63247e-08				0
	DLADELALVDVMEDK	2	1	1	G3I255	K15(Label:13C(6)15N(2))	1683.83	9.79298e+07				0	3.106e-07	High	76.82	9.98254e-08				0
	VTLTSEEEAR	3	1	1	G3I255	R10(Label:13C(6)15N(4))	1144.57	4.89896e+08	0.934648	2	32.2121	0	0.0002258	High	62.22	2.66907e-06				0
	QVVDSAYEVIK	2	4	1	G3I255	K11(Label:13C(6)15N(2))	1258.68	228495456	1.23713	2	111.516	0	0.0002098	High	48.42	8.05727e-05				0
	SADTLWGIQK	3	1	1	G3I255	K10(Label:13C(6)15N(2))	1126.6	1.88235e+08	0.732449	3	6.21711	0	0.001267	High	38.4	0.000650448				0
	GEMMDLQHGSLFLR	1	2	1	G3I255	R14(Label:13C(6)15N(4))	1643.79	9.8549e+07				0	7.466e-05	High	26.95	0.00797255				0
	LKGEMMDLQHGSLFLR	1	2	1	G3I255	K2(Label:13C(6)15N(2)); R16(Label:13C(6)15N(4))	1892.98	5.79226e+06	0.551082	1		0	0.0037	High	14.36	0.283989				1
	DLADELALVDVMEDK	3	1	1	G3I255	K15(Label:2H(4))	1679.83	1.19349e+08	0.975784	3	0.761181	0	1.312e-11				High	108.06	6.40891e-11	0
	LLIVSNPVDILTYVAWK	3	1	1	G3I255	K17(Label:2H(4))	1948.15	146821955	0.856859	1		0	1.806e-06				High	56.72	5.63957e-06	0
	VTLTSEEEAR	4	1	1	G3I255	R10(Label:13C(6))	1140.58	615305752	0.766344	2	4.38468	0	2.015e-05				High	54.57	1.5013e-05	0
	LVIVTAGAR	6	2	1	G3I255	R9(Label:13C(6))	905.588	492432909	0.578426	5	16.855	0	0.0002824				High	50.99	2.5079e-05	0
	LGVHPLSCHGWVLGEHGDSSVPVWSGVNVAGVSLK	1	1	1	G3I255	C8(Carbamidomethyl); K35(Label:2H(4))	3640.86	6201059	2.59801	1		0	5.546e-15				High	40.81	0.000360985	0
	GEMMDLQHGSLFLR	3	2	1	G3I255	R14(Label:13C(6))	1639.8	1.40027e+08	0.611014	3	21.1891	0	1.352e-06				High	40.78	0.000254859	0
	IVSGKDYSVTANSK	1	1	1	G3I255	K5(Label:2H(4)); K14(Label:2H(4))	1476.82	1.47308e+07	0.537291	1		0	1.087e-05				High	39.39	0.000673218	1
	QVVDSAYEVIK	1	4	1	G3I255	K11(Label:2H(4))	1254.69	86471007	0.749604	1		0	1.317e-05				High	38.9	0.000663449	0
	DQLIVNLLK	3	2	2	G3I255;G3HT06	K9(Label:2H(4))	1059.67	1.32152e+08				0	0.003717				High	28.27	0.00357447	0
	DLADELALVDVMEDKLK	2	1	1	G3I255	K15(Label:2H(4)); K17(Label:2H(4))	1925.04	8.2594e+07	0.459179	1		0	0.0001284				High	24.18	0.0219618	1
	VIGSGCNLDSAR	3	2	2	G3I255;G3HH14	C6(Carbamidomethyl); R12(Label:13C(6))	1254.62	1532102312				0	0.01102				High	18.95	0.0292906	0
	DLADELALVDVMEDKLK	1	1	1	G3I255	K15(Label:13C(6)15N(2)); K17(Label:13C(6)15N(2))	1933.01	6.52801e+06	0.887558	1		0.001	0.008308	High	34.36	0.00212534				1
	IVSGKDYSVTANSK	1	1	1	G3I255	K5(Label:13C(6)15N(2)); K14(Label:13C(6)15N(2))	1484.79	7.91476e+06				0.001	0.01586	High	31.43	0.00474836				1
	FIIPNVVK	2	2	1	G3I255	K8(Label:2H(4))	933.606	3.9161e+08				0.001	0.02507				High	22.49	0.0166273	0
	FIIPNVVK	5	2	1	G3I255	K8(Label:13C(6)15N(2))	937.596	371902958	0.752745	3	27.7738	0.002	0.03008	High	25.34	0.00511727				0
	DQLIVNLLK	1	2	2	G3I255;G3HT06	K9(Label:13C(6)15N(2))	1063.66	4.85733e+07				0.002	0.03255	High	15.38	0.0449088				0
	LNLVQR	2	3	2	G3I255;G3HH14	R6(Label:13C(6))	748.477	7.10548e+07				0.008	0.1785				High	38.22	0.00101696	0
G3I044	Glyceraldehyde-3-phosphate dehydrogenase OS=Cricetulus griseus GN=I79_016710 PE=4 SV=1 - [G3I044_CRIGR]	44.88	6	1	3	9	516280484	0.488019	1						153.896	44.88	3	9	127	13.59	9.23193
	Sequence	# PSMs	# Proteins	# Protein Groups	Protein Group Accessions	Modifications	MH+ [Da]	Area	Heavy/Light	Heavy/Light Count	Heavy/Light Variability [%]	q-Value	PEP	A2	IonScore A2	Exp Value A2	A6	IonScore A6	Exp Value A6	# Missed Cleavages
	WGDAGAEYVVESTGVFTTMEK	2	5	2	G3IHW0;G3I044	K21(Label:2H(4))	2281.07	735232054				0	1.677e-13				High	84.4	7.26156e-09	0
	VDIVAINDPFIDLNYMVYMFQYDSTHGK	1	4	1	G3I044	K28(Label:2H(4))	3312.6	134198566	0.488019	1		0	1.146e-06				High	37.03	0.000762888	0
	AITIFQER	6	9	3	G3I6P1;G3I1S5;G3I044	R8(Label:13C(6))	983.561	679410832				0	0.02338				High	31.29	0.00356649	0
G3HC01	Tropomyosin alpha-3 chain OS=Cricetulus griseus GN=I79_008041 PE=3 SV=1 - [G3HC01_CRIGR]	43.93	1	12	22	146	2.23584e+09	0.314809	48	26.4607	534.873	37.38	15	42	1872.16	39.67	21	104	305	35.4151	4.76709
	Sequence	# PSMs	# Proteins	# Protein Groups	Protein Group Accessions	Modifications	MH+ [Da]	Area	Heavy/Light	Heavy/Light Count	Heavy/Light Variability [%]	q-Value	PEP	A2	IonScore A2	Exp Value A2	A6	IonScore A6	Exp Value A6	# Missed Cleavages
	AGITTIEAVKR	2	1	1	G3HC01	N-Term(Acetyl); K10(Label:13C(6)15N(2)); R11(Label:13C(6)15N(4))	1218.72	6.01478e+08	0.384162	1		0	9.117e-05	High	60.35	3.27513e-06				1
	AREQAEAEVASLNR	3	1	1	G3HC01	R2(Label:13C(6)15N(4)); R14(Label:13C(6)15N(4))	1563.8	73370728	0.257005	1		0	0.000372	High	54.3	1.98771e-05				1
	ALKDEEKMELQEIQLK	3	1	1	G3HC01	K3(Label:13C(6)15N(2)); K7(Label:13C(6)15N(2)); K16(Label:13C(6)15N(2))	1969.08	2.79098e+08	0.362803	3	9.07744	0	0.001717	High	53.97	1.54334e-05				2
	KLVIIEGDLER	5	2	1	G3HC01	K1(Label:13C(6)15N(2)); R11(Label:13C(6)15N(4))	1302.77	129471716	0.288304	1		0	0.001337	High	51.74	1.33977e-05				1
	IQLVEEELDR	1	3	2	G3H4I2;G3HC01	R10(Label:13C(6)15N(4))	1253.66	85528552				0	0.004268	High	49.53	6.57434e-05				0
	HIAEEADRKYEEVAR	5	3	2	G3H4I2;G3HC01	R8(Label:13C(6)15N(4)); K9(Label:13C(6)15N(2)); R15(Label:13C(6)15N(4))	1843.93	196945008				0	2.373e-05	High	46.02	0.00014377				2
	MELQEIQLK	2	2	2	G3HC01;G3H511	K9(Label:13C(6)15N(2))	1139.62	50811448				0	0.004071	High	40.86	0.000553737				0
	IQLVEEELDRAQER	6	3	2	G3H4I2;G3HC01	R10(Label:13C(6)15N(4)); R14(Label:13C(6)15N(4))	1747.9	1.09014e+09				0	0.0001998	High	34.8	0.00203646				1
	EQAEAEVASLNRR	4	1	1	G3HC01	R12(Label:13C(6)15N(4)); R13(Label:13C(6)15N(4))	1492.76	1.99016e+08	0.336469	1		0	0.004614	High	32.1	0.00360708				1
	KIQVLQQQADDAEER	3	1	1	G3HC01	K1(Label:13C(6)15N(2)); R15(Label:13C(6)15N(4))	1788.91	150113952	0.444822	1		0	0.001443	High	26.79	0.0144494				1
	RIQLVEEELDRAQER	1	3	2	G3H4I2;G3HC01	R1(Label:13C(6)15N(4)); R11(Label:13C(6)15N(4)); R15(Label:13C(6)15N(4))	1914.02	1.75281e+08				0	1.687e-05	High	23.71	0.0229823				2
	KIQVLQQQADDAEER	3	1	1	G3HC01	K1(Label:2H(4)); R15(Label:13C(6))	1780.95	274437696	0.32102	3	82.222	0	3.773e-09				High	84.61	2.02375e-08	1
	IQVLQQQADDAEER	4	1	1	G3HC01	R14(Label:13C(6))	1648.82	260195920	0.225838	4	25.438	0	2.1e-09				High	83.8	1.62579e-08	0
	KLVIIEGDLER	9	2	1	G3HC01	K1(Label:2H(4)); R11(Label:13C(6))	1294.8	3.73164e+08	0.39104	4	11.3885	0	1.068e-06				High	63.42	8.87227e-07	1
	AGITTIEAVKR	5	1	1	G3HC01	N-Term(Acetyl); K10(Label:2H(4)); R11(Label:13C(6))	1210.74	1737499393	0.314767	2	14.768	0	6.215e-07				High	59.16	4.73222e-06	1
	EQAEAEVASLNR	4	1	1	G3HC01	R12(Label:13C(6))	1322.67	512900858	0.310546	4	9.62085	0	1.411e-05				High	58.17	4.41975e-06	0
	AREQAEAEVASLNR	5	1	1	G3HC01	R2(Label:13C(6)); R14(Label:13C(6))	1555.82	215531158	0.259665	4	34.613	0	2.986e-05				High	57.66	8.74118e-06	1
	IQLVEEELDR	5	3	2	G3H4I2;G3HC01	R10(Label:13C(6))	1249.67	847629306				0	4.096e-05				High	57.6	8.42833e-06	0
	LATALQKLEEAEK	6	3	2	G3H4I2;G3HC01	K7(Label:2H(4)); K13(Label:2H(4))	1451.85	193260694				0	4.958e-07				High	56	1.05499e-05	1
	LVIIEGDLER	2	2	1	G3HC01	R10(Label:13C(6))	1162.68	7.75278e+07	0.19335	2	44.7248	0	0.0005271				High	47.92	6.78031e-05	0
	HIAEEADRKYEEVAR	11	3	2	G3H4I2;G3HC01	R8(Label:13C(6)); K9(Label:2H(4)); R15(Label:13C(6))	1831.96	1244688408				0	2.547e-10				High	47.56	0.000101725	2
	AGITTIEAVK	2	1	1	G3HC01	N-Term(Acetyl); K10(Label:2H(4))	1048.62	5.4065e+08	0.408321	2	38.459	0	0.0002779				High	47.21	0.000116916	0
	ALKDEEKMELQEIQLK	5	1	1	G3HC01	K3(Label:2H(4)); K7(Label:2H(4)); K16(Label:2H(4))	1957.11	817750986	0.378783	2	5.06969	0	3.882e-07				High	43.9	0.000154805	2
	IQLVEEELDRAQER	13	3	2	G3H4I2;G3HC01	R10(Label:13C(6)); R14(Label:13C(6))	1739.93	3725319168				0	4.263e-05				High	41.56	0.000377045	1
	RIQLVEEELDR	5	3	2	G3H4I2;G3HC01	R1(Label:13C(6)); R11(Label:13C(6))	1411.79	132668915				0	1.319e-05				High	39.39	0.0005754	1
	EQAEAEVASLNRR	6	1	1	G3HC01	R12(Label:13C(6)); R13(Label:13C(6))	1484.79	670757020	0.29483	5	1.22293	0	8.11e-05				High	35.74	0.00133343	1
	RIQLVEEELDRAQER	6	3	2	G3H4I2;G3HC01	R1(Label:13C(6)); R11(Label:13C(6)); R15(Label:13C(6))	1902.05	939989108				0	2.406e-08				High	35.11	0.00147993	2
	MELQEIQLK	3	2	2	G3H511;G3HC01	K9(Label:2H(4))	1135.64	192502100				0	0.0006974				High	31.73	0.00335714	0
	KLVIIEGDLERTEER	3	2	1	G3HC01	K1(Label:2H(4)); R11(Label:13C(6)); R15(Label:13C(6))	1816.05	156889587	0.300136	3	133.411	0	1.9e-06				High	31.67	0.00238269	2
	LVIIEGDLERTEER	3	2	1	G3HC01	R10(Label:13C(6)); R14(Label:13C(6))	1683.93	4.83845e+07	0.197024	1		0	0.001131				High	25.98	0.0128698	1
	LATALQKLEEAEKAADESER	1	3	2	G3H4I2;G3HC01	K7(Label:2H(4)); K13(Label:2H(4)); R20(Label:13C(6))	2216.19	61366696				0	9.354e-09				High	24.26	0.0209985	2
	LEEAEKAADESER	1	3	2	G3H4I2;G3HC01	K6(Label:2H(4)); R13(Label:13C(6))	1486.73	1.11265e+07				0	0.02228				High	19.97	0.0332287	1
	ALKDEEKMELQEIQLK	2	1	1	G3HC01	K3(Label:2H(4)); K7(Label:2H(4)); M8(Oxidation); K16(Label:2H(4))	1973.1	25575189	0.390821	1		0	9.865e-05				High	15.06	0.146588	2
	AGITTIEAVK	3	1	1	G3HC01	N-Term(Acetyl); K10(Label:13C(6)15N(2))	1052.61	1.91709e+08	0.578917	2	54.0257	0.001	0.02773	High	38.81	0.000670765				0
	RIQLVEEELDR	1	3	2	G3H4I2;G3HC01	R1(Label:13C(6)15N(4)); R11(Label:13C(6)15N(4))	1419.77	1.83391e+07				0.001	0.006527	High	24.05	0.0255808				1
	YSQKEDKYEEEIK	2	2	2	G3HC01;G3H511	K4(Label:13C(6)15N(2)); K7(Label:13C(6)15N(2)); K13(Label:13C(6)15N(2))	1712.84	2.71122e+08				0.001	0.0166	High	18.3	0.0599039				2
	LVIIEGDLERTEER	1	2	1	G3HC01	R10(Label:13C(6)15N(4)); R14(Label:13C(6)15N(4))	1691.91	2.40323e+06	0.0592331	1		0.006	0.07709	High	15.79	0.152907				1
G3H2D0	Serine/threonine-protein phosphatase OS=Cricetulus griseus GN=I79_004339 PE=3 SV=1 - [G3H2D0_CRIGR]	43.44	4	5	7	17	2.53822e+08	0.14669	7	65.6872					655.68	43.44	7	17	244	28.0717	5.96045
	Sequence	# PSMs	# Proteins	# Protein Groups	Protein Group Accessions	Modifications	MH+ [Da]	Area	Heavy/Light	Heavy/Light Count	Heavy/Light Variability [%]	q-Value	PEP	A2	IonScore A2	Exp Value A2	A6	IonScore A6	Exp Value A6	# Missed Cleavages
	SPDTNYLFMGDYVDR	4	3	1	G3H2D0	R15(Label:13C(6))	1798.81	227605176	0.0591691	2	226.327	0	1.359e-10				High	107.09	2.14977e-11	0
	GAGYTFGQDISETFNHANGLTLVSR	2	2	1	G3H2D0	R25(Label:13C(6))	2661.3	136315224	0.243182	2	15.1369	0	7.749e-14				High	62.49	1.88819e-06	0
	CGNQAAIMELDDTLK	1	4	1	G3H2D0	C1(Carbamidomethyl); K15(Label:2H(4))	1682.8	1.20348e+08				0	1.047e-07				High	51.97	2.12836e-05	0
	AHQLVMEGYNWCHDR	5	3	1	G3H2D0	C12(Carbamidomethyl); R15(Label:13C(6))	1921.85	96649036	0.122305	2	18.7105	0	4.643e-07				High	48.79	1.58555e-05	0
	LQEVPHEGPMCDLLWSDPDDR	3	3	1	G3H2D0	C11(Carbamidomethyl); R21(Label:13C(6))	2515.13	381460792	0.282104	1		0	1.025e-06				High	48.54	1.39627e-05	0
	QITQVYGFYDECLR	1	4	2	G3I4H5;G3H2D0	C12(Carbamidomethyl); R14(Label:13C(6))	1797.86	1.52401e+08				0	1.098e-07				High	40.5	0.000204988	0
	QITQVYGFYDECLRK	1	4	2	G3I4H5;G3H2D0	C12(Carbamidomethyl); R14(Label:13C(6)); K15(Label:2H(4))	1929.98	134842288				0	4.151e-09				High	30.78	0.00392733	1
G3HG95	Lamin-A/C OS=Cricetulus griseus GN=I79_009616 PE=3 SV=1 - [G3HG95_CRIGR]	43.16	1	24	24	54	7.81875e+08	0.0747814	23	119.596	140.316	6.75	5	5	1110.87	43.16	23	49	563	64.0031	8.01611
	Sequence	# PSMs	# Proteins	# Protein Groups	Protein Group Accessions	Modifications	MH+ [Da]	Area	Heavy/Light	Heavy/Light Count	Heavy/Light Variability [%]	q-Value	PEP	A2	IonScore A2	Exp Value A2	A6	IonScore A6	Exp Value A6	# Missed Cleavages
	VAVEEVDEEGKFVR	1	1	1	G3HG95	K11(Label:13C(6)15N(2)); R14(Label:13C(6)15N(4))	1623.83	4.47103e+07	0.480416	1		0	1.328e-05	High	50.22	5.22833e-05				1
	EAALSTALSEKR	1	1	1	G3HG95	K11(Label:13C(6)15N(2)); R12(Label:13C(6)15N(4))	1293.71	41398711	0.204386	1		0	0.000659	High	45.83	0.000120159				1
	VAVEEVDEEGK	1	1	1	G3HG95	K11(Label:13C(6)15N(2))	1211.59	19058504				0	0.00181	High	43.86	0.00015007				0
	AQNTWGCGNSLR	1	1	1	G3HG95	C7(Carbamidomethyl); R12(Label:13C(6)15N(4))	1373.63	226856510				0	0.002575	High	41.22	0.00020765				0
	EAALSTALSEK	1	1	1	G3HG95	K11(Label:13C(6)15N(2))	1127.6	9720442	0.100595	1		0	0.00302	High	36.86	0.0012982				0
	TALINSTGEEVAMR	3	1	1	G3HG95	R14(Label:13C(6))	1497.77	617955366				0	3.994e-07				High	79	5.41338e-08	0
	VAVEEVDEEGK	1	1	1	G3HG95	K11(Label:2H(4))	1207.6	6.11506e+07	0.360036	1		0	2.976e-07				High	71.37	2.04248e-07	0
	IDSLSAQLSQLQK	2	1	1	G3HG95	K13(Label:2H(4))	1434.81	1.92487e+08				0	8.387e-09				High	69.01	6.59416e-07	0
	AQNTWGCGNSLR	3	1	1	G3HG95	C7(Carbamidomethyl); R12(Label:13C(6))	1369.64	806021208	0.29162	1		0	4.052e-06				High	67.61	3.38092e-07	0
	NSNLVGAAHEELQQSR	4	1	1	G3HG95	R16(Label:13C(6))	1758.88	255419601	0.0354804	1		0	1.379e-06				High	63.64	1.49217e-06	0
	ITESEEVVSR	3	1	1	G3HG95	R10(Label:13C(6))	1154.6	424066336	0.0514739	3	4.67051	0	2.803e-05				High	62.87	2.14313e-06	0
	LADALQDLR	1	1	1	G3HG95	R9(Label:13C(6))	1020.58	8.59976e+07				0	2.376e-05				High	61.62	3.85645e-06	0
	LQTLKEELDFQK	2	1	1	G3HG95	K5(Label:2H(4)); K12(Label:2H(4))	1499.85	6.0573e+07	0.0505014	1		0	6.348e-08				High	61.44	2.90707e-06	1
	TALINSTGEEVAMRK	1	1	1	G3HG95	R14(Label:13C(6)); K15(Label:2H(4))	1629.89	36020829	0.225877	1		0	9.596e-11				High	58.21	8.83397e-06	1
	LQEKEDLQELNDR	2	1	1	G3HG95	K4(Label:2H(4)); R13(Label:13C(6))	1639.85	139883065				0	6.237e-06				High	56.69	9.8573e-06	1
	SNEDQSMGNWQIKR	1	1	1	G3HG95	K13(Label:2H(4)); R14(Label:13C(6))	1702.82	1.31609e+07				0	0.0001072				High	55.69	7.41878e-06	1
	EAALSTALSEKR	3	1	1	G3HG95	K11(Label:2H(4)); R12(Label:13C(6))	1285.74	2.28906e+08	0.0323103	1		0	0.0002578				High	55.21	1.17507e-05	1
	VAVEEVDEEGKFVR	4	1	1	G3HG95	K11(Label:2H(4)); R14(Label:13C(6))	1615.86	921649802	0.115758	2	185.359	0	1.434e-11				High	52.66	2.9268e-05	1
	SLETENAGLR	2	1	1	G3HG95	R10(Label:13C(6))	1095.57	475391831	0.0422542	2	174.858	0	8.495e-06				High	52	2.30299e-05	0
	MQQQLDEYQELLDIK	1	1	1	G3HG95	K15(Label:2H(4))	1897.95	8.067e+07	0.0658604	1		0	2.883e-06				High	43.84	0.000187937	0
	TLEGELHDLR	2	1	1	G3HG95	R10(Label:13C(6))	1188.63	6.0728e+06	0.174647	1		0	1.506e-05				High	35.59	0.00153212	0
	LRDLEDSLAR	3	1	1	G3HG95	R2(Label:13C(6)); R10(Label:13C(6))	1199.68	166001163	0.0617419	1		0	0.000433				High	33.43	0.00245128	1
	SNEDQSMGNWQIKR	1	1	1	G3HG95	M7(Oxidation); K13(Label:2H(4)); R14(Label:13C(6))	1718.81	30122043	0.251531	1		0	0.007642				High	32.89	0.00133651	1
	LKDLEALLNSK	3	1	1	G3HG95	K2(Label:2H(4)); K11(Label:2H(4))	1251.78	20010311				0	0.007949				High	31	0.00174752	1
	LAVYIDR	1	1	1	G3HG95	R7(Label:13C(6))	855.503	1.82437e+08	0.0401044	1		0	0.00937				High	25.99	0.0115813	0
	AAYEAELGDAR	2	1	1	G3HG95	R11(Label:13C(6))	1171.56	129925032	0.0674714	1		0	0.0007242				High	25.59	0.00703947	0
	KEGDLLAAQAR	1	1	1	G3HG95	K1(Label:2H(4)); R11(Label:13C(6))	1181.69	4653495				0	0.01211				High	17.4	0.0918949	1
	QNGDDPLMTYR	1	1	1	G3HG95	R11(Label:13C(6))	1315.6	0				0	0.02002				High	13.8	0.054193	0
	LQLELSK	2	1	1	G3HG95	K7(Label:2H(4))	834.522	2.81616e+08	0.1412	1		0.004	0.08187				High	29.96	0.0045921	0
G3H485	Coatomer subunit epsilon OS=Cricetulus griseus GN=I79_005085 PE=4 SV=1 - [G3H485_CRIGR]	42.86	1	8	8	18	1.34467e+08	0.170037	10	73.9217					508.027	42.86	8	18	308	34.5014	5.12256
	Sequence	# PSMs	# Proteins	# Protein Groups	Protein Group Accessions	Modifications	MH+ [Da]	Area	Heavy/Light	Heavy/Light Count	Heavy/Light Variability [%]	q-Value	PEP	A2	IonScore A2	Exp Value A2	A6	IonScore A6	Exp Value A6	# Missed Cleavages
	NAFYIGSYQQCINEAQR	3	1	1	G3H485	C11(Carbamidomethyl); R17(Label:13C(6))	2067.96	56783065	0.171583	2	82.8775	0	2.425e-12				High	111.03	1.34106e-11	0
	LQEAYYIFQELADK	2	1	1	G3H485	K14(Label:2H(4))	1734.89	83709053	0.259853	1		0	1.308e-09				High	64.82	1.89526e-06	0
	CSPTLLLLNGQAACHSAQGR	3	1	1	G3H485	C1(Carbamidomethyl); C14(Carbamidomethyl); R20(Label:13C(6))	2160.07	98705498	0.174021	1		0	1.539e-09				High	55.29	1.43464e-05	0
	KYGVVLDEIKPSSAPELQAVR	5	1	1	G3H485	K1(Label:2H(4)); K10(Label:2H(4)); R21(Label:13C(6))	2313.33	122483809	0.149409	4	43.6187	0	2.621e-05				High	46.03	4.615e-05	1
	MFADYLATENRR	2	1	1	G3H485	R11(Label:13C(6)); R12(Label:13C(6))	1498.75	182212916	0.166144	1		0	1.921e-05				High	32.52	0.00221104	1
	KMQDQDEDATLTQLATAWVNLAVGGEK	1	1	1	G3H485	K1(Label:2H(4)); K27(Label:2H(4))	2940.48	8.47229e+06				0	0.01989				High	20.21	0.0366827	1
	LDRLDLAR	1	1	1	G3H485	R3(Label:13C(6)); R8(Label:13C(6))	983.603	2.15735e+07	0.271133	1		0.001	0.02451				High	15.1	0.109705	1
	DAIVVELDREMSR	1	1	1	G3H485	R9(Label:13C(6)); R13(Label:13C(6))	1544.81	3.90703e+07				0.004	0.08321				High	24.94	0.0160313	1
G3GU76	60S acidic ribosomal protein P0 OS=Cricetulus griseus GN=I79_001228 PE=3 SV=1 - [G3GU76_CRIGR]	42.28	4	10	10	39	597876683	0.364343	26	52.1059	150.682	25.37	5	7	629.933	42.28	10	32	272	29.8678	8.51416
	Sequence	# PSMs	# Proteins	# Protein Groups	Protein Group Accessions	Modifications	MH+ [Da]	Area	Heavy/Light	Heavy/Light Count	Heavy/Light Variability [%]	q-Value	PEP	A2	IonScore A2	Exp Value A2	A6	IonScore A6	Exp Value A6	# Missed Cleavages
	IIQLLDDYPK	3	2	1	G3GU76	K10(Label:13C(6)15N(2))	1225.69	1.50245e+08	0.0889662	1		0	0.0004964	High	57.27	1.02187e-05				0
	GTIEILSDVQLIK	1	2	1	G3GU76	K13(Label:13C(6)15N(2))	1436.84	6.47814e+07	0.425514	1		0	0.0003237	High	50.59	1.92054e-05				0
	TSFFQALGITTK	1	4	1	G3GU76	K12(Label:13C(6)15N(2))	1321.73	41311756	0.500645	1		0	0.001033	High	49.05	7.21818e-05				0
	CFIVGADNVGSK	1	1	1	G3GU76	C1(Carbamidomethyl); K12(Label:13C(6)15N(2))	1274.63	6.77432e+07	0.578192	1		0	0.001278	High	40.53	0.000389451				0
	AGAIAPCEVTVPAQNTGLGPEK	1	2	1	G3GU76	C7(Carbamidomethyl); K22(Label:13C(6)15N(2))	2188.11	144396865				0	0.0002834	High	14.13	0.206706				0
	GNVGFVFTKEDLTEIR	2	3	1	G3GU76	K9(Label:2H(4)); R16(Label:13C(6))	1834.99	9.89556e+07				0	2.08e-10				High	71.76	4.36758e-07	1
	TSFFQALGITTK	5	4	1	G3GU76	K12(Label:2H(4))	1317.73	253430031	0.374312	4	34.7431	0	2.737e-06				High	66.4	1.21416e-06	0
	VLALSVETDYTFPLAEK	3	1	1	G3GU76	K17(Label:2H(4))	1900.02	215198854	0.488392	3	297.33	0	6.08e-10				High	64.62	2.12263e-06	0
	CFIVGADNVGSK	4	1	1	G3GU76	C1(Carbamidomethyl); K12(Label:2H(4))	1270.64	659931200	0.25996	3	95.6846	0	2.891e-07				High	57.35	7.08697e-06	0
	IIQLLDDYPK	5	2	1	G3GU76	K10(Label:2H(4))	1221.7	732459458	0.432478	3	83.4311	0	1.89e-05				High	50.57	4.7358e-05	0
	GTIEILSDVQLIK	6	2	1	G3GU76	K13(Label:2H(4))	1432.85	2.99809e+08	0.147636	3	39.8053	0	5.943e-07				High	47.54	6.87171e-05	0
	GNVGFVFTK	3	3	1	G3GU76	K9(Label:2H(4))	972.545	229877376	0.343115	3	14.6362	0	0.002587				High	36.06	0.00132542	0
	AGAIAPCEVTVPAQNTGLGPEK	2	2	1	G3GU76	C7(Carbamidomethyl); K22(Label:2H(4))	2184.13	373230624	0.463245	2	27.1898	0	6.279e-07				High	26.08	0.01307	0
	AVVLMGK	1	3	1	G3GU76	K7(Label:2H(4))	721.458	1.93442e+07				0.007	0.1467				High	32.13	0.00486819	0
	FLEGVR	1	3	1	G3GU76	R6(Label:13C(6))	726.424	401239391	0.266396	1		0.008	0.1616				High	17.23	0.087994	0
G3IH98	Keratin, type II cytoskeletal 8 OS=Cricetulus griseus GN=I79_023186 PE=3 SV=1 - [G3IH98_CRIGR]	42.21	11	21	24	160	2.00266e+09	0.26379	77	71.089	444.667	21.52	9	20	3581.78	42.21	24	140	488	54.2655	5.8208
	Sequence	# PSMs	# Proteins	# Protein Groups	Protein Group Accessions	Modifications	MH+ [Da]	Area	Heavy/Light	Heavy/Light Count	Heavy/Light Variability [%]	q-Value	PEP	A2	IonScore A2	Exp Value A2	A6	IonScore A6	Exp Value A6	# Missed Cleavages
	ELQSQISDTSVVLSMDNSR	1	1	1	G3IH98	R19(Label:13C(6)15N(4))	2119.02	2.25518e+07				0	3.944e-06	High	82.79	1.97256e-08				0
	SLDMDSIIAEVR	1	1	1	G3IH98	R12(Label:13C(6)15N(4))	1358.68	192382898	0.462673	1		0	0.0001487	High	69.36	5.09862e-07				0
	TEMENEFVLIKK	7	1	1	G3IH98	K11(Label:13C(6)15N(2)); K12(Label:13C(6)15N(2))	1496.8	276900628	0.365681	3	36.7235	0	0.0009674	High	68.18	6.84246e-07				1
	DVDEAYMNKVELESR	2	2	1	G3IH98	K9(Label:13C(6)15N(2)); R15(Label:13C(6)15N(4))	1815.85	2.96455e+07	0.219833	2	53.3655	0	1.345e-06	High	49.7	3.85747e-05				1
	YEELQTLAGK	4	1	1	G3IH98	K10(Label:13C(6)15N(2))	1159.61	298924448	0.132086	2	111.417	0	0.002769	High	39.08	0.000624153				0
	SNMDNMFESYINNLR	1	2	1	G3IH98	R15(Label:13C(6)15N(4))	1857.81	49682796				0	0.0002205	High	33.83	0.0005589				0
	DVDEAYMNKVELESR	15	2	1	G3IH98	K9(Label:2H(4)); R15(Label:13C(6))	1807.88	1.70335e+08	0.205508	6	41.8054	0	1.906e-13				High	113.2	1.43589e-11	1
	ELQSQISDTSVVLSMDNSR	11	1	1	G3IH98	R19(Label:13C(6))	2115.03	438297450	0.243781	5	44.0798	0	2.638e-13				High	109.26	3.79446e-11	0
	SNMDNMFESYINNLR	6	2	1	G3IH98	R15(Label:13C(6))	1853.82	238825784	0.28333	5	2.66093	0	3.948e-12				High	92.53	5.57147e-10	0
	LEGLTDEINFLR	9	1	1	G3IH98	R12(Label:13C(6))	1425.77	2990309264	0.354565	6	21.2646	0	1.455e-07				High	86.78	1.1859e-08	0
	SLDMDSIIAEVR	8	1	1	G3IH98	R12(Label:13C(6))	1354.7	1080087208	0.238279	4	34.6709	0	2.953e-07				High	71.13	3.00652e-07	0
	TEMENEFVLIKK	11	1	1	G3IH98	K11(Label:2H(4)); K12(Label:2H(4))	1488.82	850168304	0.239354	5	53.0183	0	2.333e-07				High	65.36	1.30982e-06	1
	LEAELGNMQGLVEDFK	3	1	1	G3IH98	K16(Label:2H(4))	1796.91	9.34916e+07	0.164432	1		0	2.867e-07				High	63.68	2.37844e-06	0
	LESGMQNLSIHTK	1	1	1	G3IH98	K13(Label:2H(4))	1461.77	2.29066e+08				0	4.447e-07				High	51.34	3.67257e-05	0
	SNMDNMFESYINNLR	1	2	1	G3IH98	M6(Oxidation); R15(Label:13C(6))	1869.82	4.01842e+07	0.124581	1		0	0.00072				High	50.04	9.88485e-06	0
	LQAEIEGLK	6	2	1	G3IH98	K9(Label:2H(4))	1004.59	6.81214e+08	0.148178	2	8.17251	0	0.0008636				High	46.68	0.000132092	0
	LKLEAELGNMQGLVEDFK	3	1	1	G3IH98	K2(Label:2H(4)); K18(Label:2H(4))	2042.11	103569678	0.395625	1		0	0.02331				High	44.58	0.000172427	1
	YEELQTLAGK	6	1	1	G3IH98	K10(Label:2H(4))	1155.62	1405633236	0.289492	2	107.572	0	8.207e-05				High	42.93	0.000257212	0
	SNMDNMFESYINNLRR	2	2	1	G3IH98	R15(Label:13C(6)); R16(Label:13C(6))	2015.95	582235092	0.191393	2	80.1328	0	3.522e-07				High	41.4	0.000152132	1
	AQYEDIANR	4	3	2	G3IBN9;G3IH98	R9(Label:13C(6))	1085.53	1612042260				0	0.003403				High	40.68	0.000218042	0
	FASFIDK	8	13	3	G3IH98;G3II08;G3IBN9	K7(Label:2H(4))	831.454	731600908				0	0.009159				High	38.61	0.000791895	0
	SRAEAESMYQIK	6	1	1	G3IH98	R2(Label:13C(6)); K12(Label:2H(4))	1422.73	576482753	0.896279	6	20.4555	0	3.635e-05				High	37.16	0.000942315	1
	TEMENEFVLIK	5	1	1	G3IH98	K11(Label:2H(4))	1356.7	1.39128e+08	0.220892	4	17.8668	0	0.0001981				High	34.55	0.00194667	0
	LQAEIEGLKGQK	4	1	1	G3IH98	K9(Label:2H(4)); K12(Label:2H(4))	1321.79	688409133	0.218148	4	58.9545	0	1.215e-06				High	34.41	0.00126785	1
	QLEALGQEK	1	2	1	G3IH98	K9(Label:2H(4))	1019.57	8.45939e+07	0.389867	1		0	0.000408				High	33.18	0.00204357	0
	LALDIEIATYR	1	4	1	G3IH98	R11(Label:13C(6))	1283.73	2.85262e+06				0	0.000288				High	31.77	0.00379206	0
	EYQELMNVK	2	5	1	G3IH98	K9(Label:2H(4))	1157.58	1095928336	0.401	2	47.0524	0	0.007848				High	31.67	0.00204231	0
	FASFIDKVR	7	11	3	G3II08;G3IBN9;G3IH98	K7(Label:2H(4)); R9(Label:13C(6))	1092.64	61725957				0	4.08e-05				High	30.74	0.00430101	1
	WSLLQQQK	10	2	1	G3IH98	K8(Label:2H(4))	1034.59	621587766	0.240855	6	18.9792	0	0.002091				High	30.14	0.00513187	0
	SNMDNMFESYINNLRR	3	2	1	G3IH98	M6(Oxidation); R15(Label:13C(6)); R16(Label:13C(6))	2031.95	3.1469e+07	0.153833	2	51.4994	0	0.01554				High	28.31	0.00236113	1
	SNMDNMFESYINNLR	1	2	1	G3IH98	M3(Oxidation); M6(Oxidation); R15(Label:13C(6))	1885.82	1.10978e+07				0	0.009283				High	22.25	0.00594251	0
	DVDEAYMNK	2	2	1	G3IH98	K9(Label:2H(4))	1088.49	413773850	0.239901	2	288.796	0	0.001633				High	18.79	0.0171768	0
	TEMENEFVLIKK	1	1	1	G3IH98	M3(Oxidation); K11(Label:2H(4)); K12(Label:2H(4))	1504.82	1.87034e+08	0.677033	1		0	0.000116				High	17.04	0.106756	1
	ELQSQISDTSVVLSMDNSR	1	1	1	G3IH98	M15(Oxidation); R19(Label:13C(6))	2131.03	1.09441e+07				0	0.009342				High	13.12	0.168197	0
	AEAESMYQIK	2	1	1	G3IH98	K10(Label:2H(4))	1173.58	260597864	0.390741	1		0	0.001482				High	11.91	0.173926	0
	SNMDNMFESYINNLRR	1	2	1	G3IH98	R15(Label:13C(6)15N(4)); R16(Label:13C(6)15N(4))	2023.92	3.83698e+07				0.001	0.01723	High	25.1	0.00571705				1
	SRAEAESMYQIK	2	1	1	G3IH98	R2(Label:13C(6)15N(4)); K12(Label:13C(6)15N(2))	1430.71	437252170				0.001	0.02003	High	18.24	0.0637366				1
	LQAEIEGLK	1	2	1	G3IH98	K9(Label:13C(6)15N(2))	1008.58	93302651				0.003	0.04751	High	22.47	0.0234989				0
G3I8F7	Keratin, type I cytoskeletal 19 OS=Cricetulus griseus GN=I79_019825 PE=3 SV=1 - [G3I8F7_CRIGR]	41.19	9	14	20	112	5.5956e+09	0.175454	39	122.964	280.211	17.12	8	16	1545.93	41.19	19	96	403	44.4036	5.24951
	Sequence	# PSMs	# Proteins	# Protein Groups	Protein Group Accessions	Modifications	MH+ [Da]	Area	Heavy/Light	Heavy/Light Count	Heavy/Light Variability [%]	q-Value	PEP	A2	IonScore A2	Exp Value A2	A6	IonScore A6	Exp Value A6	# Missed Cleavages
	AALEGTLAETEAR	1	1	1	G3I8F7	R13(Label:13C(6)15N(4))	1341.69	43245964	0.390392	1		0	1.102e-05	High	67.06	1.18073e-06				0
	ILGATIENSK	2	1	1	G3I8F7	K10(Label:13C(6)15N(2))	1053.6	769471852	0.210242	2	27.3064	0	0.001067	High	50.64	3.66766e-05				0
	VLDELTLAR	3	4	2	G3I8F9;G3I8F7	R9(Label:13C(6)15N(4))	1039.6	1.34166e+08				0	0.003439	High	28.54	0.0047586				0
	QNQEYQQLMDIK	6	1	1	G3I8F7	K12(Label:2H(4))	1541.76	465228688	0.318994	4	227.782	0	1.421e-06				High	66.88	7.5893e-07	0
	LSVEADINGLR	2	1	1	G3I8F7	R11(Label:13C(6))	1192.66	3.1798e+08				0	5.79e-06				High	63.81	2.05876e-06	0
	DKILGATIENSK	2	1	1	G3I8F7	K2(Label:2H(4)); K12(Label:2H(4))	1296.76	6.64109e+07				0	1.603e-06				High	63.18	2.13974e-06	1
	ALEQANGELEVK	6	1	1	G3I8F7	K12(Label:2H(4))	1304.7	393076440	0.0762253	1		0	7.168e-07				High	58.77	7.83163e-06	0
	NHEEEISALR	8	1	1	G3I8F7	R10(Label:13C(6))	1203.61	2715933264	0.317502	7	72.8749	0	2.438e-05				High	53.33	1.6258e-05	0
	VLDELTLAR	7	4	2	G3I8F9;G3I8F7	R9(Label:13C(6))	1035.61	5258372416				0	0.0003034				High	50.97	3.59925e-05	0
	IVLQIDNAR	6	2	2	G3IH97;G3I8F7	R9(Label:13C(6))	1047.62	6018800840				0	9.185e-06				High	50.94	3.94635e-05	0
	LAADDFR	7	13	4	G3I8F9;G3IH97;G3I8F7;G3I8F5	R7(Label:13C(6))	813.42	5509625752				0	0.008354				High	50.54	4.10632e-05	0
	ILGATIENSK	6	1	1	G3I8F7	K10(Label:2H(4))	1049.62	4505807832	0.225966	3	85.2264	0	0.0001288				High	47.99	6.91018e-05	0
	LTMQNLNDR	5	4	2	G3I8F7;G3I8F5	R9(Label:13C(6))	1110.57	1.13352e+09				0	5.024e-05				High	47.11	6.51696e-05	0
	AALEGTLAETEAR	6	1	1	G3I8F7	R13(Label:13C(6))	1337.7	890249900	0.0476438	2	433.907	0	4.1e-06				High	45.93	0.000118701	0
	SRLEQEIATYR	7	1	1	G3I8F7	R2(Label:13C(6)); R11(Label:13C(6))	1377.75	176871879	0.0662374	2	239.066	0	0.000673				High	44.19	0.000226734	1
	SQYEVMAEK	5	1	1	G3I8F7	K9(Label:2H(4))	1088.52	309516168	0.29431	3	68.7917	0	0.003539				High	43.48	6.95555e-05	0
	TKFETEQALR	8	2	1	G3I8F7	K2(Label:2H(4)); R10(Label:13C(6))	1232.69	2993879128	0.198055	5	23.5267	0	0.003438				High	40.91	0.000364932	1
	LSVEADINGLRR	5	1	1	G3I8F7	R11(Label:13C(6)); R12(Label:13C(6))	1354.78	816304782	0.0599277	3	57.9433	0	3.538e-07				High	39.73	0.000574637	1
	LEQEIATYR	2	7	3	G3I8F9;G3I8F7;G3I8F5	R9(Label:13C(6))	1128.6	1.64203e+08				0	2.217e-05				High	38.97	0.00043734	0
	SLLEGQEAHYNNLPTPK	5	1	1	G3I8F7	K17(Label:2H(4))	1914.99	166734384	0.43555	2	21.409	0	9.182e-10				High	36.77	0.00118863	0
	LASYLDK	1	4	2	G3I8F9;G3I8F7	K7(Label:2H(4))	813.466	7.06235e+08				0	0.006957				High	24.22	0.0266802	0
	LAADDFR	2	13	4	G3I8F9;G3IH97;G3I8F7;G3I8F5	R7(Label:13C(6)15N(4))	817.408	1.61872e+09				0.001	0.01707	High	59.7	4.76826e-06				0
	IVLQIDNAR	1	2	2	G3IH97;G3I8F7	R9(Label:13C(6)15N(4))	1051.61	3.37311e+08				0.001	0.006994	High	45.19	0.000104429				0
	TKFETEQALR	5	2	1	G3I8F7	K2(Label:13C(6)15N(2)); R10(Label:13C(6)15N(4))	1240.66	5.08644e+08				0.001	0.02244	High	34.34	0.00211674				1
	SRLEQEIATYR	1	1	1	G3I8F7	R2(Label:13C(6)15N(4)); R11(Label:13C(6)15N(4))	1385.73	2.31627e+07	0.163182	1		0.001	0.01054	High	34.28	0.00188491				1
	FETEQALR	1	2	1	G3I8F7	R8(Label:13C(6)15N(4))	1003.51	8.50046e+06	0.0502879	1		0.002	0.03401	High	31.09	0.00303434				0
	DYSHYYK	2	1	1	G3I8F7	K7(Label:2H(4))	979.445	183615536	0.205382	2	10.7109	0.006	0.1042				High	20.89	0.00812774	0
G3I5L3	Annexin OS=Cricetulus griseus GN=I79_018766 PE=3 SV=1 - [G3I5L3_CRIGR]	39.6	1	13	13	65	4.5496e+08	0.594176	43	10.3937	505.56	35.55	10	21	995.355	39.6	13	44	346	38.837	7.02002
	Sequence	# PSMs	# Proteins	# Protein Groups	Protein Group Accessions	Modifications	MH+ [Da]	Area	Heavy/Light	Heavy/Light Count	Heavy/Light Variability [%]	q-Value	PEP	A2	IonScore A2	Exp Value A2	A6	IonScore A6	Exp Value A6	# Missed Cleavages
	GVDEATIIDILTKR	3	1	1	G3I5L3	K13(Label:13C(6)15N(2)); R14(Label:13C(6)15N(4))	1561.89	1.10862e+08	0.554052	3	5.35605	0	5.226e-07	High	64.49	1.61812e-06				1
	YGISLCQAILDETKGDYEK	1	1	1	G3I5L3	C6(Carbamidomethyl); K14(Label:13C(6)15N(2)); K19(Label:13C(6)15N(2))	2219.09	9.81916e+07	0.502897	1		0	1.363e-08	High	62.7	2.6046e-06				1
	DITSDTSGDFRK	4	1	1	G3I5L3	R11(Label:13C(6)15N(4)); K12(Label:13C(6)15N(2))	1359.65	1.5767e+08	0.674566	2	9.46391	0	0.0002561	High	54.14	1.407e-05				1
	TPAQFDADELR	1	1	1	G3I5L3	R11(Label:13C(6)15N(4))	1272.61	328061528				0	0.0002356	High	53.7	1.4717e-05				0
	CSTSTPAFFAEK	1	1	1	G3I5L3	C1(Carbamidomethyl); K12(Label:13C(6)15N(2))	1353.62	177680329				0	0.0001682	High	51.22	1.62345e-05				0
	GGPGSAVSPYPSFNPSSDVAALHK	3	1	1	G3I5L3	K24(Label:13C(6)15N(2))	2350.16	445694481	1.31694	3	7.82597	0	2.449e-06	High	48.5	6.49767e-05				0
	GVDEATIIDILTK	1	1	1	G3I5L3	K13(Label:13C(6)15N(2))	1395.78	62388216				0	4.291e-05	High	46.59	9.20978e-05				0
	ALTGHLEEVVLALLK	2	1	1	G3I5L3	K15(Label:13C(6)15N(2))	1613.97	2.76634e+07				0	3.625e-05	High	35.66	0.000393884				0
	TPAQFDADELR	3	1	1	G3I5L3	R11(Label:13C(6))	1268.62	6.17217e+08	0.537853	3	13.7685	0	9.097e-07				High	77.99	4.84507e-08	0
	GVDEATIIDILTK	3	1	1	G3I5L3	K13(Label:2H(4))	1391.79	269084438	0.595634	3	3.5013	0	1.823e-07				High	63.23	2.42421e-06	0
	YGISLCQAILDETKGDYEK	2	1	1	G3I5L3	C6(Carbamidomethyl); K14(Label:2H(4)); K19(Label:2H(4))	2211.11	261544949	0.646695	2	12.9421	0	5.08e-11				High	61.05	3.88692e-06	1
	CSTSTPAFFAEK	6	1	1	G3I5L3	C1(Carbamidomethyl); K12(Label:2H(4))	1349.63	3.01969e+08	0.616207	4	4.64294	0	2.09e-06				High	58.2	3.1028e-06	0
	GVDEATIIDILTKR	2	1	1	G3I5L3	K13(Label:2H(4)); R14(Label:13C(6))	1553.91	192998933				0	1.532e-10				High	49.17	4.84239e-05	1
	DITSDTSGDFRK	6	1	1	G3I5L3	R11(Label:13C(6)); K12(Label:2H(4))	1351.67	2.79142e+08	0.579321	4	5.20159	0	0.001364				High	49	4.59508e-05	1
	ALTGHLEEVVLALLK	11	1	1	G3I5L3	K15(Label:2H(4))	1609.98	6.95318e+07	0.575717	9	23.8494	0	7.312e-09				High	47.67	4.01854e-05	0
	ALLSLAK	4	1	1	G3I5L3	K7(Label:2H(4))	719.497	2.33001e+08	0.607989	1		0	0.02058				High	44.96	7.34054e-05	0
	DITSDTSGDFR	1	1	1	G3I5L3	R11(Label:13C(6))	1219.55	1.40015e+07	0.688934	1		0	0.004589				High	32.82	0.000679115	0
	GGPGSAVSPYPSFNPSSDVAALHK	1	1	1	G3I5L3	K24(Label:2H(4))	2346.16	325637664				0	2.254e-10				High	32.39	0.0023359	0
	VLDLEMK	1	1	1	G3I5L3	K7(Label:2H(4))	851.484	7.78494e+07	0.668555	1		0	0.002228				High	25.18	0.0107703	0
	CLTALVK	2	1	1	G3I5L3	C1(Carbamidomethyl); K7(Label:2H(4))	808.49	204559543	0.605857	2	9.80546	0	0.002429				High	22.6	0.0288509	0
	SEIDMNEIK	2	1	1	G3I5L3	K9(Label:2H(4))	1082.53	2.3282e+08	0.626129	1		0	0.01707				High	21.22	0.0200099	0
	SEIDMNEIK	3	1	1	G3I5L3	K9(Label:13C(6)15N(2))	1086.52	127681352	0.395445	2	52.0146	0.001	0.01233	High	21.97	0.0279546				0
	ALLSLAK	2	1	1	G3I5L3	K7(Label:13C(6)15N(2))	723.485	140261424	0.564298	1		0.005	0.06281	High	36.88	0.000225628				0
G3HZF4	Chloride intracellular channel protein 1 OS=Cricetulus griseus GN=I79_016455 PE=4 SV=1 - [G3HZF4_CRIGR]	39.42	1	9	9	37	5.38008e+08	0.408335	21	37.4009	172.563	31.54	6	10	546.554	39.42	8	27	241	26.9358	5.17334
	Sequence	# PSMs	# Proteins	# Protein Groups	Protein Group Accessions	Modifications	MH+ [Da]	Area	Heavy/Light	Heavy/Light Count	Heavy/Light Variability [%]	q-Value	PEP	A2	IonScore A2	Exp Value A2	A6	IonScore A6	Exp Value A6	# Missed Cleavages
	NSNPALNDNLEK	4	1	1	G3HZF4	K12(Label:13C(6)15N(2))	1336.66	205597522	0.477502	2	13.0386	0	0.001935	High	53.08	2.31259e-05				0
	FLDGNELTLADCNLLPK	1	1	1	G3HZF4	C12(Carbamidomethyl); K17(Label:13C(6)15N(2))	1940.99	5.40006e+07	0.61351	1		0	0.00192	High	26.38	0.0124278				0
	LAALNPESNTSGLDIFAK	8	1	1	G3HZF4	K18(Label:2H(4))	1865	677369000	0.513933	4	5.59998	0	1.694e-11				High	97.28	1.085e-09	0
	NSNPALNDNLEK	3	1	1	G3HZF4	K12(Label:2H(4))	1332.67	4.73354e+08	0.416754	1		0	4.599e-05				High	50.12	3.74508e-05	0
	GFTIPEAFR	6	1	1	G3HZF4	R9(Label:13C(6))	1043.56	3.9748e+08	0.383444	3	0.787324	0	0.006504				High	41.39	0.000402989	0
	KFLDGNELTLADCNLLPK	1	1	1	G3HZF4	K1(Label:2H(4)); C13(Carbamidomethyl); K18(Label:2H(4))	2069.12	1.61089e+08	0.253956	1		0	2.659e-08				High	37.54	0.000960277	1
	IGNCPFSQR	4	1	1	G3HZF4	C4(Carbamidomethyl); R9(Label:13C(6))	1084.53	3.94537e+08	0.408335	3	7.18221	0	0.000564				High	34	0.00109479	0
	LHIVQVVCK	2	1	1	G3HZF4	C8(Carbamidomethyl); K9(Label:2H(4))	1099.66	1.26704e+08	0.294164	2	4.79794	0	0.0004022				High	29.77	0.00506106	0
	YLSNAYAR	2	1	1	G3HZF4	R8(Label:13C(6))	963.499	463300888	0.414069	1		0	0.005434				High	27.73	0.00564995	0
	AEEQPQVELFVK	1	1	1	G3HZF4	N-Term(Acetyl); K12(Label:2H(4))	1462.77	120358522				0	0.0002099				High	17.58	0.100385	0
	YLSNAYAR	1	1	1	G3HZF4	R8(Label:13C(6)15N(4))	967.487	8.19713e+07	0.37249	1		0.001	0.01327	High	36.03	0.000972892				0
	GFTIPEAFR	2	1	1	G3HZF4	R9(Label:13C(6)15N(4))	1047.55	152044878	0.214169	1		0.001	0.02234	High	34.85	0.00194768				0
	AEEQPQVELFVK	1	1	1	G3HZF4	N-Term(Acetyl); K12(Label:13C(6)15N(2))	1466.77	33571437	0.300492	1		0.002	0.03015	High	20.99	0.0581196				0
	LAALNPESNTSGLDIFAK	1	1	1	G3HZF4	K18(Label:13C(6)15N(2))	1868.98	197560447				0.003	0.04007	High	12.27	0.335003				0
G3IEY9	14-3-3 protein theta OS=Cricetulus griseus GN=I79_022299 PE=3 SV=1 - [G3IEY9_CRIGR]	39.18	3	7	9	44	2.03018e+09	0.129214	11	64.9423	134.759	17.14	4	7	822.416	39.18	9	37	245	27.7318	4.77979
	Sequence	# PSMs	# Proteins	# Protein Groups	Protein Group Accessions	Modifications	MH+ [Da]	Area	Heavy/Light	Heavy/Light Count	Heavy/Light Variability [%]	q-Value	PEP	A2	IonScore A2	Exp Value A2	A6	IonScore A6	Exp Value A6	# Missed Cleavages
	DSTLIMQLLR	2	7	6	G3HLS2;G3IEY9;G3HK90;G3HYQ1;G3HKZ1;G3IPD7	R10(Label:13C(6)15N(4))	1199.67	74079214				0	0.0018	High	46.9	9.80034e-05				0
	YLAEVACGDDRK	1	1	1	G3IEY9	C7(Carbamidomethyl); R11(Label:13C(6)15N(4)); K12(Label:13C(6)15N(2))	1414.67	2.72735e+07				0	0.0005611	High	34.42	0.000993877				1
	SICTTVLELLDK	1	2	1	G3IEY9	C3(Carbamidomethyl); K12(Label:13C(6)15N(2))	1399.76	1.65147e+07	0.215195	1		0	0.0007542	High	32.42	0.0032363				0
	AVTEQGAELSNEER	4	1	1	G3IEY9	R14(Label:13C(6))	1538.74	849003764	0.125706	3	9.96372	0	1.275e-08				High	82.51	1.29041e-08	0
	DSTLIMQLLR	4	7	6	G3HLS2;G3IEY9;G3HK90;G3HYQ1;G3HKZ1;G3IPD7	R10(Label:13C(6))	1195.69	1100386776				0	0.0002349				High	57.73	7.75814e-06	0
	YLAEVACGDDRK	6	1	1	G3IEY9	C7(Carbamidomethyl); R11(Label:13C(6)); K12(Label:2H(4))	1406.69	1.83474e+08	0.0815557	3	130.797	0	3.311e-05				High	56.18	8.19368e-06	1
	DSTLIMQLLR	6	7	6	G3HLS2;G3IEY9;G3HK90;G3HYQ1;G3HKZ1;G3IPD7	M6(Oxidation); R10(Label:13C(6))	1211.68	3.23122e+07				0	2.385e-05				High	51.8	3.2374e-05	0
	YLIANATNPESK	2	1	1	G3IEY9	K12(Label:2H(4))	1324.71	368694179				0	2.622e-05				High	46.68	9.98741e-05	0
	YLAEVACGDDR	2	1	1	G3IEY9	C7(Carbamidomethyl); R11(Label:13C(6))	1274.58	315880937	0.129214	1		0	4.132e-05				High	45.38	3.33195e-05	0
	SICTTVLELLDK	1	2	1	G3IEY9	C3(Carbamidomethyl); K12(Label:2H(4))	1395.77	1.99202e+06	1.2219	1		0	7.368e-06				High	36.11	0.00160414	0
	NLLSVAYK	8	7	5	G3HLS2;G3IEY9;G3HK90;G3HYQ1;G3HKZ1	K8(Label:2H(4))	911.55	4141137416				0	0.02254				High	35.72	0.0019424	0
	KQTIDNSQGAYQEAFDISKK	2	2	1	G3IEY9	K1(Label:2H(4)); K19(Label:2H(4)); K20(Label:2H(4))	2283.2	1.82049e+08				0	2.186e-05				High	34.3	0.0021549	2
	YDDMATCMK	2	1	1	G3IEY9	C7(Carbamidomethyl); K9(Label:2H(4))	1138.45	245408630	0.111883	2	39.3785	0	1.41e-05				High	32.02	0.000626571	0
	NLLSVAYK	3	7	5	G3HLS2;G3IEY9;G3HK90;G3HYQ1;G3HKZ1	K8(Label:13C(6)15N(2))	915.538	1155626897				0.001	0.01724	High	37.23	0.000965095				0
G3HV18	60S ribosomal protein L12 OS=Cricetulus griseus GN=I79_014791 PE=3 SV=1 - [G3HV18_CRIGR]	38.06	1	3	3	3	4.608e+07	0.0569087	1						57.3344	38.06	3	3	134	14.6879	9.5542
	Sequence	# PSMs	# Proteins	# Protein Groups	Protein Group Accessions	Modifications	MH+ [Da]	Area	Heavy/Light	Heavy/Light Count	Heavy/Light Variability [%]	q-Value	PEP	A2	IonScore A2	Exp Value A2	A6	IonScore A6	Exp Value A6	# Missed Cleavages
	EILGTAQSVGCNVDGR	1	1	1	G3HV18	C11(Carbamidomethyl); R16(Label:13C(6))	1681.83	7.39295e+07	0.0569087	1		0	1.205e-06				High	56.9	6.12521e-06	0
	QAQIEVVPSASALIIK	1	1	1	G3HV18	K16(Label:2H(4))	1671	1.11176e+07				0	0.003455				High	17.82	0.041299	0
	HPHDIIDDINSGVVECPAS	1	1	1	G3HV18	C16(Carbamidomethyl)	2074.95	5.31929e+07				0	0.00103				High	14.54	0.0667965	0
G3I873	Ubiquitin thioesterase OTUB1 OS=Cricetulus griseus GN=I79_019736 PE=4 SV=1 - [G3I873_CRIGR]	36.93	2	7	7	19	1.34502e+08	0.370568	12	59.5378	170.947	22.41	4	7	132.126	30.71	6	12	241	28.033	5.2876
	Sequence	# PSMs	# Proteins	# Protein Groups	Protein Group Accessions	Modifications	MH+ [Da]	Area	Heavy/Light	Heavy/Light Count	Heavy/Light Variability [%]	q-Value	PEP	A2	IonScore A2	Exp Value A2	A6	IonScore A6	Exp Value A6	# Missed Cleavages
	IQQEIAVQNPLVSER	3	1	1	G3I873	R15(Label:13C(6)15N(4))	1733.94	4.44727e+07	0.565294	2	5.2978	0	6.277e-06	High	81.89	3.36514e-08				0
	LELSVLYK	1	2	1	G3I873	K8(Label:2H(4))	968.591	29855065				0	0.004605				High	48.27	8.48936e-05	0
	AFGFSHLEALLDDSKELQR	6	1	1	G3I873	K15(Label:2H(4)); R19(Label:13C(6))	2186.15	3.11897e+07	0.414862	4	41.6655	0	1.779e-07				High	48.1	8.59593e-05	1
	LLTSGYLQR	2	2	1	G3I873	R9(Label:13C(6))	1056.61	163675100	0.210975	1		0	0.0005748				High	27.87	0.00996162	0
	TRPDGNCFYR	1	1	1	G3I873	R2(Label:13C(6)); C7(Carbamidomethyl); R10(Label:13C(6))	1297.61	7.42423e+07	0.153796	1		0	0.005397				High	18.99	0.0201892	0
	GEGGTTNPHVFPEGSEPK	1	1	1	G3I873	K18(Label:2H(4))	1843.87	147814563	0.410649	1		0	0.001229				High	13.22	0.123872	0
	AFGFSHLEALLDDSKELQR	1	1	1	G3I873	K15(Label:13C(6)15N(2)); R19(Label:13C(6)15N(4))	2194.13	6.13251e+06				0.001	0.007789	High	31.78	0.00375015				1
	FFEHFIEGGR	1	1	1	G3I873	R10(Label:13C(6)15N(4))	1248.6	18847174	0.213132	1		0.002	0.03001	High	19.11	0.0570759				0
	TRPDGNCFYR	2	1	1	G3I873	R2(Label:13C(6)15N(4)); C7(Carbamidomethyl); R10(Label:13C(6)15N(4))	1305.59	2.09014e+07	0.415476	2	37.0769	0.005	0.05815	High	21.52	0.0126845				0
	FFEHFIEGGR	1	1	1	G3I873	R10(Label:13C(6))	1244.61	9.20151e+07				0.006	0.1182				High	10.59	0.274986	0
G3IAQ0	Alpha-enolase OS=Cricetulus griseus GN=I79_020676 PE=3 SV=1 - [G3IAQ0_CRIGR]	36.83	5	9	13	29	311555870	0.268005	11	550.851	35.8844	19.35	5	8	297.175	34.5	11	21	429	46.669	6.16357
	Sequence	# PSMs	# Proteins	# Protein Groups	Protein Group Accessions	Modifications	MH+ [Da]	Area	Heavy/Light	Heavy/Light Count	Heavy/Light Variability [%]	q-Value	PEP	A2	IonScore A2	Exp Value A2	A6	IonScore A6	Exp Value A6	# Missed Cleavages
	HIADLAGNPEVILPVPAFNVINGGSHAGNK	2	2	1	G3IAQ0	K30(Label:13C(6)15N(2))	3029.61	140453234				0	0.00179	High	27.43	0.00650583				0
	HIADLAGNPEVILPVPAFNVINGGSHAGNK	3	2	1	G3IAQ0	K30(Label:2H(4))	3025.61	171649600	0.517597	2	79.1997	0	3.422e-13				High	72.16	2.7062e-07	0
	LAQSNGWGVMVSHR	3	3	1	G3IAQ0	R14(Label:13C(6))	1547.79	183229657	0.268005	1		0	4.776e-06				High	67.6	7.55943e-07	0
	AAVPSGASTGIYEALELRDNDKTR	1	1	1	G3IAQ0	R18(Label:13C(6)); K22(Label:2H(4)); R24(Label:13C(6))	2550.34	111853254				0	3.567e-08				High	34.99	0.00152139	2
	GNPTVEVDLYTSK	1	1	1	G3IAQ0	K13(Label:2H(4))	1426.74	1.69048e+08	0.0766385	1		0	0.001658				High	32.64	0.00288586	0
	SGKYDLDFK	6	3	1	G3IAQ0	K3(Label:2H(4)); K9(Label:2H(4))	1080.58	172022657	0.969801	5	11307.4	0	9.399e-05				High	28.39	0.00688167	1
	VNQIGSVTESLQACK	1	2	1	G3IAQ0	C14(Carbamidomethyl); K15(Label:2H(4))	1637.84	240303840				0	0.0002329				High	16.89	0.124833	0
	YGKDATNVGDEGGFAPNILENK	1	1	1	G3IAQ0	K3(Label:2H(4)); K22(Label:2H(4))	2317.16	38257793				0	0.0002147				High	16.53	0.110054	1
	DATNVGDEGGFAPNILENKEALELLK	1	1	1	G3IAQ0	K19(Label:2H(4)); K26(Label:2H(4))	2765.45	84431685	0.0607173	1		0	3.104e-06				High	10.96	0.416873	1
	VNQIGSVTESLQACK	2	2	1	G3IAQ0	C14(Carbamidomethyl); K15(Label:13C(6)15N(2))	1641.84	4.34914e+06				0.001	0.01499	High	18.55	0.0830839				0
	DATNVGDEGGFAPNILENK	2	1	1	G3IAQ0	K19(Label:13C(6)15N(2))	1968.94	51477331				0.001	0.00802	High	14.74	0.125902				0
	IGAEVYHNLK	1	2	2	G3IAQ0;G3I6F2	K10(Label:13C(6)15N(2))	1151.63	47625492				0.001	0.02456	High	10.78	0.409445				0
	EALELLK	1	4	3	G3IAQ0;G3I6F2;G3GTX7	K7(Label:2H(4))	819.513	1.66191e+08				0.001	0.03562				High	42.96	0.0002605	0
	SCNCLLLK	2	4	2	G3IAQ0;G3HTP6	C2(Carbamidomethyl); C4(Carbamidomethyl); K8(Label:2H(4))	1011.53	511134113				0.005	0.09686				High	16.25	0.0865551	0
	SGKYDLDFK	1	3	1	G3IAQ0	K3(Label:13C(6)15N(2)); K9(Label:13C(6)15N(2))	1088.56	19647732	0.205961	1		0.006	0.08409	High	27.56	0.00806785				1
	YNQILR	1	6	2	G3IAQ0;G3GTX7	R6(Label:13C(6))	812.471	64315115				0.008	0.1751				High	42.69	0.000201851	0
G3HRQ4	Myosin light polypeptide 6 OS=Cricetulus griseus GN=I79_013501 PE=4 SV=1 - [G3HRQ4_CRIGR]	36.42	2	5	5	11	3.19937e+08	0.19682	7	55.1071	69.1779	23.18	3	3	209.521	36.42	5	8	151	16.9191	4.65283
	Sequence	# PSMs	# Proteins	# Protein Groups	Protein Group Accessions	Modifications	MH+ [Da]	Area	Heavy/Light	Heavy/Light Count	Heavy/Light Variability [%]	q-Value	PEP	A2	IonScore A2	Exp Value A2	A6	IonScore A6	Exp Value A6	# Missed Cleavages
	HVLVTLGEK	1	1	1	G3HRQ4	K9(Label:13C(6)15N(2))	1003.6	7.2007e+07	0.19682	1		0	0.001196	High	45.96	0.000116616				0
	ILYSQCGDVMR	2	1	1	G3HRQ4	C6(Carbamidomethyl); R11(Label:13C(6))	1347.65	1.78618e+08	0.108005	2	12.0238	0	2.568e-05				High	68.94	5.04193e-07	0
	NKDQGTYEDYVEGLR	2	2	1	G3HRQ4	K2(Label:2H(4)); R15(Label:13C(6))	1796.87	389549096	0.228075	2	25.1592	0	5.393e-05				High	45.06	8.73289e-05	1
	HVLVTLGEK	1	1	1	G3HRQ4	K9(Label:2H(4))	999.617	3.67426e+08				0	0.0001489				High	35.58	0.000996099	0
	EAFQLFDR	2	2	1	G3HRQ4	R8(Label:13C(6))	1031.52	2.02834e+08	0.27856	1		0	0.01878				High	33.59	0.00157508	0
	CDFTEDQTAEFK	1	1	1	G3HRQ4	N-Term(Acetyl); C1(Carbamidomethyl); K12(Label:2H(4))	1536.64	1.09742e+08	0.299164	1		0	4.567e-05				High	24.29	0.0037151	0
	NKDQGTYEDYVEGLR	1	2	1	G3HRQ4	K2(Label:13C(6)15N(2)); R15(Label:13C(6)15N(4))	1804.85	1.05313e+08				0.001	0.005462	High	23.97	0.0138299				1
	ILYSQCGDVMR	1	1	1	G3HRQ4	C6(Carbamidomethyl); R11(Label:13C(6)15N(4))	1351.64	15400416				0.002	0.03273	High	36.64	0.000693665				0
G3HSL4	Elongation factor 2 OS=Cricetulus griseus GN=I79_013848 PE=4 SV=1 - [G3HSL4_CRIGR]	36.35	2	25	25	70	4.00769e+08	0.384315	44	42.9568	255.157	18.69	11	16	956.842	32.57	23	54	872	96.5806	6.82959
	Sequence	# PSMs	# Proteins	# Protein Groups	Protein Group Accessions	Modifications	MH+ [Da]	Area	Heavy/Light	Heavy/Light Count	Heavy/Light Variability [%]	q-Value	PEP	A2	IonScore A2	Exp Value A2	A6	IonScore A6	Exp Value A6	# Missed Cleavages
	AYLPVNESFGFTADLR	2	2	1	G3HSL4	R16(Label:13C(6)15N(4))	1809.91	61347218				0	0.001584	High	56.21	1.50779e-05				0
	EGIPALDNFLDKL	3	1	1	G3HSL4	K12(Label:13C(6)15N(2))	1452.78	1.38892e+08	0.437022	3	36.8089	0	0.001304	High	50.42	5.0384e-05				1
	ARPFPDGLAEDIDKGEVSAR	1	1	1	G3HSL4	R2(Label:13C(6)15N(4)); K14(Label:13C(6)15N(2)); R20(Label:13C(6)15N(4))	2171.11	4.05821e+07				0	2.528e-06	High	46.04	0.000128176				1
	CLYASVLTAQPR	1	1	1	G3HSL4	C1(Carbamidomethyl); R12(Label:13C(6)15N(4))	1388.72	3.81922e+07				0	0.0001672	High	40.31	0.000591254				0
	GHVFEESQVAGTPMFVVK	1	1	1	G3HSL4	K18(Label:13C(6)15N(2))	1970	5.08639e+06				0	0.001651	High	38.32	0.000853941				0
	EGALCEENMR	1	1	1	G3HSL4	C5(Carbamidomethyl); R10(Label:13C(6)15N(4))	1218.51	3.76794e+07				0	0.003195	High	36.98	0.000199972				0
	KIWCFGPDGTGPNILTDITK	2	1	1	G3HSL4	K1(Label:13C(6)15N(2)); C4(Carbamidomethyl); K20(Label:13C(6)15N(2))	2249.17	93099632				0	0.0007003	High	33.23	0.00256681				1
	NMSVIAHVDHGK	1	1	1	G3HSL4	K12(Label:13C(6)15N(2))	1315.67	34742492	0.236953	1		0	0.0009415	High	20.63	0.040221				0
	ALLELQLEPEELYQTFQR	1	1	1	G3HSL4	R18(Label:13C(6))	2226.19	2.90248e+07	0.143633	1		0	6.898e-10				High	66.99	1.10992e-06	0
	IWCFGPDGTGPNILTDITK	2	1	1	G3HSL4	C3(Carbamidomethyl); K19(Label:2H(4))	2109.06	80785874	0.332361	1		0	4.303e-09				High	65.41	1.36676e-06	0
	AYLPVNESFGFTADLR	3	2	1	G3HSL4	R16(Label:13C(6))	1805.91	180604840	0.483842	3	42.7238	0	4.472e-06				High	63.76	2.0826e-06	0
	YLAEKYEWDVAEAR	1	1	1	G3HSL4	K5(Label:2H(4)); R14(Label:13C(6))	1752.88	89759180	0.207993	1		0	4.426e-06				High	58.44	6.15841e-06	1
	ETVSEESNVLCLSK	3	1	1	G3HSL4	C11(Carbamidomethyl); K14(Label:2H(4))	1598.79	502345436	0.47588	2	12.0832	0	6.359e-08				High	57.69	6.97885e-06	0
	EGALCEENMR	7	1	1	G3HSL4	C5(Carbamidomethyl); R10(Label:13C(6))	1214.53	450066634	0.214101	5	26.3975	0	0.0002119				High	49.71	1.06652e-05	0
	STLTDSLVCK	1	1	1	G3HSL4	C9(Carbamidomethyl); K10(Label:2H(4))	1127.59	48507372	0.402868	1		0	0.0002997				High	48.29	8.0056e-05	0
	GHVFEESQVAGTPMFVVK	1	1	1	G3HSL4	K18(Label:2H(4))	1966.01	7.92825e+06	0.849899	1		0	1.072e-06				High	47.56	7.89246e-05	0
	VFDAIMNFR	2	1	1	G3HSL4	R9(Label:13C(6))	1118.58	1.22792e+08	0.174763	1		0	0.0002583				High	46.74	6.99059e-05	0
	CLYASVLTAQPR	4	1	1	G3HSL4	C1(Carbamidomethyl); R12(Label:13C(6))	1384.73	204375711	0.401839	3	6.39004	0	7.722e-07				High	44.28	0.000186625	0
	ARPFPDGLAEDIDKGEVSAR	4	1	1	G3HSL4	R2(Label:13C(6)); K14(Label:2H(4)); R20(Label:13C(6))	2159.14	85675329	0.198302	2	117.603	0	1.128e-08				High	42.69	0.000309505	1
	YEWDVAEAR	3	1	1	G3HSL4	R9(Label:13C(6))	1144.54	2.12914e+08	0.323017	2	53.3338	0	0.000938				High	39.88	0.000190183	0
	KIWCFGPDGTGPNILTDITK	3	1	1	G3HSL4	K1(Label:2H(4)); C4(Carbamidomethyl); K20(Label:2H(4))	2241.18	9.07355e+07	0.307727	2	162.009	0	6.404e-07				High	38.58	0.000734981	1
	CELLYEGPPDDEAAMGIK	1	1	1	G3HSL4	C1(Carbamidomethyl); K18(Label:2H(4))	2011.93	17979754	0.492623	1		0	0.003687				High	34.68	0.000731878	0
	TFCQLILDPIFK	1	1	1	G3HSL4	C3(Carbamidomethyl); K12(Label:2H(4))	1498.83	178222019	0.309536	1		0	6.736e-05				High	34.36	0.00225359	0
	EGIPALDNFLDKL	6	1	1	G3HSL4	K12(Label:2H(4))	1448.79	2.49895e+08	0.53217	3	82.1642	0	2.723e-05				High	32.3	0.00338585	1
	FSVSPVVR	3	1	1	G3HSL4	R8(Label:13C(6))	896.531	200787902	0.235087	2	98.544	0	0.0156				High	31.39	0.00355792	0
	DLEEDHACIPIKK	1	1	1	G3HSL4	C8(Carbamidomethyl); K12(Label:2H(4)); K13(Label:2H(4))	1575.83	19600892				0	0.0002077				High	26.63	0.0132535	1
	TGTITTFEHAHNMR	1	1	1	G3HSL4	R14(Label:13C(6))	1621.79	6.58657e+07	0.31113	1		0	7.462e-06				High	22.71	0.0160739	0
	NMSVIAHVDHGK	3	1	1	G3HSL4	K12(Label:2H(4))	1311.68	1.37105e+08	0.12166	1		0	3.089e-06				High	17.92	0.0742605	0
	VAVEAKNPADLPK	1	1	1	G3HSL4	K6(Label:2H(4)); K13(Label:2H(4))	1359.81	102950429	0.360248	1		0	7.391e-06				High	16.6	0.0831349	1
	VFSGVVSTGLK	1	1	1	G3HSL4	K11(Label:2H(4))	1097.65	2.92705e+07	0.481707	1		0	0.0005486				High	14.37	0.208389	0
	YEWDVAEAR	1	1	1	G3HSL4	R9(Label:13C(6)15N(4))	1148.53	1.29631e+07				0.001	0.01937	High	19.2	0.0204385				0
	IKPVLMMNK	1	1	1	G3HSL4	K2(Label:2H(4)); K9(Label:2H(4))	1081.67	1.69535e+07	0.397263	1		0.004	0.08061				High	18.95	0.0553974	0
	SDPVVSYR	2	1	1	G3HSL4	R8(Label:13C(6)15N(4))	932.47	8.5373e+07	0.480816	2	5.37055	0.005	0.05887	High	27.8	0.00638941				0
	YVEPIEDVPCGNIVGLVGVDQFLVK	1	1	1	G3HSL4	C10(Carbamidomethyl); K25(Label:13C(6)15N(2))	2767.46	4.648e+07	0.643237	1		0.008	0.1047	High	13.72	0.222925				0
G3HA23	Malate dehydrogenase (Fragment) OS=Cricetulus griseus GN=I79_007263 PE=4 SV=1 - [G3HA23_CRIGR]	35.79	1	6	6	7	20078268	0.793862	4	28.8487	61.7116	17.34	3	3	106.924	18.45	3	4	271	28.6783	8.80713
	Sequence	# PSMs	# Proteins	# Protein Groups	Protein Group Accessions	Modifications	MH+ [Da]	Area	Heavy/Light	Heavy/Light Count	Heavy/Light Variability [%]	q-Value	PEP	A2	IonScore A2	Exp Value A2	A6	IonScore A6	Exp Value A6	# Missed Cleavages
	ETECTYFSTPLLLGK	1	1	1	G3HA23	C4(Carbamidomethyl); K15(Label:13C(6)15N(2))	1766.88	31000123	0.59534	1		0	9.212e-05	High	50.66	4.08031e-05				0
	LTLYDIAHTPGVAADLSHIETR	2	1	1	G3HA23	R22(Label:13C(6))	2399.27	12648567	1.44073	1		0	8.963e-09				High	53.7	2.34619e-05	0
	AGAGSATLSMAYAGAR	1	1	1	G3HA23	R16(Label:13C(6))	1460.73	5271036				0	0.0001548				High	33.86	0.0015007	0
	EGVVECSFVQSK	1	1	1	G3HA23	C6(Carbamidomethyl); K12(Label:2H(4))	1372.67	0				0	0.002971				High	28.29	0.00452168	0
	GYLGPEQLPDCLK	1	1	1	G3HA23	C11(Carbamidomethyl); K13(Label:13C(6)15N(2))	1497.75	14413892	0.871787	1		0.001	0.02235	High	25.07	0.0161809				0
	VAVLGASGGIGQPLSLLLK	1	1	1	G3HA23	K19(Label:13C(6)15N(2))	1801.1	14820789	0.722902	1		0.006	0.0863	High	21.28	0.00742968				0
G3HSE4	Proteasome subunit alpha type OS=Cricetulus griseus GN=I79_013775 PE=3 SV=1 - [G3HSE4_CRIGR]	35.74	1	6	6	11	1.45436e+08	0.336797	7	35.4869	23.83	4.18	1	2	177.466	35.74	6	9	263	29.5138	6.45557
	Sequence	# PSMs	# Proteins	# Protein Groups	Protein Group Accessions	Modifications	MH+ [Da]	Area	Heavy/Light	Heavy/Light Count	Heavy/Light Variability [%]	q-Value	PEP	A2	IonScore A2	Exp Value A2	A6	IonScore A6	Exp Value A6	# Missed Cleavages
	FVFDRPLPVSR	2	1	1	G3HSE4	R5(Label:13C(6)15N(4)); R11(Label:13C(6)15N(4))	1352.76	6.66696e+07	0.322914	1		0	0.004804	High	23.83	0.01863				0
	NQYDNDVTVWSPQGR	1	1	1	G3HSE4	R15(Label:13C(6))	1784.83	57579054	0.0292885	1		0	5.588e-06				High	60.76	1.46905e-06	0
	DLEFTIYDDDDVSPFLDGLEERPQR	1	1	1	G3HSE4	R22(Label:13C(6)); R25(Label:13C(6))	2996.41	12933133	0.240071	1		0	3.023e-08				High	43.22	0.000111961	0
	LVSLIGSK	2	1	1	G3HSE4	K8(Label:2H(4))	820.544	1.14597e+08	0.336797	1		0	0.00477				High	42.41	0.000175106	0
	AQPSQAADEPAEKADEPMEH	2	1	1	G3HSE4	K13(Label:2H(4))	2154.95	111217835	0.457171	2	10.8972	0	4.261e-07				High	35.31	0.000294442	1
	HMSEFMECNLDELVK	1	1	1	G3HSE4	C8(Carbamidomethyl); K15(Label:2H(4))	1885.84	39573707	0.345113	1		0	5.165e-06				High	31.48	0.000924578	0
	FVFDRPLPVSR	2	1	1	G3HSE4	R5(Label:13C(6)); R11(Label:13C(6))	1344.78	2.10492e+08				0	0.002623				High	18.03	0.0747642	0
G3HA51	Procollagen-lysine,2-oxoglutarate 5-dioxygenase 3 OS=Cricetulus griseus GN=I79_007293 PE=4 SV=1 - [G3HA51_CRIGR]	35.71	1	9	9	15	1.85172e+08	1.12882	9	21.3087	182.555	31.37	8	8	98.3317	28.88	7	7	322	37.6324	6.32861
	Sequence	# PSMs	# Proteins	# Protein Groups	Protein Group Accessions	Modifications	MH+ [Da]	Area	Heavy/Light	Heavy/Light Count	Heavy/Light Variability [%]	q-Value	PEP	A2	IonScore A2	Exp Value A2	A6	IonScore A6	Exp Value A6	# Missed Cleavages
	QVGYEDQWLQLLR	1	1	1	G3HA51	R13(Label:13C(6)15N(4))	1657.86	74281948	0.666162	1		0	8.419e-06	High	80.48	6.31232e-08				0
	LWSNFWGALSPDEYYAR	1	1	1	G3HA51	R17(Label:13C(6)15N(4))	2084.98	40903968				0	5.385e-07	High	56.32	5.95032e-06				0
	SEDYVELVQR	1	1	1	G3HA51	R10(Label:13C(6)15N(4))	1247.61	149391740	1.19229	1		0	0.002905	High	44.59	0.000158129				0
	LAGGYENVPTVDIHMK	1	1	1	G3HA51	K16(Label:13C(6)15N(2))	1751.89	187049821	1.12882	1		0	0.0001617	High	38.11	0.00105077				0
	LTHYHEGLPTTR	1	1	1	G3HA51	R12(Label:13C(6)15N(4))	1434.73	11624491	0.979262	1		0	0.0009368	High	30.18	0.00594828				0
	VGVWNVPYISQAYVIR	1	1	1	G3HA51	R16(Label:13C(6)15N(4))	1874.02	1.07114e+08				0	7.736e-06	High	29.22	0.00526566				0
	SEDYVELVQR	1	1	1	G3HA51	R10(Label:13C(6))	1243.63	135475722				0	2.654e-05				High	41.53	0.000239045	0
	LWSNFWGALSPDEYYAR	1	1	1	G3HA51	R17(Label:13C(6))	2080.98	2.65051e+07				0	5.809e-06				High	39.77	0.000205605	0
	AVMNFVVR	1	1	1	G3HA51	R8(Label:13C(6))	941.533	1.25064e+08	1.02221	1		0	0.01917				High	37.1	0.00132589	0
	VGVWNVPYISQAYVIR	1	1	1	G3HA51	R16(Label:13C(6))	1870.03	82267652	1.30202	1		0	8.856e-08				High	36.61	0.00109136	0
	GIFLHLSNQHEFGR	1	1	1	G3HA51	R14(Label:13C(6))	1660.87	40597558	0.344737	1		0	1.791e-07				High	11.29	0.38637	0
	LAGGYENVPTVDIHMK	1	1	1	G3HA51	K16(Label:2H(4))	1747.9	165703227				0	0.001908				High	11.18	0.407712	0
	LTHYHEGLPTTR	1	1	1	G3HA51	R12(Label:13C(6))	1430.75	2.19074e+08	1.2197	1		0	0.0001861				High	10.11	0.51187	0
	GWALLHPGR	1	1	1	G3HA51	R9(Label:13C(6)15N(4))	1016.57	1.59725e+07	1.49736	1		0.001	0.01027	High	19.43	0.04561				0
	AVMNFVVR	1	1	1	G3HA51	R8(Label:13C(6)15N(4))	945.521	121888448				0.007	0.101	High	22.78	0.0231981				0
G3HQ80	Tubulin alpha-8 chain OS=Cricetulus griseus GN=I79_012975 PE=3 SV=1 - [G3HQ80_CRIGR]	35.19	2	4	13	50	9.35982e+08	0.191134	4	54.9818	49.7065	6.01	2	4	1199.05	35.19	13	46	449	50.0055	5.09717
	Sequence	# PSMs	# Proteins	# Protein Groups	Protein Group Accessions	Modifications	MH+ [Da]	Area	Heavy/Light	Heavy/Light Count	Heavy/Light Variability [%]	q-Value	PEP	A2	IonScore A2	Exp Value A2	A6	IonScore A6	Exp Value A6	# Missed Cleavages
	NLDIERPTYTNLNR	3	6	2	G3I6I6;G3HQ80	R6(Label:13C(6)15N(4)); R14(Label:13C(6)15N(4))	1738.9	388437279				0	8.128e-05	High	29.25	0.00843837				0
	AVCMLSNTTAIAEAWAR	8	5	2	G3I6I6;G3HQ80	C3(Carbamidomethyl); R17(Label:13C(6))	1870.93	614477220				0	2.172e-11				High	95.89	9.53239e-10	0
	FDGALNVDLTEFQTNLVPYPR	4	4	2	G3I6I6;G3HQ80	R21(Label:13C(6))	2415.23	3.13015e+07				0	8.808e-13				High	89.2	5.35008e-09	0
	QLFHPEQLITGKEDAANNYAR	11	5	2	G3I6I6;G3HQ80	K12(Label:2H(4)); R21(Label:13C(6))	2425.25	450598024				0	5.069e-11				High	75.94	1.27342e-07	1
	AVCMLSNTTAIAEAWAR	1	5	2	G3I6I6;G3HQ80	C3(Carbamidomethyl); M4(Oxidation); R17(Label:13C(6))	1886.92	1.39514e+07				0	9.665e-10				High	64.08	1.25069e-06	0
	LISQIVSSITASLR	3	3	1	G3HQ80	R14(Label:13C(6))	1493.9	116016725	0.135143	2	50.7398	0	0.0001772				High	41.97	0.000146126	0
	TIQFVDWCPTGFK	1	2	1	G3HQ80	C8(Carbamidomethyl); K13(Label:2H(4))	1602.79	169750434	0.195741	1		0	2.54e-06				High	37.51	0.000603224	0
	NLDIERPTYTNLNR	11	6	2	G3I6I6;G3HQ80	R6(Label:13C(6)); R14(Label:13C(6))	1730.92	1734757556				0	4.93e-07				High	32.67	0.00337971	0
	LDHKFDLMYAK	1	8	2	G3I6I6;G3HQ80	K4(Label:2H(4)); K11(Label:2H(4))	1388.75	76321106				0	1.062e-05				High	29.88	0.00570549	1
	AYHEQLSVAEITSSCFEPNSQMVK	1	1	1	G3HQ80	C15(Carbamidomethyl); K24(Label:2H(4))	2759.29	2.36555e+06				0	0.001387				High	25.64	0.00450281	0
	AFVHWYVGEGMEEGEFSEAR	1	6	2	G3I6I6;G3HQ80	R20(Label:13C(6))	2336.04	3.36701e+07				0	8.203e-09				High	19.41	0.0120279	0
	RNLDIERPTYTNLNR	1	6	2	G3I6I6;G3HQ80	R1(Label:13C(6)); R7(Label:13C(6)); R15(Label:13C(6))	1893.04	24284460				0	2.41e-09				High	15.46	0.169245	1
	FDLMYAKR	1	6	2	G3I6I6;G3HQ80	K7(Label:2H(4)); R8(Label:13C(6))	1053.58	5.47986e+07				0	0.01538				High	15.35	0.11378	1
	RTIQFVDWCPTGFK	1	2	1	G3HQ80	R1(Label:13C(6)); C9(Carbamidomethyl); K14(Label:2H(4))	1764.91	2.51524e+07				0	4.862e-05				High	12.42	0.272078	1
	TIQFVDWCPTGFK	1	2	1	G3HQ80	C8(Carbamidomethyl); K13(Label:13C(6)15N(2))	1606.78	4.0301e+07	1.33059	1		0.001	0.01491	High	24.45	0.0184845				0
	FDLMYAK	1	9	2	G3I6I6;G3HQ80	K7(Label:2H(4))	891.456	458710784				0.002	0.04385				High	19.69	0.0375896	0
G3H7Z2	Transgelin-2 OS=Cricetulus griseus GN=I79_006488 PE=4 SV=1 - [G3H7Z2_CRIGR]	35.18	1	5	5	10	2.59439e+08	0.0379105	5	13.2281					204.972	35.18	5	10	199	22.4412	8.57275
	Sequence	# PSMs	# Proteins	# Protein Groups	Protein Group Accessions	Modifications	MH+ [Da]	Area	Heavy/Light	Heavy/Light Count	Heavy/Light Variability [%]	q-Value	PEP	A2	IonScore A2	Exp Value A2	A6	IonScore A6	Exp Value A6	# Missed Cleavages
	QMEQISQFLQAAER	3	1	1	G3H7Z2	R14(Label:13C(6))	1684.85	1.48808e+08	0.0510909	1		0	1.055e-06				High	67.3	8.93802e-07	0
	TLMNLGGLAVAR	2	1	1	G3H7Z2	M3(Oxidation); R12(Label:13C(6))	1237.7	36270418	0.035019	1		0	1.072e-07				High	57.53	8.03547e-06	0
	NFSDNQLQEGK	3	1	1	G3H7Z2	K11(Label:2H(4))	1283.62	4.55017e+08	0.0414324	1		0	0.0001302				High	43.37	0.00010816	0
	NVIGLQMGTNR	1	1	1	G3H7Z2	R11(Label:13C(6))	1208.65	174491356	0.0379105	1		0	0.000215				High	32.09	0.00327549	0
	DGTVLCELINSLYPEGQAPVKK	1	1	1	G3H7Z2	C6(Carbamidomethyl); K21(Label:2H(4)); K22(Label:2H(4))	2439.3	5.47252e+07	0.0190198	1		0.001	0.03317				High	14.52	0.169528	1
G3HYQ1	14-3-3 protein sigma OS=Cricetulus griseus GN=I79_016192 PE=3 SV=1 - [G3HYQ1_CRIGR]	35.08	2	5	7	34	1.84486e+09	0.106345	4	23.8336	105.806	7.26	2	5	519.289	35.08	7	29	248	27.6717	4.77979
	Sequence	# PSMs	# Proteins	# Protein Groups	Protein Group Accessions	Modifications	MH+ [Da]	Area	Heavy/Light	Heavy/Light Count	Heavy/Light Variability [%]	q-Value	PEP	A2	IonScore A2	Exp Value A2	A6	IonScore A6	Exp Value A6	# Missed Cleavages
	DSTLIMQLLR	2	7	6	G3HLS2;G3IEY9;G3HK90;G3HYQ1;G3HKZ1;G3IPD7	R10(Label:13C(6)15N(4))	1199.67	74079214				0	0.0018	High	46.9	9.80034e-05				0
	GAVEKGEELSCEER	5	2	1	G3HYQ1	K5(Label:2H(4)); C11(Carbamidomethyl); R14(Label:13C(6))	1602.77	2.93068e+08	0.0956606	3	15.7091	0	4.549e-10				High	62.34	1.54613e-06	1
	DSTLIMQLLR	4	7	6	G3HLS2;G3IEY9;G3HK90;G3HYQ1;G3HKZ1;G3IPD7	R10(Label:13C(6))	1195.69	1100386776				0	0.0002349				High	57.73	7.75814e-06	0
	DSTLIMQLLR	6	7	6	G3HLS2;G3IEY9;G3HK90;G3HYQ1;G3HKZ1;G3IPD7	M6(Oxidation); R10(Label:13C(6))	1211.68	3.23122e+07				0	2.385e-05				High	51.8	3.2374e-05	0
	NLLSVAYK	8	7	5	G3HLS2;G3IEY9;G3HK90;G3HYQ1;G3HKZ1	K8(Label:2H(4))	911.55	4141137416				0	0.02254				High	35.72	0.0019424	0
	GVCDTVLGLLDSHLIK	3	2	1	G3HYQ1	C3(Carbamidomethyl); K16(Label:2H(4))	1743.96	194664852	0.158492	1		0	3.976e-06				High	31.71	0.00360872	0
	YLAEVATGDDK	1	2	1	G3HYQ1	K11(Label:2H(4))	1185.59	2.57753e+07				0	0.0001713				High	23.08	0.0182055	0
	YEDMAAFMK	1	2	1	G3HYQ1	K9(Label:2H(4))	1109.5	77863795				0	0.0009376				High	20.33	0.00924634	0
	TTFDEAMADLHTLNEDSYK	1	1	1	G3HYQ1	K19(Label:2H(4))	2205	1.9759e+07				0	0.0004111				High	12.87	0.0826266	0
	NLLSVAYK	3	7	5	G3HLS2;G3IEY9;G3HK90;G3HYQ1;G3HKZ1	K8(Label:13C(6)15N(2))	915.538	1155626897				0.001	0.01724	High	37.23	0.000965095				0
G3I6E6	Actin, cytoplasmic 2 OS=Cricetulus griseus GN=I79_019066 PE=3 SV=1 - [G3I6E6_CRIGR]	35.05	1	1	9	55	6.39382e+09				76.3878	15.12	3	4	954.254	29.21	8	51	291	32.0268	5.38916
	Sequence	# PSMs	# Proteins	# Protein Groups	Protein Group Accessions	Modifications	MH+ [Da]	Area	Heavy/Light	Heavy/Light Count	Heavy/Light Variability [%]	q-Value	PEP	A2	IonScore A2	Exp Value A2	A6	IonScore A6	Exp Value A6	# Missed Cleavages
	SYELPDGQVITIGNER	1	9	2	G3GVD0;G3I6E6	R16(Label:13C(6)15N(4))	1800.91	6.34671e+07				0	0.0003581	High	63.7	2.60214e-06				0
	AVFPSIVGRPR	2	5	2	G3GVD0;G3I6E6	R9(Label:13C(6)15N(4)); R11(Label:13C(6)15N(4))	1218.72	190972007				0	0.0009074	High	30.01	0.00384115				0
	SYELPDGQVITIGNER	11	9	2	G3GVD0;G3I6E6	R16(Label:13C(6))	1796.92	6659183584				0	1.576e-10				High	93.92	2.25057e-09	0
	GYSFTTTAER	6	3	2	G3GVD0;G3I6E6	R10(Label:13C(6))	1138.55	8451995056				0	0.0003702				High	45.19	7.26459e-05	0
	AVFPSIVGRPR	12	5	2	G3GVD0;G3I6E6	R9(Label:13C(6)); R11(Label:13C(6))	1210.75	1660937373				0	0.0002103				High	44.31	0.000150126	0
	IWHHTFYNELR	17	3	2	G3GVD0;G3I6E6	R11(Label:13C(6))	1521.77	811729760				0	2.04e-06				High	40.67	0.000411378	0
	DLTDYLMK	1	8	2	G3GVD0;G3I6E6	M7(Oxidation); K8(Label:2H(4))	1018.51	20072412				0	0.01443				High	21.59	0.0242699	0
	LCYVALDFEQEMATAASSSSLEK	1	3	2	G3GVD0;G3I6E6	C2(Carbamidomethyl); K23(Label:2H(4))	2554.2	888695280				0	1.966e-06				High	19.72	0.0255983	0
	GYSFTTTAEREIVR	1	3	2	G3GVD0;G3I6E6	R10(Label:13C(6)); R14(Label:13C(6))	1641.86	14936254				0	0.003797				High	19.59	0.0494553	1
	EKLCYVALDFEQEMATAASSSSLEK	1	3	2	G3GVD0;G3I6E6	K2(Label:2H(4)); C4(Carbamidomethyl); K25(Label:2H(4))	2815.36	52864642				0	5.722e-05				High	12.65	0.184705	1
	EEEIAALVIDNGSGMCK	1	1	1	G3I6E6	N-Term(Acetyl); C16(Carbamidomethyl); K17(Label:13C(6)15N(2))	1885.88	0				0.001	0.006557	High	18.58	0.0346689				0
	DLTDYLMK	1	8	2	G3GVD0;G3I6E6	K8(Label:2H(4))	1002.51	4070283632				0.006	0.1113				High	14.16	0.168831	0
G3H8Q4	Acidic leucine-rich nuclear phosphoprotein 32 family member A OS=Cricetulus griseus GN=I79_006764 PE=4 SV=1 - [G3H8Q4_CRIGR]	34.93	2	5	6	26	5.97433e+08	0.185185	12	26.4113	129.905	25.34	2	4	548.827	34.93	6	22	146	16.4962	4.69092
	Sequence	# PSMs	# Proteins	# Protein Groups	Protein Group Accessions	Modifications	MH+ [Da]	Area	Heavy/Light	Heavy/Light Count	Heavy/Light Variability [%]	q-Value	PEP	A2	IonScore A2	Exp Value A2	A6	IonScore A6	Exp Value A6	# Missed Cleavages
	SLDLFNCEVTNLNDYRENVFK	2	1	1	G3H8Q4	C7(Carbamidomethyl); R16(Label:13C(6)15N(4)); K21(Label:13C(6)15N(2))	2608.25	202941673	0.379631	1		0	4.92e-09	High	73.13	2.11587e-07				1
	LLPQVTYLDGYDRDNK	2	1	1	G3H8Q4	R13(Label:13C(6)15N(4)); K16(Label:13C(6)15N(2))	1927.99	149641244	0.171135	1		0	9.336e-07	High	47.14	0.000119782				1
	SLDLFNCEVTNLNDYR	3	1	1	G3H8Q4	C7(Carbamidomethyl); R16(Label:13C(6))	1978.93	152207126	0.182736	1		0	2.032e-09				High	111.58	1.45955e-11	0
	SLDLFNCEVTNLNDYRENVFK	4	1	1	G3H8Q4	C7(Carbamidomethyl); R16(Label:13C(6)); K21(Label:2H(4))	2600.27	840592564	0.205051	2	11.4516	0	1.585e-13				High	57.4	6.64191e-06	1
	LLPQVTYLDGYDR	3	1	1	G3H8Q4	R13(Label:13C(6))	1558.82	142182192	0.0596052	1		0	0.0005223				High	55.93	1.34017e-05	0
	LLPQVTYLDGYDRDNK	7	1	1	G3H8Q4	R13(Label:13C(6)); K16(Label:2H(4))	1920.01	481709240	0.223264	4	76.4419	0	7.477e-05				High	51.58	4.17015e-05	1
	ELVLDNCR	4	1	1	G3H8Q4	C7(Carbamidomethyl); R8(Label:13C(6))	1024.52	4.69998e+08	0.176267	2	9.31143	0.002	0.04421				High	24.19	0.0120036	0
	IHLELR	1	3	2	G3H8Q4;G3GUD8	R6(Label:13C(6))	786.493	241180180				0.005	0.0984				High	21.92	0.0347051	0
G3HK90	14-3-3 protein eta OS=Cricetulus griseus GN=I79_011108 PE=3 SV=1 - [G3HK90_CRIGR]	34.75	1	6	8	31	1.86424e+09	0.0172349	3	82.012	105.806	7.63	2	5	523.053	34.75	8	26	236	27.0666	4.98291
	Sequence	# PSMs	# Proteins	# Protein Groups	Protein Group Accessions	Modifications	MH+ [Da]	Area	Heavy/Light	Heavy/Light Count	Heavy/Light Variability [%]	q-Value	PEP	A2	IonScore A2	Exp Value A2	A6	IonScore A6	Exp Value A6	# Missed Cleavages
	DSTLIMQLLR	2	7	6	G3HLS2;G3IEY9;G3HK90;G3HYQ1;G3HKZ1;G3IPD7	R10(Label:13C(6)15N(4))	1199.67	74079214				0	0.0018	High	46.9	9.80034e-05				0
	QAFDDAIAELDTLNEDSYK	1	1	1	G3HK90	K19(Label:2H(4))	2162.01	3.17721e+06				0	6.361e-10				High	88.86	2.34031e-09	0
	DSTLIMQLLR	4	7	6	G3HLS2;G3IEY9;G3HK90;G3HYQ1;G3HKZ1;G3IPD7	R10(Label:13C(6))	1195.69	1100386776				0	0.0002349				High	57.73	7.75814e-06	0
	DSTLIMQLLR	6	7	6	G3HLS2;G3IEY9;G3HK90;G3HYQ1;G3HKZ1;G3IPD7	M6(Oxidation); R10(Label:13C(6))	1211.68	3.23122e+07				0	2.385e-05				High	51.8	3.2374e-05	0
	YLAEVASGEK	2	1	1	G3HK90	K10(Label:2H(4))	1070.57	351198348	0.0181738	2	94.0178	0	4.424e-05				High	44.27	0.000157126	0
	ELETVCNDVLALLDK	1	1	1	G3HK90	C6(Carbamidomethyl); K15(Label:2H(4))	1735.91	7826450				0	3.123e-05				High	44.04	0.000179478	0
	NCNDFQYESK	1	1	1	G3HK90	C2(Carbamidomethyl); K10(Label:2H(4))	1308.55	9.45687e+07				0	2.685e-05				High	41.31	7.37853e-05	0
	IEKELETVCNDVLALLDK	1	1	1	G3HK90	K3(Label:2H(4)); C9(Carbamidomethyl); K18(Label:2H(4))	2110.16	0				0	0.0004804				High	37.78	0.000850296	1
	NLLSVAYK	8	7	5	G3HLS2;G3IEY9;G3HK90;G3HYQ1;G3HKZ1	K8(Label:2H(4))	911.55	4141137416				0	0.02254				High	35.72	0.0019424	0
	NLLSVAYK	3	7	5	G3HLS2;G3IEY9;G3HK90;G3HYQ1;G3HKZ1	K8(Label:13C(6)15N(2))	915.538	1155626897				0.001	0.01724	High	37.23	0.000965095				0
	EAFEISK	2	1	1	G3HK90	K7(Label:2H(4))	827.445	2.14772e+08	0.0172349	1		0.007	0.1371				High	17.59	0.0574796	0
G3IGP3	Heparan sulfate glucosamine 3-O-sulfotransferase 1 OS=Cricetulus griseus GN=I79_022963 PE=4 SV=1 - [G3IGP3_CRIGR]	34.73	3	11	11	33	3.75833e+08	0.188486	17	58.217	22.01	2.89	1	1	423.179	34.73	11	32	311	35.9168	9.11475
	Sequence	# PSMs	# Proteins	# Protein Groups	Protein Group Accessions	Modifications	MH+ [Da]	Area	Heavy/Light	Heavy/Light Count	Heavy/Light Variability [%]	q-Value	PEP	A2	IonScore A2	Exp Value A2	A6	IonScore A6	Exp Value A6	# Missed Cleavages
	TPAYFTSPK	3	1	1	G3IGP3	K9(Label:2H(4))	1015.54	410167354	0.237856	3	64.9065	0	2.312e-05				High	51.37	3.9026e-05	0
	VLSDYTQVLYNHLQK	5	1	1	G3IGP3	K15(Label:2H(4))	1824.98	462856448	0.141038	3	84.3807	0	5.893e-06				High	44.03	0.000255011	0
	FFPLGHIHIVDGDR	9	1	1	G3IGP3	R14(Label:13C(6))	1628.86	31204461	0.225788	5	57.3801	0	4.64e-05				High	43.95	0.000215454	0
	LSPQINASNFYFNK	1	1	1	G3IGP3	K14(Label:2H(4))	1646.85	90196255				0	4.173e-05				High	40.49	0.000486851	0
	FFELVGR	4	1	1	G3IGP3	R7(Label:13C(6))	873.492	215997157	0.224643	2	26.4642	0	0.0009518				High	37.41	0.000907758	0
	QLPQTIIIGVR	1	1	1	G3IGP3	R11(Label:13C(6))	1243.78	2.05101e+08	0.0522995	1		0	2.746e-05				High	33.76	0.00124114	0
	SLYHAHMLNWLR	1	1	1	G3IGP3	R12(Label:13C(6))	1546.8	1.46733e+07				0	3.304e-08				High	22.13	0.0278619	0
	LIRDPFPEIQK	1	1	1	G3IGP3	R3(Label:13C(6)); K11(Label:2H(4))	1365.81	254476192	0.157347	1		0	0.0007545				High	14.67	0.10577	1
	LIRDPFPEIQKVER	1	1	1	G3IGP3	R3(Label:13C(6)); K11(Label:2H(4)); R14(Label:13C(6))	1756.05	6.11185e+07	0.0567021	1		0	1.548e-05				High	13.88	0.087991	2
	TPAYFTSPK	1	1	1	G3IGP3	K9(Label:13C(6)15N(2))	1019.53	6.75133e+07				0.002	0.03495	High	22.01	0.0371409				0
	LLLILR	5	3	1	G3IGP3	R6(Label:13C(6))	746.559	2.13626e+08				0.005	0.09589				High	30.76	0.000837471	0
	LNMDYK	1	1	1	G3IGP3	K6(Label:2H(4))	787.397	26454257	0.424423	1		0.005	0.08862				High	15.93	0.0638175	0
G3I4Z7	Galectin OS=Cricetulus griseus GN=I79_018538 PE=4 SV=1 - [G3I4Z7_CRIGR]	34.07	1	4	4	11	2.17402e+08	0.19082	7	49.4247	36.86	13.33	1	1	109.891	34.07	4	10	135	14.7932	5.79541
	Sequence	# PSMs	# Proteins	# Protein Groups	Protein Group Accessions	Modifications	MH+ [Da]	Area	Heavy/Light	Heavy/Light Count	Heavy/Light Variability [%]	q-Value	PEP	A2	IonScore A2	Exp Value A2	A6	IonScore A6	Exp Value A6	# Missed Cleavages
	ACGLVASNLNLKPGECLK	1	1	1	G3I4Z7	N-Term(Acetyl); C2(Carbamidomethyl); K12(Label:13C(6)15N(2)); C16(Carbamidomethyl); K18(Label:13C(6)15N(2))	2002.05	2.81629e+07	0.133214	1		0	0.001783	High	36.86	0.00112304				0
	ACGLVASNLNLKPGECLK	3	1	1	G3I4Z7	N-Term(Acetyl); C2(Carbamidomethyl); K12(Label:2H(4)); C16(Carbamidomethyl); K18(Label:2H(4))	1994.06	2.1806e+08	0.33088	2	59.9789	0	4.975e-11				High	61.45	3.83137e-06	0
	DSNNLCLHFNPR	4	1	1	G3I4Z7	C6(Carbamidomethyl); R12(Label:13C(6))	1492.71	152073142	0.139213	1		0	5.005e-07				High	31.6	0.00179876	0
	LPDGHEFK	2	1	1	G3I4Z7	K8(Label:2H(4))	946.492	4.76186e+07	0.101415	2	118.606	0	0.01627				High	22.78	0.0202983	0
	SFVLNLGK	1	1	1	G3I4Z7	K8(Label:2H(4))	881.539	2.82072e+08	0.230008	1		0	0.01855				High	15.19	0.110482	0
G3IJU1	MAM domain-containing protein 2 OS=Cricetulus griseus GN=I79_024128 PE=4 SV=1 - [G3IJU1_CRIGR]	33.63	1	5	5	17	390821169	1.61378	10	270714	197.813	15.93	3	11	144.725	26.99	4	6	226	25.1714	4.65283
	Sequence	# PSMs	# Proteins	# Protein Groups	Protein Group Accessions	Modifications	MH+ [Da]	Area	Heavy/Light	Heavy/Light Count	Heavy/Light Variability [%]	q-Value	PEP	A2	IonScore A2	Exp Value A2	A6	IonScore A6	Exp Value A6	# Missed Cleavages
	WNPNVNWFVGGGTMK	2	1	1	G3IJU1	K15(Label:13C(6)15N(2))	1714.83	5.6433e+07	0.302977	2	7797.88	0	2.937e-06	High	59.36	5.56213e-06				0
	NTHSILPQDHTFR	5	1	1	G3IJU1	R13(Label:13C(6)15N(4))	1575.79	3.7434e+08	15.6289	2	157.112	0	0.0003254	High	31.04	0.00401393				0
	MTAGYCIECDFEENHLCGFVNR	1	1	1	G3IJU1	C6(Carbamidomethyl); C9(Carbamidomethyl); C17(Carbamidomethyl); R22(Label:13C(6))	2728.14	124049242				0	8.246e-13				High	94.8	3.30347e-10	0
	FEDESFDR	2	1	1	G3IJU1	R8(Label:13C(6))	1050.45	508621759	0.325132	2	603.722	0	0.001654				High	34.18	0.00038104	0
	EPSDSWLIASLDLQNSSK	1	1	1	G3IJU1	K18(Label:2H(4))	1994.01	43612338				0	5.69e-06				High	31.25	0.00412442	0
	NTHSILPQDHTFR	2	1	1	G3IJU1	R13(Label:13C(6))	1571.8	539792506	0.110462	2	17.7791	0	5.87e-07				High	29.41	0.00555574	0
	FEDESFDR	4	1	1	G3IJU1	R8(Label:13C(6)15N(4))	1054.43	2.85643e+08	12.1964	2	1637.02	0.001	0.00735	High	42.12	6.12308e-05				0
G3HGH8	Glypican-4 OS=Cricetulus griseus GN=I79_009707 PE=3 SV=1 - [G3HGH8_CRIGR]	33.54	1	13	13	40	846924716	0.0886933	17	92.8703					577.818	33.54	13	40	486	54.8939	5.99854
	Sequence	# PSMs	# Proteins	# Protein Groups	Protein Group Accessions	Modifications	MH+ [Da]	Area	Heavy/Light	Heavy/Light Count	Heavy/Light Variability [%]	q-Value	PEP	A2	IonScore A2	Exp Value A2	A6	IonScore A6	Exp Value A6	# Missed Cleavages
	ISDAIMNMQDNSVQVSQK	3	1	1	G3HGH8	K18(Label:2H(4))	2011.97	340917448	0.151569	2	0.227802	0	1.926e-11				High	70.44	2.71095e-07	0
	LEGPFNIESVMDPIDVK	3	1	1	G3HGH8	K17(Label:2H(4))	1906.97	568332891				0	3.516e-11				High	65.76	1.43349e-06	0
	VFQGCGPPKPLPAGR	7	1	1	G3HGH8	C5(Carbamidomethyl); K9(Label:2H(4)); R15(Label:13C(6))	1590.88	1119114692	0.0476741	2	41.1719	0	1.397e-08				High	64.23	2.17104e-06	0
	TYGHLYMQNSELFK	5	1	1	G3HGH8	K14(Label:2H(4))	1734.85	3.96263e+08	0.115107	1		0	1.633e-05				High	57.83	5.35653e-06	0
	FDEFFKELLENAEK	3	1	1	G3HGH8	K6(Label:2H(4)); K14(Label:2H(4))	1766.91	1.43987e+08	0.0388868	1		0	1.957e-08				High	51.99	3.03558e-05	1
	YTEQLKPFGDVPR	4	1	1	G3HGH8	K6(Label:2H(4)); R13(Label:13C(6))	1559.84	180818576	0.176241	4	213.373	0	2.596e-06				High	40.05	0.000528876	0
	LVNSQYHFTDEYLECVSK	3	1	1	G3HGH8	C15(Carbamidomethyl); K18(Label:2H(4))	2236.05	618562000	0.120648	1		0	6.367e-06				High	36.21	0.000514563	0
	TFAQGLAVAR	3	1	1	G3HGH8	R10(Label:13C(6))	1039.6	803097456	0.0783352	2	7.45387	0	0.0002795				High	31.1	0.00423055	0
	SISESAFSAR	1	1	1	G3HGH8	R10(Label:13C(6))	1060.54	67314460				0	0.0003773				High	29.83	0.00291178	0
	SLNDMFVK	3	1	1	G3HGH8	K8(Label:2H(4))	957.502	409772080	0.0767363	2	21.7193	0	0.002006				High	26.68	0.00805436	0
	DLFVELKR	3	1	1	G3HGH8	K7(Label:2H(4)); R8(Label:13C(6))	1029.63	163491301	0.0752847	1		0	0.002299				High	24.86	0.00930775	1
	GLVTVKPCYNYCSNIMR	1	1	1	G3HGH8	K6(Label:2H(4)); C8(Carbamidomethyl); C12(Carbamidomethyl); R17(Label:13C(6))	2085.04	5.47853e+06	0.698339	1		0	4.522e-05				High	16.6	0.0940737	0
	KFDEFFK	1	1	1	G3HGH8	K1(Label:2H(4)); K7(Label:2H(4))	968.531	6.48179e+06				0.001	0.03662				High	14.34	0.167499	1
G3H3E6	Metalloproteinase inhibitor 2 OS=Cricetulus griseus GN=I79_004761 PE=4 SV=1 - [G3H3E6_CRIGR]	33.51	1	5	5	8	1.90563e+08	1.06728	7	8.02335	77.3319	33.51	5	6	100.904	12.57	2	2	191	21.5266	7.51807
	Sequence	# PSMs	# Proteins	# Protein Groups	Protein Group Accessions	Modifications	MH+ [Da]	Area	Heavy/Light	Heavy/Light Count	Heavy/Light Variability [%]	q-Value	PEP	A2	IonScore A2	Exp Value A2	A6	IonScore A6	Exp Value A6	# Missed Cleavages
	MHITLCDFIVPWDTLSTTQK	1	1	1	G3H3E6	C6(Carbamidomethyl); K20(Label:13C(6)15N(2))	2414.2	5.99418e+06	1.60163	1		0	0.004602	High	33.83	0.0024012				0
	AVSEKEVDSGNDIYGNPIKR	2	1	1	G3H3E6	K5(Label:13C(6)15N(2)); K19(Label:13C(6)15N(2)); R20(Label:13C(6)15N(4))	2217.14	2.32791e+08	1.07854	2	1.55658	0	0.0008636	High	28.55	0.00774984				2
	EVDSGNDIYGNPIKR	1	1	1	G3H3E6	K14(Label:13C(6)15N(2)); R15(Label:13C(6)15N(4))	1694.85	1.30147e+08	1.06697	1		0	1.935e-05	High	22.02	0.0411378				1
	SDGSCAWYR	1	1	1	G3H3E6	C5(Carbamidomethyl); R9(Label:13C(6))	1107.46	107685616	1.01114	1		0	2.626e-05				High	69.48	1.12453e-07	0
	EVDSGNDIYGNPIKR	1	1	1	G3H3E6	K14(Label:2H(4)); R15(Label:13C(6))	1686.87	7.34449e+06	1.83122	1		0	0.0009652				High	48.46	9.12389e-05	1
	SDGSCAWYR	1	1	1	G3H3E6	C5(Carbamidomethyl); R9(Label:13C(6)15N(4))	1111.45	78597664				0.001	0.01304	High	40.23	9.46172e-05				0
	GAAPPKQEFLDIEDP	1	1	1	G3H3E6	K6(Label:13C(6)15N(2))	1634.82	2.08751e+08	0.801226	1		0.005	0.05025	High	22.29	0.0274444				1
G3I8R9	78 kDa glucose-regulated protein OS=Cricetulus griseus GN=I79_019946 PE=1 SV=1 - [G3I8R9_CRIGR]	33.49	1	19	21	67	1.24292e+09	0.0658212	19	55.4832	48.2277	8.87	4	4	1436.43	33.49	21	63	654	72.3344	5.16064
	Sequence	# PSMs	# Proteins	# Protein Groups	Protein Group Accessions	Modifications	MH+ [Da]	Area	Heavy/Light	Heavy/Light Count	Heavy/Light Variability [%]	q-Value	PEP	A2	IonScore A2	Exp Value A2	A6	IonScore A6	Exp Value A6	# Missed Cleavages
	IINEPTAAAIAYGLDKR	1	1	1	G3I8R9	K16(Label:13C(6)15N(2)); R17(Label:13C(6)15N(4))	1834.01	8.04584e+07				0	6.523e-05	High	31.93	0.00285338				1
	NQLTSNPENTVFDAKR	2	1	1	G3I8R9	K15(Label:2H(4)); R16(Label:13C(6))	1843.95	4.10871e+08	0.0987049	1		0	5.718e-10				High	98.71	6.59472e-10	1
	SQIFSTASDNQPTVTIK	5	1	1	G3I8R9	K17(Label:2H(4))	1840.96	1044408344				0	2.116e-09				High	94.37	1.99249e-09	0
	IINEPTAAAIAYGLDKR	7	1	1	G3I8R9	K16(Label:2H(4)); R17(Label:13C(6))	1826.04	1137093212	0.069405	2	7.87246	0	2.211e-16				High	74.88	1.13781e-07	1
	IINEPTAAAIAYGLDK	3	4	3	G3I8R9;G3IDL7;G3H4Z8	K16(Label:2H(4))	1663.92	336178989				0	5.261e-08				High	72.06	3.32931e-07	0
	VEIIANDQGNR	8	7	4	G3I8R9;G3IDL7;G3H4Z8;G3IGQ2	R11(Label:13C(6))	1234.65	546130372				0	0.000135				High	62.23	3.08182e-06	0
	ITPSYVAFTPEGER	1	1	1	G3I8R9	R14(Label:13C(6))	1572.8	4.3173e+07	0.0586437	1		0	0.000593				High	55.47	1.48991e-05	0
	VTHAVVTVPAYFNDAQR	3	1	1	G3I8R9	R17(Label:13C(6))	1893.99	899376035	0.0360227	1		0	1.533e-06				High	55.09	1.70358e-05	0
	DNHLLGTFDLTGIPPAPR	6	1	1	G3I8R9	R18(Label:13C(6))	1940.03	190198136	0.0799868	2	27.7299	0	6.769e-10				High	52.31	3.78931e-05	0
	NQLTSNPENTVFDAK	2	1	1	G3I8R9	K15(Label:2H(4))	1681.83	898621840	0.30384	1		0	2.999e-08				High	50.69	2.81523e-05	0
	AKFEELNMDLFR	5	1	1	G3I8R9	K2(Label:2H(4)); R12(Label:13C(6))	1522.8	6.33116e+08	0.0491572	2	44.4634	0	2.826e-07				High	46	0.000101731	1
	ELEEIVQPIISK	1	1	1	G3I8R9	K12(Label:2H(4))	1401.81	366602352				0	4.958e-07				High	45.72	0.000131279	0
	KSDIDEIVLVGGSTR	2	1	1	G3I8R9	K1(Label:2H(4)); R15(Label:13C(6))	1598.9	2.36231e+08	0.026381	1		0	7.901e-05				High	36.44	0.00106684	1
	TKPYIQVDIGGGQTK	4	1	1	G3I8R9	K2(Label:2H(4)); K15(Label:2H(4))	1612.91	579313608	0.0375076	1		0	9.102e-08				High	35.54	0.0013125	0
	KSQIFSTASDNQPTVTIK	1	1	1	G3I8R9	K1(Label:2H(4)); K18(Label:2H(4))	1973.08	73099233				0	1.463e-07				High	34.15	0.00182681	1
	LTPEEIER	4	1	1	G3I8R9	R8(Label:13C(6))	992.535	1480819200	0.0566592	2	30.242	0	0.01184				High	30.53	0.00469111	0
	TWNDPSVQQDIK	3	1	1	G3I8R9	K12(Label:2H(4))	1434.71	1110856220	0.0468562	1		0	1.493e-05				High	28.73	0.00435395	0
	NELESYAYSLK	1	1	1	G3I8R9	K11(Label:2H(4))	1320.66	46758076	0.283381	1		0	0.0002164				High	26.31	0.00760122	0
	KKELEEIVQPIISK	2	1	1	G3I8R9	K1(Label:2H(4)); K2(Label:2H(4)); K14(Label:2H(4))	1666.05	453254025	0.153982	2	168.941	0	1.383e-06				High	25.97	0.00252331	2
	IEWLESHQDADIEDFK	1	1	1	G3I8R9	K16(Label:2H(4))	1978.93	1.49755e+08				0	2.087e-09				High	25.63	0.00847933	0
	IEWLESHQDADIEDFKAK	1	1	1	G3I8R9	K16(Label:2H(4)); K18(Label:2H(4))	2182.09	359016544	0.0607001	1		0	3.353e-09				High	19.65	0.0504026	1
	NGRVEIIANDQGNR	1	1	1	G3I8R9	R3(Label:13C(6)); R14(Label:13C(6))	1567.84	256688960				0	0.008204				High	16.78	0.112293	1
	AKFEELNMDLFR	1	1	1	G3I8R9	K2(Label:13C(6)15N(2)); R12(Label:13C(6)15N(4))	1530.78	3.98061e+07				0.001	0.01179	High	32.46	0.00295123				1
	KKELEEIVQPIISK	1	1	1	G3I8R9	K1(Label:13C(6)15N(2)); K2(Label:13C(6)15N(2)); K14(Label:13C(6)15N(2))	1678.02	14615283				0.002	0.02943	High	19.23	0.0131339				2
	TKPYIQVDIGGGQTK	1	1	1	G3I8R9	K2(Label:13C(6)15N(2)); K15(Label:13C(6)15N(2))	1620.89	9248518				0.006	0.06492	High	14.97	0.168762				0
G3GTX5	Amyloid-like protein 2 OS=Cricetulus griseus GN=I79_001115 PE=4 SV=1 - [G3GTX5_CRIGR]	33.43	1	22	22	156	1625475330	5.27451	91	88.3902	3023.18	33.43	22	143	273.102	19.65	11	13	682	78.2799	4.85596
	Sequence	# PSMs	# Proteins	# Protein Groups	Protein Group Accessions	Modifications	MH+ [Da]	Area	Heavy/Light	Heavy/Light Count	Heavy/Light Variability [%]	q-Value	PEP	A2	IonScore A2	Exp Value A2	A6	IonScore A6	Exp Value A6	# Missed Cleavages
	ADMDQFTSSISESPVDVR	6	1	1	G3GTX5	R18(Label:13C(6)15N(4))	1993.9	515626102	4.84531	2	297.516	0	5.103e-09	High	119.32	2.92375e-12				0
	SQVMTHLHVIEER	9	1	1	G3GTX5	R13(Label:13C(6)15N(4))	1588.81	874812915	4.38032	6	222.478	0	2.187e-08	High	102.38	3.49748e-10				0
	VPYVAQEIQEEIDELLQEQR	5	1	1	G3GTX5	R20(Label:13C(6)15N(4))	2439.24	597509744	3.19113	3	44.7601	0	3.395e-09	High	98.64	9.16378e-10				0
	NNFESEDYCMAVCK	5	1	1	G3GTX5	C9(Carbamidomethyl); C13(Carbamidomethyl); K14(Label:13C(6)15N(2))	1774.7	3.22725e+08	7.26656	2	433.857	0	5.466e-07	High	82.29	5.88803e-09				0
	AVCSQEAMTGPCR	13	1	1	G3GTX5	C3(Carbamidomethyl); C12(Carbamidomethyl); R13(Label:13C(6)15N(4))	1476.63	1.42764e+09	8.02937	8	58.6101	0	4.723e-05	High	67.19	1.90533e-07				0
	ALEKEAASEKQQLVETHLAR	1	1	1	G3GTX5	K4(Label:13C(6)15N(2)); K10(Label:13C(6)15N(2)); R20(Label:13C(6)15N(4))	2277.24	413666336	5.61088	1		0	3.575e-08	High	55.15	1.20669e-05				2
	VKKEWEEAELQAK	5	1	1	G3GTX5	K2(Label:13C(6)15N(2)); K3(Label:13C(6)15N(2)); K13(Label:13C(6)15N(2))	1611.88	610019848	4.38148	2	37.5774	0	0.0001266	High	54.96	1.85109e-05				2
	VEAMLNER	8	1	1	G3GTX5	R8(Label:13C(6)15N(4))	971.485	6.51137e+08	7.56446	7	70.696	0	0.002167	High	53.65	1.6182e-05				0
	CLVGEFVSDVLLVPENCQFFHQER	5	1	1	G3GTX5	C1(Carbamidomethyl); C17(Carbamidomethyl); R24(Label:13C(6)15N(4))	2932.41	1022071698	4.95878	3	54.3868	0	4.371e-07	High	53.23	2.09147e-05				0
	AVCSQEAMTGPCR	5	1	1	G3GTX5	C3(Carbamidomethyl); M8(Oxidation); C12(Carbamidomethyl); R13(Label:13C(6)15N(4))	1492.62	7.25533e+07	5.78914	2	45.4583	0	9.001e-05	High	53.05	4.94277e-06				0
	HYQHVLAVDPEK	12	1	1	G3GTX5	K12(Label:13C(6)15N(2))	1443.75	1953697525	4.05122	9	129.379	0	8.313e-05	High	50	6.25e-05				0
	EAASEKQQLVETHLAR	1	1	1	G3GTX5	K6(Label:13C(6)15N(2)); R16(Label:13C(6)15N(4))	1827.97	42735412	5.07962	1		0	6.61e-06	High	45.51	0.000146219				1
	QTLIQHFQAMVK	10	1	1	G3GTX5	K12(Label:13C(6)15N(2))	1451.79	3.72678e+08	3.43823	4	116.417	0	0.0005293	High	42.52	0.000349849				0
	EWEEAELQAK	4	1	1	G3GTX5	K10(Label:13C(6)15N(2))	1240.59	564237864	10.9099	3	166.337	0	0.004352	High	42.12	0.000193335				0
	LNMHVNIQTGK	10	1	1	G3GTX5	K11(Label:13C(6)15N(2))	1262.68	163543784	5.16389	7	65.9207	0	0.002504	High	41.16	0.000516778				0
	IALENYLAALQSDPPRPHR	12	1	1	G3GTX5	R16(Label:13C(6)15N(4)); R19(Label:13C(6)15N(4))	2181.17	1.49509e+09	3.71551	5	146.631	0	6.312e-05	High	39.4	0.000642966				0
	QQLVETHLAR	2	1	1	G3GTX5	R10(Label:13C(6)15N(4))	1204.67	7.36134e+08	5.64363	2	9.14521	0	8.57e-05	High	32.44	0.00262276				0
	HYQHVLAVDPEKAAQMK	1	1	1	G3GTX5	K12(Label:13C(6)15N(2)); K17(Label:13C(6)15N(2))	1981.03	435289347	16.2611	1		0	4.503e-06	High	30.97	0.00455906				1
	VPYVAQEIQEEIDELLQEQR	2	1	1	G3GTX5	R20(Label:13C(6))	2435.24	313699684	2.05584	1		0	1.878e-15				High	85.94	1.17154e-08	0
	ADMDQFTSSISESPVDVR	1	1	1	G3GTX5	R18(Label:13C(6))	1989.91	288448804				0	1.914e-08				High	65.65	3.94792e-07	0
	QQLVETHLAR	1	1	1	G3GTX5	R10(Label:13C(6))	1200.68	186488268	0.944406	1		0	0.0001857				High	46.86	9.1698e-05	0
	AVCSQEAMTGPCR	1	1	1	G3GTX5	C3(Carbamidomethyl); M8(Oxidation); C12(Carbamidomethyl); R13(Label:13C(6))	1488.63	1.51111e+07				0	0.003409				High	45.82	2.61198e-05	0
	SHIVIPFK	1	1	1	G3GTX5	K8(Label:2H(4))	944.588	351117368	0.496968	1		0	0.001793				High	39.67	0.000350658	0
	CLVGEFVSDVLLVPENCQFFHQER	1	1	1	G3GTX5	C1(Carbamidomethyl); C17(Carbamidomethyl); R24(Label:13C(6))	2928.4	137004554				0	4.153e-08				High	29.55	0.00266202	0
	VKKEWEEAELQAK	1	1	1	G3GTX5	K2(Label:2H(4)); K3(Label:2H(4)); K13(Label:2H(4))	1599.91	3.9341e+07				0	0.0001318				High	26.4	0.0129434	2
	QTLIQHFQAMVK	2	1	1	G3GTX5	K12(Label:2H(4))	1447.8	88087798	2.07133	1		0	0.0005171				High	18.73	0.0790409	0
	WEPDPTGTK	1	1	1	G3GTX5	K9(Label:2H(4))	1034.51	513330832	0.693404	1		0	0.02309				High	16.05	0.0608368	0
	WYFDLSKGK	1	1	1	G3GTX5	K7(Label:13C(6)15N(2)); K9(Label:13C(6)15N(2))	1159.61	43917921				0.001	0.009491	High	33.24	0.00230007				1
	LNMHVNIQTGKWEPDPTGTK	1	1	1	G3GTX5	K11(Label:13C(6)15N(2)); K20(Label:13C(6)15N(2))	2282.15	154771583				0.001	0.008329	High	24.94	0.018436				1
	WEPDPTGTK	6	1	1	G3GTX5	K9(Label:13C(6)15N(2))	1038.5	8.14688e+08	8.36858	4	136.06	0.002	0.02984	High	15.26	0.0714844				0
	SHIVIPFK	6	1	1	G3GTX5	K8(Label:13C(6)15N(2))	948.577	567328932	7.7516	5	106.32	0.003	0.04845	High	38.42	0.000460416				0
	WYFDLSK	14	1	1	G3GTX5	K7(Label:13C(6)15N(2))	966.48	646984204	7.31651	7	672.508	0.003	0.03919	High	29.15	0.00516879				0
	EWEEAELQAK	1	1	1	G3GTX5	K10(Label:2H(4))	1236.6	331384788	1.98497	1		0.003	0.053				High	27.48	0.00357298	0
	VEAMLNER	1	1	1	G3GTX5	M4(Oxidation); R8(Label:13C(6)15N(4))	987.479	8.68587e+06	6.13294	1		0.006	0.07138	High	33.14	0.00169851				0
	WYFDLSK	1	1	1	G3GTX5	K7(Label:2H(4))	962.492	2.849e+08				0.006	0.1235				High	11.15	0.19184	0
G3I064	Neutral alpha-glucosidase AB OS=Cricetulus griseus GN=I79_016741 PE=4 SV=1 - [G3I064_CRIGR]	33.26	1	24	24	61	842248144	0.0616693	23	57.5106	30.33	2.86	2	2	976.435	33.26	24	59	944	106.91	6.02393
	Sequence	# PSMs	# Proteins	# Protein Groups	Protein Group Accessions	Modifications	MH+ [Da]	Area	Heavy/Light	Heavy/Light Count	Heavy/Light Variability [%]	q-Value	PEP	A2	IonScore A2	Exp Value A2	A6	IonScore A6	Exp Value A6	# Missed Cleavages
	LSFQHDPETSVLIVR	1	1	1	G3I064	R15(Label:13C(6)15N(4))	1750.94	14014612				0	0.003393	High	30.33	0.00648781				0
	SGGIERPFVLSR	1	1	1	G3I064	R6(Label:13C(6)15N(4)); R12(Label:13C(6)15N(4))	1337.74	1.92488e+07				0	0.0003994	High	16.15	0.118904				0
	DIHNIYGLYVHMATADGLIQR	2	1	1	G3I064	R21(Label:13C(6))	2406.23	1.84271e+08	0.104114	2	99.2089	0	9.236e-12				High	106.73	1.36949e-10	0
	FGALWTGDNTAEWDHLK	3	1	1	G3I064	K17(Label:2H(4))	1964.94	687623956	0.131095	1		0	8.024e-09				High	84.24	1.37497e-08	0
	VQDILVTDPPTSR	2	1	1	G3I064	R13(Label:13C(6))	1446.79	785119112	0.0884408	1		0	2.611e-06				High	65.86	1.32303e-06	0
	LSFQHDPETSVLIVR	3	1	1	G3I064	R15(Label:13C(6))	1746.95	1054001364	0.0724242	2	158.095	0	6.674e-06				High	63.74	2.76848e-06	0
	QFSFSGNTLVSSSADPK	4	1	1	G3I064	K17(Label:2H(4))	1775.87	303119633				0	3.454e-08				High	63.09	1.96363e-06	0
	VLLVLELQGLQK	1	1	1	G3I064	K12(Label:2H(4))	1356.88	241244724	0.0208327	1		0	4.582e-05				High	61.29	1.52319e-06	0
	AEKDEPGAWEETFK	2	1	1	G3I064	K3(Label:2H(4)); K14(Label:2H(4))	1644.8	501732998	0.0616693	1		0	3.017e-07				High	60.69	2.72992e-06	1
	GHLETPVWIER	5	1	1	G3I064	R11(Label:13C(6))	1342.72	360772400	0.0345599	2	34.158	0	1.887e-06				High	59.76	5.65397e-06	0
	LDLLEDR	3	1	1	G3I064	R7(Label:13C(6))	879.487	21337392				0	0.01505				High	53.41	2.55381e-05	0
	MLDYLQGSGETPQTDIR	3	1	1	G3I064	R17(Label:13C(6))	1929.94	522765676				0	7.619e-06				High	47.75	5.79187e-05	0
	WYQMGAYQPFFR	1	1	1	G3I064	R12(Label:13C(6))	1599.75	146783960				0	7.511e-06				High	46.63	5.32312e-05	0
	DAVHYGGWENR	4	1	1	G3I064	R11(Label:13C(6))	1309.6	70884130				0	9.455e-07				High	45.48	4.24709e-05	0
	LVAIVDPHIK	2	1	1	G3I064	K10(Label:2H(4))	1108.7	2.70804e+08	0.0527421	2	58.2493	0	0.0002536				High	43.64	0.000112454	0
	GLMAFEHQR	2	1	1	G3I064	R9(Label:13C(6))	1094.55	85265803	0.0874764	1		0	0.0003449				High	41.89	0.000252386	0
	THTDSKPYGPTSIGLDFSLPGMEHVYGIPEHADSLR	1	1	1	G3I064	K6(Label:2H(4)); R36(Label:13C(6))	3934.91	44402060				0	5.115e-15				High	34.47	0.00108968	0
	SGGIERPFVLSR	3	1	1	G3I064	R6(Label:13C(6)); R12(Label:13C(6))	1329.77	559754604	0.108898	2	98.5421	0	4.076e-06				High	34.03	0.00189776	0
	LKVTEGGEPYR	2	1	1	G3I064	K2(Label:2H(4)); R11(Label:13C(6))	1258.7	1.42911e+08	0.0707686	2	16.9922	0	0.002888				High	32.89	0.00221039	1
	SLLLSVNAR	4	1	1	G3I064	R9(Label:13C(6))	978.604	3.00097e+08	0.014677	1		0	0.01993				High	26.79	0.00670116	0
	KLVAIVDPHIK	1	1	1	G3I064	K1(Label:2H(4)); K11(Label:2H(4))	1240.82	42067380				0	9.029e-05				High	25.07	0.00310435	1
	SIRPGLSPYR	4	1	1	G3I064	R3(Label:13C(6)); R10(Label:13C(6))	1157.68	5.5117e+08	0.0500779	1		0	1.13e-05				High	21.89	0.0236207	0
	TRDGSDYEGWCWPGSAGYPDFTNPR	1	1	1	G3I064	R2(Label:13C(6)); C11(Carbamidomethyl); R25(Label:13C(6))	2903.26	0				0	0.0001009				High	17.72	0.0168644	1
	IRIDELEPR	3	1	1	G3I064	R2(Label:13C(6)); R9(Label:13C(6))	1152.68	2.52653e+08	0.059453	1		0.001	0.02589				High	23.02	0.0266903	1
	AFFAGSQR	2	1	1	G3I064	R8(Label:13C(6))	889.463	1.21119e+08	0.0228676	2	71.9632	0.001	0.03845				High	16.2	0.0707656	0
	NLGLYVK	1	1	1	G3I064	K7(Label:2H(4))	810.502	339005177	0.0875033	1		0.007	0.1345				High	13.77	0.178398	0
G3HYG9	Mitochondrial import inner membrane translocase subunit Tim13 OS=Cricetulus griseus GN=I79_016102 PE=4 SV=1 - [G3HYG9_CRIGR]	32.88	2	2	2	2	3.53404e+07	0.0815684	1						103.347	32.88	2	2	73	8.45804	9.12939
	Sequence	# PSMs	# Proteins	# Protein Groups	Protein Group Accessions	Modifications	MH+ [Da]	Area	Heavy/Light	Heavy/Light Count	Heavy/Light Variability [%]	q-Value	PEP	A2	IonScore A2	Exp Value A2	A6	IonScore A6	Exp Value A6	# Missed Cleavages
	VQIAVANAQELLQR	1	1	1	G3HYG9	R14(Label:13C(6))	1558.9	6.46859e+07	0.0815684	1		0	6.548e-10				High	84.36	1.61233e-08	0
	YMDAWNTVSR	1	2	1	G3HYG9	R10(Label:13C(6))	1248.58	5.99493e+06				0	0.0002249				High	36.55	0.000409423	0
G3HNY5	Phosphoglycerate kinase OS=Cricetulus griseus GN=I79_012486 PE=3 SV=1 - [G3HNY5_CRIGR]	32.64	1	4	4	7	3.32705e+08	0.152775	3	7.50993	32.93	7.44	1	1	92.0428	32.64	4	6	242	25.5341	5.78271
	Sequence	# PSMs	# Proteins	# Protein Groups	Protein Group Accessions	Modifications	MH+ [Da]	Area	Heavy/Light	Heavy/Light Count	Heavy/Light Variability [%]	q-Value	PEP	A2	IonScore A2	Exp Value A2	A6	IonScore A6	Exp Value A6	# Missed Cleavages
	ITLPVDFVTADKFDENAK	1	1	1	G3HNY5	K12(Label:13C(6)15N(2)); K18(Label:13C(6)15N(2))	2039.07	92774100				0	8.503e-06	High	32.93	0.00305599				1
	VLNNMEIGTSLYDEEGAK	1	1	1	G3HNY5	K18(Label:2H(4))	1986.96	20219105				0	7.471e-07				High	54.45	1.1665e-05	0
	ITLPVDFVTADKFDENAK	2	1	1	G3HNY5	K12(Label:2H(4)); K18(Label:2H(4))	2031.09	599984270	0.0934994	2	95.1586	0	3.025e-09				High	36.16	0.0011742	1
	ALESPERPFLAILGGAK	2	1	1	G3HNY5	R7(Label:13C(6)); K17(Label:2H(4))	1779.04	365958322	0.152775	1		0	1.911e-06				High	29.82	0.003596	0
	TGQATVASGIPAGWMGLDCGTESSKK	1	1	1	G3HNY5	C19(Carbamidomethyl); K25(Label:2H(4)); K26(Label:2H(4))	2617.29	32173220				0	8.674e-10				High	25.36	0.012225	1
G3IBF1	Nucleophosmin OS=Cricetulus griseus GN=I79_020971 PE=4 SV=1 - [G3IBF1_CRIGR]	32.5	1	6	6	37	9.04588e+08	0.879701	26	19.2047	319.482	32.5	6	16	616.186	29.64	5	21	280	31.0331	4.66553
	Sequence	# PSMs	# Proteins	# Protein Groups	Protein Group Accessions	Modifications	MH+ [Da]	Area	Heavy/Light	Heavy/Light Count	Heavy/Light Variability [%]	q-Value	PEP	A2	IonScore A2	Exp Value A2	A6	IonScore A6	Exp Value A6	# Missed Cleavages
	MSVQPTVSLGGFEITPPVVLR	5	1	1	G3IBF1	R21(Label:13C(6)15N(4))	2237.21	236755967	0.812566	3	2.25715	0	1.534e-05	High	66.67	7.96529e-07				0
	VDNDENEHQLSLR	4	1	1	G3IBF1	R13(Label:13C(6)15N(4))	1578.74	1.05428e+09	1.31772	3	11.4032	0	4.719e-06	High	60.91	2.31124e-06				0
	MSVQPTVSLGGFEITPPVVLR	3	1	1	G3IBF1	M1(Oxidation); R21(Label:13C(6)15N(4))	2253.22	7.15215e+07	0.828988	2	12.2744	0	0.002115	High	55.16	1.55443e-05				0
	ADKDYHFKVDNDENEHQLSLR	1	1	1	G3IBF1	K3(Label:13C(6)15N(2)); K8(Label:13C(6)15N(2)); R21(Label:13C(6)15N(4))	2599.24	23503529	1.83254	1		0	0.0003245	High	25.37	0.0113257				2
	MSVQPTVSLGGFEITPPVVLR	7	1	1	G3IBF1	R21(Label:13C(6))	2233.24	427856300	0.828696	6	15.1383	0	5.908e-13				High	89.34	5.87884e-09	0
	MTDQEAIQDLWQWR	2	1	1	G3IBF1	R14(Label:13C(6))	1825.86	2.99134e+07	0.572661	1		0	1.076e-07				High	88.05	2.66348e-09	0
	MTDQEAIQDLWQWR	1	1	1	G3IBF1	M1(Oxidation); R14(Label:13C(6))	1841.86	2.56648e+07	0.35802	1		0	7.502e-10				High	87.96	3.59901e-09	0
	VDNDENEHQLSLR	5	1	1	G3IBF1	R13(Label:13C(6))	1574.75	735340592	1.74382	2	3.38307	0	0.004735				High	47.07	4.41756e-05	0
	MSVQPTVSLGGFEITPPVVLR	1	1	1	G3IBF1	M1(Oxidation); R21(Label:13C(6))	2249.23	64324329	0.660968	1		0	0.0001913				High	25.67	0.014635	0
	TVSLGAGAKDELHIVEAEAMNYEGSPIK	1	1	1	G3IBF1	K9(Label:2H(4)); K28(Label:2H(4))	2937.51	48795265	0.114594	1		0	0.0008159				High	21.26	0.035164	1
	TVSLGAGAKDELHIVEAEAMNYEGSPIK	1	1	1	G3IBF1	K9(Label:13C(6)15N(2)); K28(Label:13C(6)15N(2))	2945.49	3.87554e+07	0.826722	1		0.001	0.01766	High	21.52	0.0412245				1
	VTLATLK	4	1	1	G3IBF1	K7(Label:2H(4))	749.507	1231626903	0.907029	4	5.82313	0.001	0.03798				High	29.36	0.00405572	0
	MTDQEAIQDLWQWR	1	1	1	G3IBF1	R14(Label:13C(6)15N(4))	1829.85	1.53705e+07				0.009	0.1236	High	32.39	0.00193217				0
	VTLATLK	1	1	1	G3IBF1	K7(Label:13C(6)15N(2))	753.496	1.46177e+08				0.009	0.1262	High	16.67	0.0322917				0
G3HWC3	Ezrin OS=Cricetulus griseus GN=I79_015278 PE=4 SV=1 - [G3HWC3_CRIGR]	31.74	3	17	17	66	6.73184e+08	0.187024	32	56.7587	78.9415	7.34	4	7	854.712	31.74	17	59	586	69.3297	6.3667
	Sequence	# PSMs	# Proteins	# Protein Groups	Protein Group Accessions	Modifications	MH+ [Da]	Area	Heavy/Light	Heavy/Light Count	Heavy/Light Variability [%]	q-Value	PEP	A2	IonScore A2	Exp Value A2	A6	IonScore A6	Exp Value A6	# Missed Cleavages
	ILQLCMGNHELYMR	8	1	1	G3HWC3	C5(Carbamidomethyl); R14(Label:13C(6))	1783.87	1.47778e+08	0.0722431	1		0	1.291e-09				High	86.41	7.88532e-09	0
	SQEQLAAELAEYTAK	1	1	1	G3HWC3	K15(Label:2H(4))	1655.84	55059055				0	2.815e-10				High	61.77	3.12678e-06	0
	FYPEDVAEELIQDITQK	4	1	1	G3HWC3	K17(Label:2H(4))	2042.04	1.88882e+08	0.165277	4	25.7297	0	1.167e-07				High	57.04	1.58158e-05	0
	APDFVFYAPR	6	2	1	G3HWC3	R10(Label:13C(6))	1188.61	593324098	0.225013	4	10.5875	0	3.948e-06				High	53.03	2.28959e-05	0
	IGFPWSEIR	6	2	1	G3HWC3	R9(Label:13C(6))	1110.6	827016021	0.223995	3	1.556	0	6.23e-05				High	51.62	3.58099e-05	0
	DGILSDEIYCPPETAVLLGSYAVQAK	2	1	1	G3HWC3	C10(Carbamidomethyl); K26(Label:2H(4))	2813.41	280530940	0.235439	2	27.6796	0	1.922e-06				High	41.07	0.000418171	0
	IQVWHAEHR	4	1	1	G3HWC3	R9(Label:13C(6))	1181.63	107228652	0.0761576	1		0	0.004343				High	40.8	0.000395088	0
	AKFYPEDVAEELIQDITQK	1	1	1	G3HWC3	K2(Label:2H(4)); K19(Label:2H(4))	2245.18	90031529	0.128319	1		0	1.744e-08				High	40.75	0.000399663	1
	DSAMLEYLK	2	1	1	G3HWC3	K9(Label:2H(4))	1073.55	360534569	0.0910263	2	45.1707	0	0.001945				High	33.95	0.00183236	0
	RKPDTIEVQQMK	4	3	1	G3HWC3	R1(Label:13C(6)); K2(Label:2H(4)); K12(Label:2H(4))	1486.86	171043731	0.116064	2	288.539	0	1.946e-06				High	26.56	0.00971522	1
	LFFLQVK	6	2	1	G3HWC3	K7(Label:2H(4))	898.57	599210614	0.171433	4	55.7784	0	0.009066				High	26.49	0.00729262	0
	FVIKPIDKK	3	2	1	G3HWC3	K4(Label:2H(4)); K8(Label:2H(4)); K9(Label:2H(4))	1099.76	1.16382e+08	0.261751	3	11.327	0	7.04e-05				High	26.18	0.00277139	1
	THNDIIHNENMR	1	1	1	G3HWC3	R12(Label:13C(6))	1499.71	10219855				0	0.001134				High	23.38	0.00872476	0
	FVIKPIDK	2	2	1	G3HWC3	K4(Label:2H(4)); K8(Label:2H(4))	967.641	8.21234e+07	0.124737	2	99.1073	0	0.001548				High	21.83	0.00852989	0
	IAQDLEMYGINYFEIK	1	1	1	G3HWC3	K16(Label:2H(4))	1950.98	67433660				0	1.885e-07				High	15.43	0.126024	0
	IGFPWSEIR	4	2	1	G3HWC3	R9(Label:13C(6)15N(4))	1114.59	183699680				0.001	0.01008	High	45.25	0.000173152				0
	GFPTWLK	7	1	1	G3HWC3	K7(Label:2H(4))	852.491	80384830				0.001	0.02391				High	25.04	0.0134731	0
	RKEDEVEEWQHR	1	1	1	G3HWC3	R1(Label:13C(6)); K2(Label:2H(4)); R12(Label:13C(6))	1656.84	53293755	0.054711	1		0.001	0.02875				High	13.82	0.217851	2
	FVIKPIDK	1	2	1	G3HWC3	K4(Label:13C(6)15N(2)); K8(Label:13C(6)15N(2))	975.62	47899776	0.24991	1		0.002	0.03164	High	24.12	0.0073579				0
	LFFLQVK	1	2	1	G3HWC3	K7(Label:13C(6)15N(2))	902.559	1.42274e+08				0.003	0.03546	High	24.28	0.0143701				0
	AKFYPEDVAEELIQDITQK	1	1	1	G3HWC3	K2(Label:13C(6)15N(2)); K19(Label:13C(6)15N(2))	2253.16	10642067	0.150099	1		0.008	0.1075	High	11.03	0.414152				1
G3GSU4	Glyceraldehyde-3-phosphate dehydrogenase OS=Cricetulus griseus GN=I79_000715 PE=3 SV=1 - [G3GSU4_CRIGR]	31.68	8	1	4	38	2.94092e+09	0.123104	7	5.5097	59.31	8.7	1	1	1067.25	31.68	4	37	161	17.1978	7.85498
	Sequence	# PSMs	# Proteins	# Protein Groups	Protein Group Accessions	Modifications	MH+ [Da]	Area	Heavy/Light	Heavy/Light Count	Heavy/Light Variability [%]	q-Value	PEP	A2	IonScore A2	Exp Value A2	A6	IonScore A6	Exp Value A6	# Missed Cleavages
	VPTPNVSVVDLTCR	1	4	1	G3GSU4	C13(Carbamidomethyl); R14(Label:13C(6)15N(4))	1566.82	5.5346e+07	0.071188	1		0	1.501e-05	High	59.31	7.97093e-06				0
	VPTPNVSVVDLTCR	13	4	1	G3GSU4	C13(Carbamidomethyl); R14(Label:13C(6))	1562.83	4538087072	0.124533	6	4.75389	0	5.139e-10				High	90.62	5.98204e-09	0
	LISWYDNEFGYSNR	19	8	4	G3GSU4;G3IHW0;G3GTJ3;G3I1S5	R14(Label:13C(6))	1769.82	2938272832				0	1.532e-09				High	84.06	9.81612e-09	0
	GAAQNIIPASTGAAK	1	3	2	G3GSU4;G3GTJ3	K15(Label:2H(4))	1373.77	336968154				0	6.151e-07				High	28.69	0.00777442	0
	VIPELNGK	4	10	4	G3I9H0;G3GSU4;G3GTJ3;G3I6P1	K8(Label:2H(4))	873.534	1346396111				0.001	0.03791				High	26.29	0.0110433	0
G3I5T9	Calmodulin (Fragment) OS=Cricetulus griseus GN=I79_018847 PE=4 SV=1 - [G3I5T9_CRIGR]	31.58	3	2	6	20	2.0968e+09	0.239715	2	58.8432	196.701	19.08	2	5	442.811	31.58	6	15	152	16.5506	4.23389
	Sequence	# PSMs	# Proteins	# Protein Groups	Protein Group Accessions	Modifications	MH+ [Da]	Area	Heavy/Light	Heavy/Light Count	Heavy/Light Variability [%]	q-Value	PEP	A2	IonScore A2	Exp Value A2	A6	IonScore A6	Exp Value A6	# Missed Cleavages
	VFDKDGNGYISAAELR	3	4	2	G3I5T9;G3IM13	K4(Label:13C(6)15N(2)); R16(Label:13C(6)15N(4))	1772.89	906154010				0	9.488e-09	High	102.67	3.56898e-10				1
	DTDSEEEIREAFR	2	3	1	G3I5T9	R9(Label:13C(6)15N(4)); R13(Label:13C(6)15N(4))	1616.73	2.2219e+08	0.346274	1		0	0.001864	High	35.11	0.000616638				1
	VFDKDGNGYISAAELR	5	4	2	G3I5T9;G3IM13	K4(Label:2H(4)); R16(Label:13C(6))	1764.92	2437328576				0	3.049e-14				High	114.74	1.9137e-11	1
	EAFSLFDKDGDGTITTK	3	3	2	G3I5T9;G3IM13	K8(Label:2H(4)); K17(Label:2H(4))	1852.94	3207348808				0	5.175e-12				High	98.03	8.893e-10	1
	DTDSEEEIREAFR	3	3	1	G3I5T9	R9(Label:13C(6)); R13(Label:13C(6))	1608.75	6.45732e+08	0.165947	1		0	0.0009931				High	44.92	7.08635e-05	1
	DGNGYISAAELR	1	4	2	G3I5T9;G3IM13	R12(Label:13C(6))	1271.63	9.07566e+07				0	2.892e-05				High	36.03	0.000785797	0
	MKDTDSEEEIREAFR	2	3	1	G3I5T9	K2(Label:2H(4)); R11(Label:13C(6)); R15(Label:13C(6))	1871.92	1.3502e+07				0	0.0011				High	24.5	0.0133055	2
	EAFSLFDK	1	3	2	G3I5T9;G3IM13	K8(Label:2H(4))	960.498	5.67298e+07				0.008	0.1525				High	25.56	0.00806117	0
G3GZW8	Phosphoglycerate mutase 1 OS=Cricetulus griseus GN=I79_003415 PE=4 SV=1 - [G3GZW8_CRIGR]	31.46	2	4	4	14	2.88695e+08	0.42242	11	17.9583	127.088	25.28	3	5	69.6062	31.46	4	9	178	20.1926	8.11865
	Sequence	# PSMs	# Proteins	# Protein Groups	Protein Group Accessions	Modifications	MH+ [Da]	Area	Heavy/Light	Heavy/Light Count	Heavy/Light Variability [%]	q-Value	PEP	A2	IonScore A2	Exp Value A2	A6	IonScore A6	Exp Value A6	# Missed Cleavages
	YADLTEDQLPSCESLKDTIAR	2	1	1	G3GZW8	C12(Carbamidomethyl); K16(Label:13C(6)15N(2)); R21(Label:13C(6)15N(4))	2443.18	1.71259e+08	0.459521	2	1.981	0	2.589e-08	High	51.78	2.42266e-05				1
	ALPFWNEEIVPQIK	2	1	1	G3GZW8	K14(Label:13C(6)15N(2))	1691.93	160577478	0.448578	2	8.92568	0	0.0002501	High	40.85	0.000370009				0
	YADLTEDQLPSCESLKDTIAR	4	1	1	G3GZW8	C12(Carbamidomethyl); K16(Label:2H(4)); R21(Label:13C(6))	2435.2	3.77704e+08	0.275843	1		0	4.567e-10				High	33.26	0.00193546	1
	ALPFWNEEIVPQIK	1	1	1	G3GZW8	K14(Label:2H(4))	1687.93	5.44678e+07	0.128919	1		0	1.174e-05				High	30.74	0.00438534	0
	VLIAAHGNSLR	3	2	1	G3GZW8	R11(Label:13C(6))	1156.69	307139729	0.382716	3	47.768	0	0.000102				High	24.7	0.0147397	0
	HYGGLTGLNK	1	2	1	G3GZW8	K10(Label:13C(6)15N(2))	1067.57	108360664	0.626952	1		0.001	0.01349	High	27.33	0.00896895				0
	HYGGLTGLNK	1	2	1	G3GZW8	K10(Label:2H(4))	1063.58	181240417	0.399535	1		0.003	0.05209				High	14.73	0.122827	0
G3H6S8	Inorganic pyrophosphatase OS=Cricetulus griseus GN=I79_006047 PE=4 SV=1 - [G3H6S8_CRIGR]	31.31	1	7	7	15	1.72042e+08	0.108519	3	157.314					385.638	31.31	7	15	329	36.9735	5.33838
	Sequence	# PSMs	# Proteins	# Protein Groups	Protein Group Accessions	Modifications	MH+ [Da]	Area	Heavy/Light	Heavy/Light Count	Heavy/Light Variability [%]	q-Value	PEP	A2	IonScore A2	Exp Value A2	A6	IonScore A6	Exp Value A6	# Missed Cleavages
	GISCMNTTVSESPFK	3	1	1	G3H6S8	C4(Carbamidomethyl); K15(Label:2H(4))	1661.78	2.53441e+08				0	1.829e-07				High	75.12	7.07502e-08	0
	VLGILAMIDEGETDWK	3	1	1	G3H6S8	K16(Label:2H(4))	1793.93	114834044	0.161716	2	417.817	0	6.158e-08				High	63.91	2.37769e-06	0
	LKPGYLEATVDWFR	4	1	1	G3H6S8	K2(Label:2H(4)); R14(Label:13C(6))	1704.94	147850403				0	5.037e-05				High	50	5.1e-05	0
	HTGCCGDNDPIDVCEIGSK	2	1	1	G3H6S8	C4(Carbamidomethyl); C5(Carbamidomethyl); C14(Carbamidomethyl); K19(Label:2H(4))	2137.89	7.48802e+07				0	1.549e-07				High	45.43	2.85739e-05	0
	YVANLFPYK	1	1	1	G3H6S8	K9(Label:2H(4))	1118.62	83390109				0	0.0002047				High	28.42	0.00733787	0
	AAPFTLEYR	1	1	1	G3H6S8	R9(Label:13C(6))	1073.57	1.86314e+07	0.108519	1		0	0.003712				High	16.64	0.130062	0
	GYIWNYGAIPQTWEDPGHSDK	1	1	1	G3H6S8	K21(Label:2H(4))	2438.14	25498436				0	0.006073				High	11.1	0.166893	0
G3HPV6	Histone H2A type 1 OS=Cricetulus griseus GN=I79_012827 PE=3 SV=1 - [G3HPV6_CRIGR]	31.3	16	5	8	16	9.57882e+08	0.0889648	2	30.7338					256.546	31.3	8	16	262	28.4457	11.0337
	Sequence	# PSMs	# Proteins	# Protein Groups	Protein Group Accessions	Modifications	MH+ [Da]	Area	Heavy/Light	Heavy/Light Count	Heavy/Light Variability [%]	q-Value	PEP	A2	IonScore A2	Exp Value A2	A6	IonScore A6	Exp Value A6	# Missed Cleavages
	ISGLIYEETR	2	6	1	G3HPV6	R10(Label:13C(6))	1186.64	958412710	0.0726464	1		0	5.179e-07				High	68.07	7.48585e-07	0
	VFLENVIR	3	6	1	G3HPV6	R8(Label:13C(6))	995.598	796984963	0.108949	1		0	0.000911				High	51.94	3.03874e-05	0
	VTIAQGGVLPNIQAVLLPK	3	10	3	G3HPV6;G3HDT6;G3H2T7	K19(Label:2H(4))	1935.19	662790794				0	1.064e-07				High	45.72	2.81313e-05	0
	DNIQGITKPAIR	2	6	1	G3HPV6	K8(Label:2H(4)); R12(Label:13C(6))	1335.8	32254337				0	0.002399				High	44.12	0.000147158	0
	NDEELNKLLGR	2	11	2	G3HPV6;G3HDT6	K7(Label:2H(4)); R11(Label:13C(6))	1310.73	84686107				0	3.311e-06				High	44.09	0.000194971	1
	TVTAMDVVYALKR	1	6	1	G3HPV6	M5(Oxidation); K12(Label:2H(4)); R13(Label:13C(6))	1492.84	4.66309e+06				0	0.0003049				High	33.82	0.00228225	1
	AGLQFPVGR	1	13	3	G3HPV6;G3H2T7;G3HDT6	R9(Label:13C(6))	950.551	1.11825e+09				0	0.007421				High	31.55	0.00377915	0
	TVTAMDVVYALK	2	6	1	G3HPV6	M5(Oxidation); K12(Label:2H(4))	1330.72	4.73275e+08				0	0.0004673				High	15.9	0.132375	0
G3HMU4	Chloride intracellular channel protein 4 OS=Cricetulus griseus GN=I79_012085 PE=4 SV=1 - [G3HMU4_CRIGR]	31.28	1	4	4	5	6.23944e+07	0.108892	1						33.0276	31.28	4	5	211	24.1194	6.37939
	Sequence	# PSMs	# Proteins	# Protein Groups	Protein Group Accessions	Modifications	MH+ [Da]	Area	Heavy/Light	Heavy/Light Count	Heavy/Light Variability [%]	q-Value	PEP	A2	IonScore A2	Exp Value A2	A6	IonScore A6	Exp Value A6	# Missed Cleavages
	TDVNKIEEFLEEVLCPPK	1	1	1	G3HMU4	K5(Label:2H(4)); C15(Carbamidomethyl); K18(Label:2H(4))	2168.14	9.96457e+07				0	0.0001303				High	32.25	0.00300809	1
	HPESNTAGMDIFAK	1	1	1	G3HMU4	K14(Label:2H(4))	1521.73	15348020				0	0.01943				High	19.23	0.0298497	0
	DEFTNTCPSDKEVEIAYSDVAK	2	1	1	G3HMU4	C7(Carbamidomethyl); K11(Label:2H(4)); K22(Label:2H(4))	2526.18	7.21896e+07	0.108892	1		0	1.255e-05				High	16.04	0.0410661	1
	GVVFSVTTVDLK	1	1	1	G3HMU4	K12(Label:2H(4))	1268.74	4.35887e+06				0	0.0002447				High	11.14	0.407639	0
G3IM13	Calmodulin OS=Cricetulus griseus GN=I79_024941 PE=4 SV=1 - [G3IM13_CRIGR]	30.87	1	1	5	15	2.19066e+09	0.448638	1		199.106	19.46	2	5	393.363	22.15	4	10	149	16.7229	4.38623
	Sequence	# PSMs	# Proteins	# Protein Groups	Protein Group Accessions	Modifications	MH+ [Da]	Area	Heavy/Light	Heavy/Light Count	Heavy/Light Variability [%]	q-Value	PEP	A2	IonScore A2	Exp Value A2	A6	IonScore A6	Exp Value A6	# Missed Cleavages
	VFDKDGNGYISAAELR	3	4	2	G3I5T9;G3IM13	K4(Label:13C(6)15N(2)); R16(Label:13C(6)15N(4))	1772.89	906154010				0	9.488e-09	High	102.67	3.56898e-10				1
	ADQLTEEQIAEFK	2	1	1	G3IM13	N-Term(Acetyl); K13(Label:13C(6)15N(2))	1571.77	927295693	0.448638	1		0	0.0004012	High	49.46	5.3789e-05				0
	VFDKDGNGYISAAELR	5	4	2	G3I5T9;G3IM13	K4(Label:2H(4)); R16(Label:13C(6))	1764.92	2437328576				0	3.049e-14				High	114.74	1.9137e-11	1
	EAFSLFDKDGDGTITTK	3	3	2	G3I5T9;G3IM13	K8(Label:2H(4)); K17(Label:2H(4))	1852.94	3207348808				0	5.175e-12				High	98.03	8.893e-10	1
	DGNGYISAAELR	1	4	2	G3I5T9;G3IM13	R12(Label:13C(6))	1271.63	9.07566e+07				0	2.892e-05				High	36.03	0.000785797	0
	EAFSLFDK	1	3	2	G3I5T9;G3IM13	K8(Label:2H(4))	960.498	5.67298e+07				0.008	0.1525				High	25.56	0.00806117	0
G3GXA9	Protein disulfide-isomerase OS=Cricetulus griseus GN=I79_002399 PE=3 SV=1 - [G3GXA9_CRIGR]	30.43	1	6	6	13	1.17202e+09	0.0795899	3	10.5118	34.58	10.87	1	1	163.289	30.43	6	12	184	21.1122	4.64014
	Sequence	# PSMs	# Proteins	# Protein Groups	Protein Group Accessions	Modifications	MH+ [Da]	Area	Heavy/Light	Heavy/Light Count	Heavy/Light Variability [%]	q-Value	PEP	A2	IonScore A2	Exp Value A2	A6	IonScore A6	Exp Value A6	# Missed Cleavages
	MDSTANEVEAVKVHSFPTLK	1	1	1	G3GXA9	K12(Label:13C(6)15N(2)); K20(Label:13C(6)15N(2))	2219.13	2.19359e+08				0	7.55e-07	High	34.58	0.00226419				1
	MDSTANEVEAVKVHSFPTLK	3	1	1	G3GXA9	K12(Label:2H(4)); K20(Label:2H(4))	2211.16	2835932680	0.0768252	2	5.24508	0	4.886e-07				High	60.74	5.06001e-06	1
	FFPATADRTVIDYNGER	4	1	1	G3GXA9	R8(Label:13C(6)); R17(Label:13C(6))	1984	217396560				0	3.78e-08				High	35.27	0.00154527	1
	YKPESDELTAEKITEFCHR	1	1	1	G3GXA9	K2(Label:2H(4)); K12(Label:2H(4)); C17(Carbamidomethyl); R19(Label:13C(6))	2367.18	173737158				0	6.395e-10				High	34.02	0.00196158	1
	MDSTANEVEAVK	1	1	1	G3GXA9	K12(Label:2H(4))	1297.62	28658307				0	0.003638				High	10.68	0.179564	0
	YKPESDELTAEK	2	1	1	G3GXA9	K2(Label:2H(4)); K12(Label:2H(4))	1417.73	85767642				0.003	0.05743				High	13.9	0.199616	0
	TVIDYNGER	1	1	1	G3GXA9	R9(Label:13C(6))	1072.54	462716850	0.0954679	1		0.003	0.07547				High	10.27	0.342999	0
G3H0T1	Eukaryotic translation initiation factor 3 subunit J OS=Cricetulus griseus GN=I79_003749 PE=4 SV=1 - [G3H0T1_CRIGR]	29.73	1	3	3	3	4.89807e+07	0.0176071	1						78.1174	29.73	3	3	111	12.5703	6.7124
	Sequence	# PSMs	# Proteins	# Protein Groups	Protein Group Accessions	Modifications	MH+ [Da]	Area	Heavy/Light	Heavy/Light Count	Heavy/Light Variability [%]	q-Value	PEP	A2	IonScore A2	Exp Value A2	A6	IonScore A6	Exp Value A6	# Missed Cleavages
	SLYYASFLEALVR	1	1	1	G3H0T1	R13(Label:13C(6))	1537.83	3.37052e+07				0	7.382e-08				High	62.43	2.54308e-06	0
	ITNSLTVLCSEK	1	1	1	G3H0T1	C9(Carbamidomethyl); K12(Label:2H(4))	1368.74	81119736	0.0176071	1		0	3.839e-06				High	35.13	0.00158055	0
	DDFTEFGK	1	1	1	G3H0T1	K8(Label:2H(4))	962.44	3.21171e+07				0	0.006462				High	16.62	0.0304879	0
G3I2B6	Serine/threonine-protein phosphatase 2A 65 kDa regulatory subunit A alpha isoform (Fragment) OS=Cricetulus griseus GN=I79_017545 PE=4 SV=1 - [G3I2B6_CRIGR]	29.59	1	8	10	11	3.11839e+08	0.213165	4	26.08					191.709	29.59	10	11	534	58.9904	5.13525
	Sequence	# PSMs	# Proteins	# Protein Groups	Protein Group Accessions	Modifications	MH+ [Da]	Area	Heavy/Light	Heavy/Light Count	Heavy/Light Variability [%]	q-Value	PEP	A2	IonScore A2	Exp Value A2	A6	IonScore A6	Exp Value A6	# Missed Cleavages
	LNIISNLDCVNEVIGIR	1	2	2	G3I2B6;G3H2G5	C9(Carbamidomethyl); R17(Label:13C(6))	1948.06	4.97251e+07				0	4.713e-09				High	88.76	7.65011e-09	0
	AISHEHSPSDLEAHFVPLVKR	2	1	1	G3I2B6	K20(Label:2H(4)); R21(Label:13C(6))	2379.29	243422551	0.185587	1		0	9.702e-11				High	47.12	0.000104808	1
	LAGGDWFTSR	1	1	1	G3I2B6	R10(Label:13C(6))	1115.56	111036336				0	0.0002885				High	45.39	8.67204e-05	0
	MAGDPVANVR	1	1	1	G3I2B6	R10(Label:13C(6))	1035.54	4.30918e+08	0.244841	1		0	4.335e-05				High	36.55	0.000741387	0
	AVGPEITKTDLVPAFQNLMKDCEAEVR	1	1	1	G3I2B6	K8(Label:2H(4)); K20(Label:2H(4)); C22(Carbamidomethyl); R27(Label:13C(6))	3045.59	28194577				0	1.36e-09				High	26.47	0.0110458	2
	VLAMSGDPNYLHR	1	1	1	G3I2B6	R13(Label:13C(6))	1478.75	2.61176e+08	0.115697	1		0	0.0002953				High	22.5	0.0233372	0
	QLSQSLLPAIVELAEDAKWR	1	2	2	G3I2B6;G3H2G5	K18(Label:2H(4)); R20(Label:13C(6))	2277.29	92177651				0	8.214e-09				High	21.4	0.0210086	1
	NLCSDDTPMVRR	1	1	1	G3I2B6	C3(Carbamidomethyl); R11(Label:13C(6)); R12(Label:13C(6))	1475.71	152902312	0.262321	1		0	0.0009891				High	19.75	0.0296591	1
	IGPILDNSTLQSEVKPILEK	1	1	1	G3I2B6	K15(Label:2H(4)); K20(Label:2H(4))	2202.28	3.15611e+07				0	1.608e-05				High	11.42	0.151433	0
	HMLPTVLR	1	1	1	G3I2B6	R8(Label:13C(6))	972.572	44192744				0.003	0.04952				High	27.16	0.00721159	0
G3H945	Eukaryotic translation initiation factor 3 subunit I OS=Cricetulus griseus GN=Eif3i PE=3 SV=1 - [G3H945_CRIGR]	29.54	1	7	7	16	2.13134e+08	0.159346	9	60.1595	46.98	3.69	1	2	305.497	29.54	7	14	325	36.2566	5.64307
	Sequence	# PSMs	# Proteins	# Protein Groups	Protein Group Accessions	Modifications	MH+ [Da]	Area	Heavy/Light	Heavy/Light Count	Heavy/Light Variability [%]	q-Value	PEP	A2	IonScore A2	Exp Value A2	A6	IonScore A6	Exp Value A6	# Missed Cleavages
	SYSSGGEDGYVR	2	1	1	G3H945	R12(Label:13C(6)15N(4))	1286.55	4.98891e+07				0	0.004551	High	38.03	0.000157025				0
	SYSSGGEDGYVR	5	1	1	G3H945	R12(Label:13C(6))	1282.56	219480701	0.159346	5	60.1595	0	4.522e-06				High	66.41	2.28018e-07	0
	QINDIQLSR	2	1	1	G3H945	R9(Label:13C(6))	1092.61	123742724				0	3.869e-05				High	47.44	0.000100969	0
	DMTMFVTASK	2	1	1	G3H945	K10(Label:2H(4))	1134.55	65056167	0.158629	1		0	0.0001203				High	46.19	4.68851e-05	0
	ITSAVWGPLGECIIAGHESGELNQYSAK	1	1	1	G3H945	C12(Carbamidomethyl); K28(Label:2H(4))	2991.49	234099788	0.379775	1		0	2.791e-10				High	25.99	0.0114554	0
	LFDSTSLEHQK	2	1	1	G3H945	K11(Label:2H(4))	1308.67	185821032	0.130319	2	62.5509	0	0.0006943				High	23.65	0.0187711	0
	GHFGPINSVAFHPDGK	1	1	1	G3H945	K16(Label:2H(4))	1683.85	1.96996e+07				0	0.0002211				High	21.52	0.0285401	0
	EGDLLFTVAK	1	1	1	G3H945	K10(Label:2H(4))	1096.62	34795666				0.001	0.03769				High	18.84	0.0829419	0
G3IHC7	Protein arginine N-methyltransferase 1 OS=Cricetulus griseus GN=I79_023216 PE=4 SV=1 - [G3IHC7_CRIGR]	29.46	2	9	9	13	4.40759e+08	0.119798	6	48.1754					242.888	29.46	9	13	353	40.496	5.60498
	Sequence	# PSMs	# Proteins	# Protein Groups	Protein Group Accessions	Modifications	MH+ [Da]	Area	Heavy/Light	Heavy/Light Count	Heavy/Light Variability [%]	q-Value	PEP	A2	IonScore A2	Exp Value A2	A6	IonScore A6	Exp Value A6	# Missed Cleavages
	VEDLTFTSPFCLQVK	1	1	1	G3IHC7	C11(Carbamidomethyl); K15(Label:2H(4))	1787.91	1.47704e+08	0.160994	1		0	1.983e-06				High	67.6	7.64632e-07	0
	ATLYVTAIEDR	1	1	1	G3IHC7	R11(Label:13C(6))	1257.68	1002916734				0	6.986e-07				High	53.94	2.1595e-05	0
	DVAIKEPLVDVVDPK	4	1	1	G3IHC7	K5(Label:2H(4)); K15(Label:2H(4))	1644.97	146065125	0.132511	2	33.4819	0	3.788e-05				High	52.05	1.90239e-05	1
	WLAPDGLIFPDR	1	1	1	G3IHC7	R12(Label:13C(6))	1405.76	3.81124e+07	0.0739238	1		0	3.449e-05				High	50.49	5.35983e-05	0
	DKWLAPDGLIFPDR	1	1	1	G3IHC7	K2(Label:2H(4)); R14(Label:13C(6))	1652.9	3.71912e+07	0.134937	1		0	0.0002108				High	31.98	0.00326443	1
	TGEEIFGTIGMRPNAK	1	1	1	G3IHC7	R12(Label:13C(6)); K16(Label:2H(4))	1730.92	15298045				0	0.008269				High	26.86	0.0127759	0
	QLVTNACLIK	2	1	1	G3IHC7	C7(Carbamidomethyl); K10(Label:2H(4))	1163.67	163254876	0.0407308	1		0	0.0004692				High	23.02	0.0279375	0
	VIGIECSSISDYAVK	1	1	1	G3IHC7	C6(Carbamidomethyl); K15(Label:2H(4))	1644.84	4.61621e+07				0	1.531e-06				High	16.05	0.120432	0
	EVDIYTVK	1	2	1	G3IHC7	K8(Label:2H(4))	970.539	156105976				0.003	0.04878				High	22.98	0.0188813	0
G3H122	Ras-like GTP-binding protein YPT1 OS=Cricetulus griseus GN=I79_003844 PE=4 SV=1 - [G3H122_CRIGR]	29.17	20	2	3	6	29850809	0.199291	1		25.8	11.46	1	1	124.498	17.71	2	5	96	10.8906	5.13525
	Sequence	# PSMs	# Proteins	# Protein Groups	Protein Group Accessions	Modifications	MH+ [Da]	Area	Heavy/Light	Heavy/Light Count	Heavy/Light Variability [%]	q-Value	PEP	A2	IonScore A2	Exp Value A2	A6	IonScore A6	Exp Value A6	# Missed Cleavages
	LQIWDTAGQER	4	20	2	G3I9W7;G3H122	R11(Label:13C(6))	1322.68	29707589				0	0.0007078				High	49.79	4.93285e-05	0
	LLLIGDSGVGK	1	7	1	G3H122	K11(Label:13C(6)15N(2))	1079.65	29994029	0.199291	1		0.001	0.01228	High	25.8	0.00526054				0
	SCLLLR	1	3	1	G3H122	C2(Carbamidomethyl); R6(Label:13C(6))	767.455	0				0.001	0.02846				High	46.42	0.000116297	0
G3H6Y6	NSFL1 cofactor p47 OS=Cricetulus griseus GN=I79_006110 PE=4 SV=1 - [G3H6Y6_CRIGR]	29.03	1	8	8	12	1.57099e+08	0.317852	1						375.82	29.03	8	12	372	40.9845	5.19873
	Sequence	# PSMs	# Proteins	# Protein Groups	Protein Group Accessions	Modifications	MH+ [Da]	Area	Heavy/Light	Heavy/Light Count	Heavy/Light Variability [%]	q-Value	PEP	A2	IonScore A2	Exp Value A2	A6	IonScore A6	Exp Value A6	# Missed Cleavages
	SYQDPSNAQFLESIR	2	1	1	G3H6Y6	R15(Label:13C(6))	1760.86	92507986				0	2.817e-07				High	89.78	3.36628e-09	0
	LGAAPEEESAYVAGER	4	1	1	G3H6Y6	R16(Label:13C(6))	1654.8	44665536				0	2.835e-08				High	74.64	9.27606e-08	0
	TGFSLDNGELR	1	1	1	G3H6Y6	R11(Label:13C(6))	1214.61	1.83608e+08				0	8.412e-06				High	52.29	2.18374e-05	0
	DLIHDQDEEEEEEEGQR	1	1	1	G3H6Y6	R17(Label:13C(6))	2105.88	1.69208e+08				0	9.621e-08				High	51.58	6.93378e-06	0
	EANLLNAVIVQR	1	1	1	G3H6Y6	R12(Label:13C(6))	1345.79	118479434				0	2.235e-07				High	38.9	0.000637684	0
	EFVAVTGAEEDR	1	1	1	G3H6Y6	R12(Label:13C(6))	1328.65	1.33003e+06				0	0.01796				High	26.57	0.00793054	0
	LGSTAPQVLNTSSPAQQAENEAK	1	1	1	G3H6Y6	K23(Label:2H(4))	2345.19	76039768				0	0.004004				High	26.02	0.0137519	0
	EFVAVTGAEEDRAR	1	1	1	G3H6Y6	R12(Label:13C(6)); R14(Label:13C(6))	1561.8	5.53446e+07	0.317852	1		0	1.585e-06				High	17.28	0.1085	1
G3IGQ3	Heat shock cognate 71 kDa protein OS=Cricetulus griseus GN=I79_022974 PE=3 SV=1 - [G3IGQ3_CRIGR]	28.99	2	4	8	27	4.43708e+08	0.132133	4	57.5994					543.531	28.99	8	27	207	23.0692	8.88037
	Sequence	# PSMs	# Proteins	# Protein Groups	Protein Group Accessions	Modifications	MH+ [Da]	Area	Heavy/Light	Heavy/Light Count	Heavy/Light Variability [%]	q-Value	PEP	A2	IonScore A2	Exp Value A2	A6	IonScore A6	Exp Value A6	# Missed Cleavages
	FEELNADLFR	2	2	2	G3H4Z8;G3IGQ3	R10(Label:13C(6))	1259.64	274031778				0	2.96e-07				High	72.01	2.70688e-07	0
	ARFEELNADLFR	10	2	2	G3H4Z8;G3IGQ3	R2(Label:13C(6)); R12(Label:13C(6))	1492.79	505591514				0	1.223e-11				High	71.57	2.75167e-07	1
	LLQDFFNGK	2	3	2	G3H4Z8;G3IGQ3	K9(Label:2H(4))	1085.59	551499848				0	6.86e-05				High	40.52	0.000510115	0
	LDKSQIHDIVLVGGSTR	2	1	1	G3IGQ3	K3(Label:2H(4)); R17(Label:13C(6))	1848.06	2.32603e+08	0.126884	1		0	1.495e-06				High	35.05	0.00106287	1
	SQIHDIVLVGGSTR	6	1	1	G3IGQ3	R14(Label:13C(6))	1487.83	214059638	0.189585	2	50.3291	0	8.231e-05				High	33.34	0.00282703	0
	MVNHFIAEFK	3	2	1	G3IGQ3	K10(Label:2H(4))	1239.65	116591135	0.0533757	1		0	0.005286				High	26.05	0.0115466	0
	ARFEELNADLFRGTLDPVEK	1	1	1	G3IGQ3	R2(Label:13C(6)); R12(Label:13C(6)); K20(Label:2H(4))	2336.26	161259119				0	8.255e-06				High	18.41	0.0641741	2
	LLQDFFNGKELNK	1	3	2	G3H4Z8;G3IGQ3	K9(Label:2H(4)); K13(Label:2H(4))	1573.88	138900560				0	4.506e-07				High	14.99	0.169572	1
G3GTJ3	Glyceraldehyde-3-phosphate dehydrogenase OS=Cricetulus griseus GN=I79_000978 PE=3 SV=1 - [G3GTJ3_CRIGR]	28.82	13	0	5	41	2.19485e+09								948.683	28.82	5	41	170	18.3632	6.78564
	Sequence	# PSMs	# Proteins	# Protein Groups	Protein Group Accessions	Modifications	MH+ [Da]	Area	Heavy/Light	Heavy/Light Count	Heavy/Light Variability [%]	q-Value	PEP	A2	IonScore A2	Exp Value A2	A6	IonScore A6	Exp Value A6	# Missed Cleavages
	LISWYDNEFGYSNR	19	8	4	G3GSU4;G3IHW0;G3GTJ3;G3I1S5	R14(Label:13C(6))	1769.82	2938272832				0	1.532e-09				High	84.06	9.81612e-09	0
	VVDLMAYMASKE	11	9	3	G3I9H0;G3GTJ3;G3I1S5	K11(Label:2H(4))	1360.68	2299867408				0	1.146e-08				High	77.71	5.16773e-08	1
	VVDLMAYMASK	5	10	4	G3I9H0;G3GTJ3;G3I1S5;G3I6P1	K11(Label:2H(4))	1231.64	3.76458e+08				0	1.479e-06				High	70.22	4.04007e-07	0
	GAAQNIIPASTGAAK	1	3	2	G3GSU4;G3GTJ3	K15(Label:2H(4))	1373.77	336968154				0	6.151e-07				High	28.69	0.00777442	0
	VVDLMAYMASKE	1	9	3	G3I9H0;G3GTJ3;G3I1S5	M8(Oxidation); K11(Label:2H(4))	1376.68	16935552				0	2.83e-05				High	24.16	0.014389	1
	VIPELNGK	4	10	4	G3I9H0;G3GSU4;G3GTJ3;G3I6P1	K8(Label:2H(4))	873.534	1346396111				0.001	0.03791				High	26.29	0.0110433	0
G3ILK7	Calsyntenin-1 OS=Cricetulus griseus GN=I79_024775 PE=4 SV=1 - [G3ILK7_CRIGR]	28.73	1	18	18	94	3.23762e+09	0.070438	41	86.1022	27.672	2.52	2	2	1837.7	28.73	18	92	832	92.2281	4.80518
	Sequence	# PSMs	# Proteins	# Protein Groups	Protein Group Accessions	Modifications	MH+ [Da]	Area	Heavy/Light	Heavy/Light Count	Heavy/Light Variability [%]	q-Value	PEP	A2	IonScore A2	Exp Value A2	A6	IonScore A6	Exp Value A6	# Missed Cleavages
	AASEFESPEGVSLFPELR	8	1	1	G3ILK7	R18(Label:13C(6))	1970.98	2330220752	0.173736	5	123.23	0	1.696e-12				High	100.31	4.70209e-10	0
	GIEASHSDLGVVFTGVDTMASYEEVLHLLR	5	1	1	G3ILK7	R30(Label:13C(6))	3251.64	1902411232	0.33139	4	57.0894	0	2.415e-18				High	96.89	7.67417e-10	0
	LTVTAYDCGK	5	1	1	G3ILK7	C8(Carbamidomethyl); K10(Label:2H(4))	1131.57	2.73357e+09	0.0573243	2	35.1777	0	0.0005794				High	57.59	4.78997e-06	0
	ISLSGVHHFAR	14	1	1	G3ILK7	R11(Label:13C(6))	1229.68	2480538584	0.0913394	8	47.7655	0	3.99e-08				High	55.6	1.59745e-05	0
	IHGQNVPFDAVVVDK	16	1	1	G3ILK7	K15(Label:2H(4))	1641.89	1933191776	0.0265342	3	134.568	0	7.667e-11				High	48.96	6.92463e-05	0
	EPFTISVWMR	7	1	1	G3ILK7	R10(Label:13C(6))	1271.66	879559514	0.0429815	2	52.1007	0	0.000488				High	48.73	5.09077e-05	0
	IPDGVVSLDPK	7	1	1	G3ILK7	K11(Label:2H(4))	1143.66	3962045776	0.0294474	3	130.535	0	2.445e-06				High	45.23	0.000148459	0
	FAGEICGFK	4	1	1	G3ILK7	C6(Carbamidomethyl); K9(Label:2H(4))	1032.52	2218879240	0.0271585	3	74.455	0	0.001228				High	44.18	8.2118e-05	0
	ISIKPACSPGWQGWSNR	4	1	1	G3ILK7	K4(Label:2H(4)); C7(Carbamidomethyl); R17(Label:13C(6))	1954	8.01827e+08	0.0682954	2	59.0408	0	1.317e-07				High	43.09	0.000262636	0
	LTVTAYDCGKK	2	1	1	G3ILK7	C8(Carbamidomethyl); K10(Label:2H(4)); K11(Label:2H(4))	1263.69	1.16123e+08	0.0314061	1		0	0.002744				High	41.3	0.000396601	1
	LICSELNGR	2	1	1	G3ILK7	C3(Carbamidomethyl); R9(Label:13C(6))	1067.56	1678580160	0.0510581	1		0	9.605e-05				High	41.29	0.000308353	0
	VIDCLYTCK	3	1	1	G3ILK7	C4(Carbamidomethyl); C8(Carbamidomethyl); K9(Label:2H(4))	1175.57	1630021656	0.070438	1		0	0.000193				High	40.36	0.000207101	0
	DYTFTIQAYDCGK	3	1	1	G3ILK7	C11(Carbamidomethyl); K13(Label:2H(4))	1585.72	41957201	0.200649	1		0	1.829e-05				High	39.22	0.00016156	0
	ATVHIQVNDVNEYAPVFK	3	1	1	G3ILK7	K18(Label:2H(4))	2048.08	2057398552				0	1.02e-06				High	26.34	0.011846	0
	GIEASHSDLGVVFTGVDTMASYEEVLHLLR	1	1	1	G3ILK7	M19(Oxidation); R30(Label:13C(6))	3267.64	1.76513e+07				0	8.194e-06				High	23.07	0.0271246	0
	VEAVDADCSPQFSQICSYEILTPDVPFTVDKDGYIK	1	1	1	G3ILK7	C8(Carbamidomethyl); C16(Carbamidomethyl); K31(Label:2H(4)); K36(Label:2H(4))	4114.97	0				0	0.0002713				High	10.77	0.21357	1
	IPDGVVSLDPK	1	1	1	G3ILK7	K11(Label:13C(6)15N(2))	1147.64	2.24899e+08				0.001	0.01008	High	22.96	0.02605				0
	YLSNEFK	4	1	1	G3ILK7	K7(Label:2H(4))	904.472	2.73217e+09	0.065844	2	48.3348	0.001	0.02483				High	28.83	0.0057604	0
	QFPTPGIR	2	1	1	G3ILK7	R8(Label:13C(6))	921.525	3017241789	0.0585266	2	45.3518	0.001	0.03467				High	20.66	0.0489638	0
	AAVVEGK	1	1	1	G3ILK7	K7(Label:2H(4))	677.413	3.52875e+06	0.070524	1		0.003	0.06655				High	38.54	0.0010147	0
	EPFTISVWMR	1	1	1	G3ILK7	R10(Label:13C(6)15N(4))	1275.65	50565493				0.005	0.06403	High	24.71	0.0163961				0
G3I3F3	Ribonuclease inhibitor OS=Cricetulus griseus GN=I79_017958 PE=4 SV=1 - [G3I3F3_CRIGR]	28.29	1	9	9	10	2.26726e+08	0.106916	5	38.2525					205.055	28.29	9	10	456	49.9892	4.84326
	Sequence	# PSMs	# Proteins	# Protein Groups	Protein Group Accessions	Modifications	MH+ [Da]	Area	Heavy/Light	Heavy/Light Count	Heavy/Light Variability [%]	q-Value	PEP	A2	IonScore A2	Exp Value A2	A6	IonScore A6	Exp Value A6	# Missed Cleavages
	TLWLWECDITAEGCK	1	1	1	G3I3F3	C7(Carbamidomethyl); C14(Carbamidomethyl); K15(Label:2H(4))	1885.88	0				0	9.006e-08				High	58.95	3.56581e-06	0
	WTELLPLIQQYQVVR	1	1	1	G3I3F3	R15(Label:13C(6))	1892.07	0				0	1.465e-09				High	47.43	7.68049e-05	0
	TCSLTAACCSHICSVLTK	1	1	1	G3I3F3	C2(Carbamidomethyl); C8(Carbamidomethyl); C9(Carbamidomethyl); C13(Carbamidomethyl); K18(Label:2H(4))	2072.95	1.04537e+08	0.100341	1		0	4.494e-11				High	43.05	9.909e-05	0
	EIVLSNNDLHEAGVQMLCQGLK	1	1	1	G3I3F3	C18(Carbamidomethyl); K22(Label:2H(4))	2472.25	109780354	0.261847	1		0	3.473e-06				High	37.39	0.000738678	0
	DSACQLESLKLENCGITSANCK	1	1	1	G3I3F3	C4(Carbamidomethyl); K10(Label:2H(4)); C14(Carbamidomethyl); C21(Carbamidomethyl); K22(Label:2H(4))	2506.19	1.01455e+08				0	1.232e-08				High	36.11	0.000649002	1
	LLCEGLLDPQCR	2	1	1	G3I3F3	C3(Carbamidomethyl); C11(Carbamidomethyl); R12(Label:13C(6))	1479.74	309546330	0.0833283	1		0	0.0001769				High	34.13	0.00142956	0
	DSACQLESLK	1	1	1	G3I3F3	C4(Carbamidomethyl); K10(Label:2H(4))	1154.57	15536581				0	0.001683				High	32.04	0.00156293	0
	ELHLSDNPLGDAGLK	1	1	1	G3I3F3	K15(Label:2H(4))	1582.84	97372228	0.254394	1		0	0.0002055				High	26.56	0.0103776	0
	ALEEERPSLR	1	1	1	G3I3F3	R6(Label:13C(6)); R10(Label:13C(6))	1211.68	2.6085e+08	0.106916	1		0	0.003708				High	20.7	0.0400035	0
G3HD57	Syntenin-1 OS=Cricetulus griseus GN=I79_008432 PE=4 SV=1 - [G3HD57_CRIGR]	27.52	1	7	7	21	5.02142e+08	0.116008	14	73.2275					276.075	27.52	7	21	298	32.2666	7.15186
	Sequence	# PSMs	# Proteins	# Protein Groups	Protein Group Accessions	Modifications	MH+ [Da]	Area	Heavy/Light	Heavy/Light Count	Heavy/Light Variability [%]	q-Value	PEP	A2	IonScore A2	Exp Value A2	A6	IonScore A6	Exp Value A6	# Missed Cleavages
	FGDQVLQINGDNCAGWSSDK	2	1	1	G3HD57	C13(Carbamidomethyl); K20(Label:2H(4))	2215	8.06891e+07				0	3.035e-11				High	62.82	8.09714e-07	0
	SLYPSLEDLKVDK	6	1	1	G3HD57	N-Term(Acetyl); K10(Label:2H(4)); K13(Label:2H(4))	1556.87	4.49603e+08	0.0950056	4	44.689	0	5.445e-06				High	57.22	1.11906e-05	1
	DSSGHVGFIFK	5	1	1	G3HD57	K11(Label:2H(4))	1197.62	387687356	0.143962	4	40.2844	0	7.425e-05				High	38.27	0.000632978	0
	SLYPSLEDLK	3	1	1	G3HD57	N-Term(Acetyl); K10(Label:2H(4))	1210.65	120639772	0.0459717	3	48.4742	0	0.001576				High	30.13	0.0049496	0
	NGLLTDHHICEINGQNVIGLK	2	1	1	G3HD57	C10(Carbamidomethyl); K21(Label:2H(4))	2349.22	72354650	0.271657	2	130.531	0	1.429e-05				High	22.2	0.0316344	0
	MAPSIMK	1	1	1	G3HD57	K7(Label:2H(4))	781.425	2.82466e+08	0.171499	1		0.001	0.02899				High	25.2	0.0143448	0
	SLMDHTIPEV	2	1	1	G3HD57		1141.56	6.69136e+08				0.001	0.03426				High	15.55	0.0668669	0
G3HAQ2	Eukaryotic translation initiation factor 6 OS=Cricetulus griseus GN=Eif6 PE=1 SV=1 - [G3HAQ2_CRIGR]	27.35	1	4	4	5	1.83255e+08	0.145673	4	32.2281					126.437	27.35	4	5	245	26.5682	4.7417
	Sequence	# PSMs	# Proteins	# Protein Groups	Protein Group Accessions	Modifications	MH+ [Da]	Area	Heavy/Light	Heavy/Light Count	Heavy/Light Variability [%]	q-Value	PEP	A2	IonScore A2	Exp Value A2	A6	IonScore A6	Exp Value A6	# Missed Cleavages
	HGLLVPNNTTDQELQHIR	1	1	1	G3HAQ2	R18(Label:13C(6))	2091.1	160097865	0.110439	1		0	3.72e-10				High	71.92	3.95253e-07	0
	ASFENNCEVGCFAK	1	1	1	G3HAQ2	C7(Carbamidomethyl); C11(Carbamidomethyl); K14(Label:2H(4))	1636.7	135959192	0.340976	1		0	3.815e-06				High	59.83	1.03746e-06	0
	QTVADQVLVGSYCVFSNQGGLVHPK	1	1	1	G3HAQ2	C13(Carbamidomethyl); K25(Label:2H(4))	2707.38	137581319				0	0.001849				High	26.4	0.0116834	0
	NSLPDSVQIR	2	1	1	G3HAQ2	R10(Label:13C(6))	1134.62	2.52085e+08	0.145673	2	22.0801	0	0.001352				High	24.68	0.0224669	0
G3GVX2	Destrin OS=Cricetulus griseus GN=I79_001877 PE=4 SV=1 - [G3GVX2_CRIGR]	27.27	1	4	4	4	1.09422e+08	0.0505994	2	24.0345					77.4453	27.27	4	4	165	18.5545	7.69385
	Sequence	# PSMs	# Proteins	# Protein Groups	Protein Group Accessions	Modifications	MH+ [Da]	Area	Heavy/Light	Heavy/Light Count	Heavy/Light Variability [%]	q-Value	PEP	A2	IonScore A2	Exp Value A2	A6	IonScore A6	Exp Value A6	# Missed Cleavages
	HEYQANGPEDLNR	1	1	1	G3GVX2	R13(Label:13C(6))	1548.72	112725543				0	0.0002625				High	40.9	0.000199143	0
	ASGVQVADEVCR	1	1	1	G3GVX2	N-Term(Acetyl); C11(Carbamidomethyl); R12(Label:13C(6))	1338.64	108399228	0.0593695	1		0	3.675e-06				High	37.96	0.000367898	0
	YALYDASFETK	1	1	1	G3GVX2	K11(Label:2H(4))	1311.64	107141752				0	1.273e-05				High	31.76	0.00140029	0
	HFVGMLPEK	1	1	1	G3GVX2	K9(Label:2H(4))	1061.58	2.23717e+07	0.0431249	1		0	0.003056				High	18.9	0.0508859	0
G3H2T4	Histone H2B OS=Cricetulus griseus GN=I79_004536 PE=3 SV=1 - [G3H2T4_CRIGR]	26.98	11	4	4	8	557183369	0.0544211	3	18.1903					88.6172	26.98	4	8	126	13.9116	10.3159
	Sequence	# PSMs	# Proteins	# Protein Groups	Protein Group Accessions	Modifications	MH+ [Da]	Area	Heavy/Light	Heavy/Light Count	Heavy/Light Variability [%]	q-Value	PEP	A2	IonScore A2	Exp Value A2	A6	IonScore A6	Exp Value A6	# Missed Cleavages
	AMGIMNSFVNDIFER	1	10	1	G3H2T4	R15(Label:13C(6))	1749.84	8.62159e+06				0	0.002388				High	41.91	0.000206134	0
	LLLPGELAK	2	12	1	G3H2T4	K9(Label:2H(4))	957.628	1350239356	0.0978476	1		0	0.004678				High	37.24	0.000585277	0
	KESYSVYVYK	2	9	1	G3H2T4	K1(Label:2H(4)); K10(Label:2H(4))	1273.69	89910000	0.0544211	1		0	0.0006949				High	29.9	0.00516763	1
	ESYSVYVYK	3	9	1	G3H2T4	K9(Label:2H(4))	1141.57	231400751	0.0481854	1		0	0.01666				High	19.94	0.0380217	0
G3GUU5	Transketolase OS=Cricetulus griseus GN=I79_001469 PE=3 SV=1 - [G3GUU5_CRIGR]	26.97	1	12	12	26	3.20958e+08	0.309661	17	52.8996	163.674	14.45	5	7	415.882	19.74	10	19	623	67.6736	7.63525
	Sequence	# PSMs	# Proteins	# Protein Groups	Protein Group Accessions	Modifications	MH+ [Da]	Area	Heavy/Light	Heavy/Light Count	Heavy/Light Variability [%]	q-Value	PEP	A2	IonScore A2	Exp Value A2	A6	IonScore A6	Exp Value A6	# Missed Cleavages
	SIPMSTVFYPSDGVATEKAVELAANTK	1	1	1	G3GUU5	K18(Label:13C(6)15N(2)); K27(Label:13C(6)15N(2))	2842.46	121517622	0.364352	1		0	4.351e-07	High	54.86	1.5023e-05				1
	ILATPPQEDAPSVDIANIR	2	1	1	G3GUU5	R19(Label:13C(6)15N(4))	2030.09	53216993				0	8.754e-05	High	53.78	2.28242e-05				0
	VLDPFTIKPLDR	1	1	1	G3GUU5	K8(Label:13C(6)15N(2)); R12(Label:13C(6)15N(4))	1431.83	1.99383e+07	0.161835	1		0	0.0005212	High	44.99	0.000107765				0
	MFGIDKDAIVQAVK	2	1	1	G3GUU5	K6(Label:13C(6)15N(2)); K14(Label:13C(6)15N(2))	1550.86	3.12632e+07				0	4.585e-05	High	39.96	0.000560135				1
	LGQSDPAPLQHQLDVYQK	1	1	1	G3GUU5	K18(Label:13C(6)15N(2))	2045.05	87316450	1.46669	1		0	0.00267	High	13.14	0.271762				0
	TVPFCSTFAAFFTR	1	1	1	G3GUU5	C5(Carbamidomethyl); R14(Label:13C(6))	1657.81	129179906	0.364981	1		0	7.639e-09				High	86.18	7.83219e-09	0
	ILATPPQEDAPSVDIANIR	4	1	1	G3GUU5	R19(Label:13C(6))	2026.09	278074412	0.264899	3	4.30407	0	9.859e-10				High	75.02	1.63683e-07	0
	MFGIDKDAIVQAVK	3	1	1	G3GUU5	K6(Label:2H(4)); K14(Label:2H(4))	1542.88	141143097	0.325455	2	46.2772	0	4.076e-07				High	55.94	1.33709e-05	1
	TSRPENAIIYSNNEDFQVGQAK	1	1	1	G3GUU5	R3(Label:13C(6)); K22(Label:2H(4))	2491.24	192293394	0.206384	1		0	1.426e-11				High	48.75	5.46744e-05	0
	LAVSQVPR	3	1	1	G3GUU5	R8(Label:13C(6))	875.541	492505982	0.371853	3	27.642	0	0.001325				High	43.65	0.000138086	0
	IIALDGDTK	2	1	1	G3GUU5	K9(Label:2H(4))	949.547	39606439	0.16474	1		0	0.01913				High	37.24	0.00130271	0
	NMADQIIQEIYSQIQSK	1	1	1	G3GUU5	K17(Label:2H(4))	2013.03	96218440	0.221505	1		0	4.425e-06				High	36.37	0.00126871	0
	VLDPFTIKPLDR	1	1	1	G3GUU5	K8(Label:2H(4)); R12(Label:13C(6))	1423.86	4.05087e+07	0.372881	1		0	2.759e-05				High	12.66	0.16531	0
	KLILECAR	2	1	1	G3GUU5	K1(Label:2H(4)); C6(Carbamidomethyl); R8(Label:13C(6))	1012.62	3.41038e+07	0.0570251	1		0.001	0.03041				High	28.17	0.00449596	1
	LILECAR	1	1	1	G3GUU5	C5(Carbamidomethyl); R7(Label:13C(6))	880.499	5.80085e+06				0.007	0.1465				High	18.64	0.0779605	0
G3I3H2	60S acidic ribosomal protein P2 OS=Cricetulus griseus GN=I79_017979 PE=3 SV=1 - [G3I3H2_CRIGR]	26.96	2	2	2	4	5.35132e+08	0.27942	4	43.3996					154.493	26.96	2	4	115	11.6738	4.53857
	Sequence	# PSMs	# Proteins	# Protein Groups	Protein Group Accessions	Modifications	MH+ [Da]	Area	Heavy/Light	Heavy/Light Count	Heavy/Light Variability [%]	q-Value	PEP	A2	IonScore A2	Exp Value A2	A6	IonScore A6	Exp Value A6	# Missed Cleavages
	YVASYLLAALGGNSSPSAK	3	1	1	G3I3H2	K19(Label:2H(4))	1873	6.19595e+07	0.227503	3	22.406	0	2.986e-13				High	80.97	5.03896e-08	0
	NIEDVIAQGVGK	1	2	1	G3I3H2	K12(Label:2H(4))	1246.69	1008304204	0.448569	1		0	1.752e-05				High	26.35	0.0121663	0
G3HI96	Coronin OS=Cricetulus griseus GN=I79_010363 PE=3 SV=1 - [G3HI96_CRIGR]	26.79	1	9	9	17	2.86522e+08	0.0684159	8	683.828					474.187	26.79	9	17	474	53.117	7.09326
	Sequence	# PSMs	# Proteins	# Protein Groups	Protein Group Accessions	Modifications	MH+ [Da]	Area	Heavy/Light	Heavy/Light Count	Heavy/Light Variability [%]	q-Value	PEP	A2	IonScore A2	Exp Value A2	A6	IonScore A6	Exp Value A6	# Missed Cleavages
	VTWDSSFCAVNPR	6	1	1	G3HI96	C8(Carbamidomethyl); R13(Label:13C(6))	1544.72	187839640				0	1.923e-07				High	98.44	2.50633e-10	0
	AIFLADGNVFTTGFSR	1	1	1	G3HI96	R16(Label:13C(6))	1721.89	2.09657e+08				0	1.927e-10				High	95.03	1.60166e-09	0
	KSDLFQDDLYPDTAGPEAALEAEEWFEGK	1	1	1	G3HI96	K1(Label:2H(4)); K29(Label:2H(4))	3279.55	161396370				0	1.212e-06				High	53.53	1.0203e-05	1
	YFEITDESPYVHYLNTFSSK	2	1	1	G3HI96	K20(Label:2H(4))	2444.15	54739094	1.20096	2	105.822	0	6.143e-05				High	47.28	3.92843e-05	0
	NADPILISLK	1	1	1	G3HI96	K10(Label:2H(4))	1087.67	303372842	0.0111539	1		0	0.0007205				High	30.09	0.00367309	0
	NDQCYDDIR	3	1	1	G3HI96	C4(Carbamidomethyl); R9(Label:13C(6))	1204.5	205533642	0.0232297	3	83.8392	0	0.00134				High	29.73	0.00106162	0
	GLDVNKCEIAR	1	1	1	G3HI96	K6(Label:2H(4)); C7(Carbamidomethyl); R11(Label:13C(6))	1284.7	84283577	0.0851309	1		0	0.0001481				High	23.55	0.0240656	1
	QLALWNPK	1	1	1	G3HI96	K8(Label:2H(4))	973.577	27571353				0	0.005078				High	20.91	0.04217	0
	VGIVAWHPTAR	1	1	1	G3HI96	R11(Label:13C(6))	1212.69	346535054	0.063779	1		0	1.28e-06				High	20.03	0.0451868	0
G3HHV4	Thrombospondin-1 OS=Cricetulus griseus GN=I79_010214 PE=4 SV=1 - [G3HHV4_CRIGR]	26.64	3	13	13	57	2.08969e+09	0.126296	20	43.849	71.4466	9.19	3	3	1251.83	26.64	13	54	533	60.0363	4.53857
	Sequence	# PSMs	# Proteins	# Protein Groups	Protein Group Accessions	Modifications	MH+ [Da]	Area	Heavy/Light	Heavy/Light Count	Heavy/Light Variability [%]	q-Value	PEP	A2	IonScore A2	Exp Value A2	A6	IonScore A6	Exp Value A6	# Missed Cleavages
	QVTQSYWDTNPTR	1	1	1	G3HHV4	R13(Label:13C(6)15N(4))	1605.76	7.35514e+07				0	0.0007997	High	43.88	0.000130963				0
	DNCPFHYNPAQYDYDRDDVGDR	1	1	1	G3HHV4	C3(Carbamidomethyl); R16(Label:13C(6)15N(4)); R22(Label:13C(6)15N(4))	2752.12	54986146				0	0.0002843	High	37.21	0.000189657				1
	NALWHTGNTPGQVR	1	1	1	G3HHV4	R14(Label:13C(6)15N(4))	1560.79	53742384	0.15481	1		0	0.004642	High	24.7	0.0188059				0
	DNCQYVYNVDQR	8	1	1	G3HHV4	C3(Carbamidomethyl); R12(Label:13C(6))	1579.69	1549647584	0.14191	3	15.1476	0	1.525e-09				High	89.5	1.11936e-09	0
	QVTQSYWDTNPTR	5	1	1	G3HHV4	R13(Label:13C(6))	1601.77	780575636	0.131124	3	2.86008	0	3.523e-08				High	88.97	3.16913e-09	0
	GTSQNDPNWVVR	8	1	1	G3HHV4	R12(Label:13C(6))	1378.68	2324618776	0.0918384	2	61.5436	0	6.399e-06				High	87.76	5.10858e-09	0
	DNCPFHYNPAQYDYDR	2	1	1	G3HHV4	C3(Carbamidomethyl); R16(Label:13C(6))	2080.86	6.01136e+07				0	6.288e-07				High	58.72	1.33958e-06	0
	DNCPFHYNPAQYDYDRDDVGDR	4	1	1	G3HHV4	C3(Carbamidomethyl); R16(Label:13C(6)); R22(Label:13C(6))	2744.15	5.27656e+08	0.143453	2	33.5333	0	2.357e-10				High	39.38	0.000115072	1
	CNYLGHYSDPMYR	6	1	1	G3HHV4	C1(Carbamidomethyl); R13(Label:13C(6))	1681.72	90184641				0	1.368e-07				High	38.3	0.00014756	0
	NALWHTGNTPGQVR	9	1	1	G3HHV4	R14(Label:13C(6))	1556.81	2394803912	0.136043	4	30.3561	0	0.001113				High	29.19	0.00578417	0
	FYVVMWK	2	3	1	G3HHV4	K7(Label:2H(4))	976.526	2.26401e+08	0.0284473	1		0	0.005745				High	24.84	0.0109912	0
	DGIGDACDDDDDNDKIPDDR	1	1	1	G3HHV4	C7(Carbamidomethyl); K15(Label:2H(4)); R20(Label:13C(6))	2245.91	3.3281e+06				0	0.005023				High	14.21	0.0378416	1
	KIMADSGPIYDK	2	1	1	G3HHV4	K1(Label:2H(4)); K12(Label:2H(4))	1345.73	98547918	0.0649891	1		0	0.003247				High	10.64	0.470323	1
	CNYLGHYSDPMYR	1	1	1	G3HHV4	C1(Carbamidomethyl); M11(Oxidation); R13(Label:13C(6))	1697.72	1.80787e+07				0.001	0.03319				High	18.35	0.0145871	0
	IMADSGPIYDK	1	1	1	G3HHV4	M2(Oxidation); K11(Label:2H(4))	1229.6	2.36706e+06				0.002	0.04599				High	18.87	0.0350238	0
	TLWHDPR	1	1	1	G3HHV4	R7(Label:13C(6))	930.488	395858876	0.153191	1		0.003	0.07161				High	17.1	0.0682446	0
	RFQMIPLDPK	4	1	1	G3HHV4	R1(Label:13C(6)); K10(Label:2H(4))	1254.73	141547686	0.0368358	2	6.69386	0.004	0.082				High	15.37	0.169885	1
G3HNK4	Dihydropyrimidinase-related protein 2 OS=Cricetulus griseus GN=I79_012342 PE=4 SV=1 - [G3HNK4_CRIGR]	26.4	2	11	11	21	5.4876e+08	0.0444067	5	39.9702					306.702	26.4	11	21	572	62.2086	6.37939
	Sequence	# PSMs	# Proteins	# Protein Groups	Protein Group Accessions	Modifications	MH+ [Da]	Area	Heavy/Light	Heavy/Light Count	Heavy/Light Variability [%]	q-Value	PEP	A2	IonScore A2	Exp Value A2	A6	IonScore A6	Exp Value A6	# Missed Cleavages
	SITIANQTNCPLYVTK	3	1	1	G3HNK4	C10(Carbamidomethyl); K16(Label:2H(4))	1826.97	439483157	0.0892455	1		0	6.323e-08				High	57.82	1.01596e-05	0
	FQLTDSQIYEVLSVIR	1	1	1	G3HNK4	R16(Label:13C(6))	1917.05	0				0	1.241e-05				High	56.34	1.3588e-05	0
	FQMPDQGMTSADDFFQGTK	1	1	1	G3HNK4	K19(Label:2H(4))	2154.94	2.41504e+08				0	2.262e-08				High	55.76	2.64832e-06	0
	SAADVIAQAR	5	1	1	G3HNK4	R10(Label:13C(6))	1007.56	888094151	0.0575734	1		0	0.0002057				High	54.32	1.86763e-05	0
	MDENQFVAVTSTNAAK	2	2	1	G3HNK4	K16(Label:2H(4))	1729.84	194626845				0	0.0008295				High	47.03	6.04366e-05	0
	THNSALEYNIFEGMECR	1	1	1	G3HNK4	C16(Carbamidomethyl); R17(Label:13C(6))	2076.93	223611127				0	1.843e-08				High	44.92	3.54318e-05	0
	VFNLYPR	2	1	1	G3HNK4	R7(Label:13C(6))	914.518	318701332	0.0444067	1		0	0.01811				High	34.18	0.00252083	0
	GSPLVVISQGK	2	1	1	G3HNK4	K11(Label:2H(4))	1088.66	166412623	0.0313074	1		0	0.0001316				High	26.7	0.00833805	0
	MVIPGGIDVHTR	2	1	1	G3HNK4	R12(Label:13C(6))	1300.71	256387850	0.0414317	1		0	2.364e-07				High	22.86	0.0271744	0
	IVLEDGTLHVTEGSGR	1	1	1	G3HNK4	R16(Label:13C(6))	1688.89	139426440				0	1.692e-06				High	20.9	0.0451121	0
	GIQEEMEALVK	1	1	1	G3HNK4	K11(Label:2H(4))	1250.66	10420558				0	0.001345				High	19.56	0.0569911	0
G3H1M4	Eukaryotic translation initiation factor 2 subunit 1 OS=Cricetulus griseus GN=I79_004073 PE=4 SV=1 - [G3H1M4_CRIGR]	26.35	1	7	7	20	1.88082e+08	0.0927582	4	23.0671					522.802	26.35	7	20	315	36.1344	5.13525
	Sequence	# PSMs	# Proteins	# Protein Groups	Protein Group Accessions	Modifications	MH+ [Da]	Area	Heavy/Light	Heavy/Light Count	Heavy/Light Variability [%]	q-Value	PEP	A2	IonScore A2	Exp Value A2	A6	IonScore A6	Exp Value A6	# Missed Cleavages
	VVTDTDETELTR	6	1	1	G3H1M4	R12(Label:13C(6))	1384.69	291286104	0.0759055	1		0	1.74e-06				High	74.73	1.3797e-07	0
	AGLNCSTETMPIK	3	1	1	G3H1M4	C5(Carbamidomethyl); K13(Label:2H(4))	1425.7	35913411				0	6.591e-08				High	68.35	4.82518e-07	0
	TEGLSVLNQAMAVIK	1	1	1	G3H1M4	K15(Label:2H(4))	1577.89	7.54228e+07	0.103197	1		0	2.115e-07				High	49.17	6.35564e-05	0
	NECVVVIR	4	1	1	G3H1M4	C3(Carbamidomethyl); R8(Label:13C(6))	994.544	9.78017e+07	0.123992	1		0	0.01295				High	48	6.7358e-05	0
	INLIAPPR	2	1	1	G3H1M4	R8(Label:13C(6))	899.577	169179312	0.0833756	1		0	0.003188				High	43.6	0.00019425	0
	HVAEVLEYTKDEQLESLFQR	3	1	1	G3H1M4	K10(Label:2H(4)); R20(Label:13C(6))	2444.27	2.52744e+07				0	7.536e-06				High	41.82	0.000391306	1
	TVYSILR	1	1	1	G3H1M4	R7(Label:13C(6))	857.521	1.0378e+08				0.008	0.1602				High	28.35	0.00504451	0
G3HGI4	Hypoxanthine-guanine phosphoribosyltransferase OS=Cricetulus griseus GN=I79_009717 PE=4 SV=1 - [G3HGI4_CRIGR]	26.32	1	2	2	2	2.87698e+07								23.92	26.32	2	2	76	8.77365	9.61279
	Sequence	# PSMs	# Proteins	# Protein Groups	Protein Group Accessions	Modifications	MH+ [Da]	Area	Heavy/Light	Heavy/Light Count	Heavy/Light Variability [%]	q-Value	PEP	A2	IonScore A2	Exp Value A2	A6	IonScore A6	Exp Value A6	# Missed Cleavages
	DLNHICVISETGK	1	1	1	G3HGI4	C6(Carbamidomethyl); K13(Label:2H(4))	1489.76	4.04182e+07				0	1.959e-06				High	15.72	0.124581	0
	VASLLVK	1	1	1	G3HGI4	K7(Label:2H(4))	733.513	1.71213e+07				0.003	0.07189				High	23.92	0.00892119	0
G3HZX6	Nucleobindin-1 OS=Cricetulus griseus GN=I79_016639 PE=4 SV=1 - [G3HZX6_CRIGR]	26.23	1	5	5	14	1429818168	0.144188	5	142.03					320.522	26.23	5	14	122	13.82	4.79248
	Sequence	# PSMs	# Proteins	# Protein Groups	Protein Group Accessions	Modifications	MH+ [Da]	Area	Heavy/Light	Heavy/Light Count	Heavy/Light Variability [%]	q-Value	PEP	A2	IonScore A2	Exp Value A2	A6	IonScore A6	Exp Value A6	# Missed Cleavages
	LSQETEALGR	2	1	1	G3HZX6	R10(Label:13C(6))	1109.59	2701975232	0.0709739	1		0	1.213e-05				High	85.06	1.26315e-08	0
	ELQQAVLQMEQR	8	1	1	G3HZX6	R12(Label:13C(6))	1478.77	1150078648	0.0768499	2	117.807	0	1.328e-07				High	59	5.41338e-06	0
	ELQQAVLQMEQRK	2	1	1	G3HZX6	R12(Label:13C(6)); K13(Label:2H(4))	1610.89	437400624				0	9.97e-05				High	37.83	0.000865285	1
	FEEELAAR	1	1	1	G3HZX6	R8(Label:13C(6))	970.494	122718180	0.199731	1		0	0.0005255				High	29.93	0.0036585	0
	RFEEELAAR	1	1	1	G3HZX6	R1(Label:13C(6)); R9(Label:13C(6))	1132.62	102304289	0.475311	1		0	7.567e-06				High	26.9	0.0103108	1
G3IFK8	MAM domain-containing protein 2 OS=Cricetulus griseus GN=I79_022531 PE=4 SV=1 - [G3IFK8_CRIGR]	25.59	1	12	12	29	5.16962e+08	0.391473	10	2925.86	340.813	23.45	10	17	148.914	17.06	8	12	469	53.2517	5.68115
	Sequence	# PSMs	# Proteins	# Protein Groups	Protein Group Accessions	Modifications	MH+ [Da]	Area	Heavy/Light	Heavy/Light Count	Heavy/Light Variability [%]	q-Value	PEP	A2	IonScore A2	Exp Value A2	A6	IonScore A6	Exp Value A6	# Missed Cleavages
	GETPTSYTGPK	2	1	1	G3IFK8	K11(Label:13C(6)15N(2))	1145.56	64951685				0	0.001571	High	69.28	4.89833e-07				0
	FTSQPGYIGR	2	1	1	G3IFK8	R10(Label:13C(6)15N(4))	1135.58	5.72319e+08				0	0.004728	High	47.43	9.30695e-05				0
	IWSVLESPR	3	1	1	G3IFK8	R9(Label:13C(6)15N(4))	1096.6	332231782	8.7394	2	295.096	0	0.001501	High	44.84	0.000201779				0
	LPPPPGECTFDQDECAFTQEKR	1	1	1	G3IFK8	C8(Carbamidomethyl); C15(Carbamidomethyl); K21(Label:13C(6)15N(2)); R22(Label:13C(6)15N(4))	2640.18	96558909				0	0.003133	High	10.63	0.147045				1
	LPPPPGECTFDQDECAFTQEKR	1	1	1	G3IFK8	C8(Carbamidomethyl); C15(Carbamidomethyl); K21(Label:2H(4)); R22(Label:13C(6))	2632.2	278058787				0	3.65e-11				High	52.61	8.22415e-06	1
	IWSVLESPR	2	1	1	G3IFK8	R9(Label:13C(6))	1092.62	19429681	0.0949206	1		0	0.0002443				High	45.71	0.000169177	0
	AHLLSWPLR	1	1	1	G3IFK8	R9(Label:13C(6))	1098.65	9604605				0	0.009631				High	40.23	0.000422046	0
	LPPPPGECTFDQDECAFTQEK	1	1	1	G3IFK8	C8(Carbamidomethyl); C15(Carbamidomethyl); K21(Label:2H(4))	2470.09	52973084	0.679907	1		0	1.415e-07				High	37.66	0.00017099	0
	RGEQSISWLR	1	1	1	G3IFK8	R1(Label:13C(6)); R10(Label:13C(6))	1243.69	2.32519e+07				0	0.01307				High	27.92	0.00774892	1
	SDIAIDDVK	1	1	1	G3IFK8	K9(Label:2H(4))	979.523	4.60339e+08	0.199087	1		0	0.0003317				High	27.34	0.00774906	0
	TQHQIIFEAIR	3	1	1	G3IFK8	R11(Label:13C(6))	1361.76	323864860	0.02408	1		0	0.0001224				High	26.4	0.0144325	0
	FTSQPGYIGR	2	1	1	G3IFK8	R10(Label:13C(6))	1131.59	758314757	0.213652	2	7.94865	0	0.0004337				High	20.84	0.0412069	0
	VVFMSLCK	2	1	1	G3IFK8	C7(Carbamidomethyl); K8(Label:13C(6)15N(2))	991.52	1.10066e+08	43.5129	1		0.001	0.006894	High	51.33	3.42336e-05				0
	AHLLSWPLR	2	1	1	G3IFK8	R9(Label:13C(6)15N(4))	1102.64	43312913	22.732	1		0.001	0.00877	High	44.71	0.000172413				0
	TQHQIIFEAIR	2	1	1	G3IFK8	R11(Label:13C(6)15N(4))	1365.75	1.54552e+08				0.001	0.005789	High	20.22	0.0418266				0
	LYGPSLPGNMQYCVR	1	1	1	G3IFK8	C13(Carbamidomethyl); R15(Label:13C(6)15N(4))	1764.84	0				0.001	0.02582	High	16.32	0.081671				0
	SDIAIDDVK	1	1	1	G3IFK8	K9(Label:13C(6)15N(2))	983.512	2.02234e+08				0.005	0.05625	High	19.74	0.0509614				0
	ESLLWR	1	1	1	G3IFK8	R6(Label:13C(6)15N(4))	813.45	1.29305e+08				0.006	0.07116	High	40.53	0.000535495				0
G3HEQ3	Ran-specific GTPase-activating protein OS=Cricetulus griseus GN=I79_009045 PE=4 SV=1 - [G3HEQ3_CRIGR]	25.45	1	4	4	14	2.56231e+08	0.197362	2	72.5441					131.94	25.45	4	14	220	25.2074	5.16064
	Sequence	# PSMs	# Proteins	# Protein Groups	Protein Group Accessions	Modifications	MH+ [Da]	Area	Heavy/Light	Heavy/Light Count	Heavy/Light Variability [%]	q-Value	PEP	A2	IonScore A2	Exp Value A2	A6	IonScore A6	Exp Value A6	# Missed Cleavages
	TLEEDEEELFK	3	1	1	G3HEQ3	K11(Label:2H(4))	1385.66	240265638				0	1.217e-05				High	41.91	0.000164263	0
	FASENDLPEWK	3	1	1	G3HEQ3	K11(Label:2H(4))	1339.65	278878336	0.306013	1		0	0.0002162				High	40.11	0.000233998	0
	AWVWNTHADFADECPKPELLAIR	4	1	1	G3HEQ3	C14(Carbamidomethyl); K16(Label:2H(4)); R23(Label:13C(6))	2749.37	2.4955e+08				0	2.077e-14				High	35.03	0.00142893	0
	VAEKLEALSVK	4	1	1	G3HEQ3	K4(Label:2H(4)); K11(Label:2H(4))	1194.75	73860416	0.127288	1		0	4.461e-05				High	21.99	0.0196048	1
G3H9J0	F-actin-capping protein subunit alpha-2 OS=Cricetulus griseus GN=I79_007064 PE=4 SV=1 - [G3H9J0_CRIGR]	25.45	1	2	2	3	104569408	0.227395	1						75.3865	25.45	2	3	165	18.5292	5.33838
	Sequence	# PSMs	# Proteins	# Protein Groups	Protein Group Accessions	Modifications	MH+ [Da]	Area	Heavy/Light	Heavy/Light Count	Heavy/Light Variability [%]	q-Value	PEP	A2	IonScore A2	Exp Value A2	A6	IonScore A6	Exp Value A6	# Missed Cleavages
	IVEAAENEYQTAISENYQTMSDTTFK	2	1	1	G3H9J0	K26(Label:2H(4))	2987.37	143694276	0.227395	1		0	4.429e-08				High	44.89	6.00028e-05	0
	DIQDSLTVSNEVQTAK	1	1	1	G3H9J0	K16(Label:2H(4))	1751.9	65444540				0	8.218e-08				High	36.92	0.000955208	0
G3HLS2	14-3-3 protein beta/alpha OS=Cricetulus griseus GN=I79_011666 PE=3 SV=1 - [G3HLS2_CRIGR]	25.41	1	4	6	34	1.8965e+09	0.236312	5	22.999	105.806	7.38	2	5	473.942	25.41	6	29	244	27.8327	4.83057
	Sequence	# PSMs	# Proteins	# Protein Groups	Protein Group Accessions	Modifications	MH+ [Da]	Area	Heavy/Light	Heavy/Light Count	Heavy/Light Variability [%]	q-Value	PEP	A2	IonScore A2	Exp Value A2	A6	IonScore A6	Exp Value A6	# Missed Cleavages
	DSTLIMQLLR	2	7	6	G3HLS2;G3IEY9;G3HK90;G3HYQ1;G3HKZ1;G3IPD7	R10(Label:13C(6)15N(4))	1199.67	74079214				0	0.0018	High	46.9	9.80034e-05				0
	DSTLIMQLLR	4	7	6	G3HLS2;G3IEY9;G3HK90;G3HYQ1;G3HKZ1;G3IPD7	R10(Label:13C(6))	1195.69	1100386776				0	0.0002349				High	57.73	7.75814e-06	0
	LAEQAERYDDMAAAMK	5	1	1	G3HLS2	R7(Label:13C(6)); K16(Label:2H(4))	1822.87	2.40314e+08	0.248907	3	175.268	0	5.142e-06				High	57.73	4.13205e-06	1
	DSTLIMQLLR	6	7	6	G3HLS2;G3IEY9;G3HK90;G3HYQ1;G3HKZ1;G3IPD7	M6(Oxidation); R10(Label:13C(6))	1211.68	3.23122e+07				0	2.385e-05				High	51.8	3.2374e-05	0
	QTTVSNSQQAYQEAFEISK	1	1	1	G3HLS2	K19(Label:2H(4))	2163.05	153225441				0	3.792e-06				High	43.48	0.000159305	0
	NLLSVAYK	8	7	5	G3HLS2;G3IEY9;G3HK90;G3HYQ1;G3HKZ1	K8(Label:2H(4))	911.55	4141137416				0	0.02254				High	35.72	0.0019424	0
	YDDMAAAMK	3	1	1	G3HLS2	K9(Label:2H(4))	1019.45	4.47979e+08	0.218894	2	11.3883	0	0.0001982				High	34.65	0.000341956	0
	MDKSELVQK	1	1	1	G3HLS2	N-Term(Acetyl); K3(Label:2H(4)); K9(Label:2H(4))	1127.62	158804226				0	3.612e-05				High	29.95	0.00526021	1
	NLLSVAYK	3	7	5	G3HLS2;G3IEY9;G3HK90;G3HYQ1;G3HKZ1	K8(Label:13C(6)15N(2))	915.538	1155626897				0.001	0.01724	High	37.23	0.000965095				0
	YDDMAAAMK	1	1	1	G3HLS2	M8(Oxidation); K9(Label:2H(4))	1035.44	1.18356e+08				0.001	0.02485				High	10.93	0.0805323	0
G3HSX8	Biglycan OS=Cricetulus griseus GN=I79_013977 PE=4 SV=1 - [G3HSX8_CRIGR]	25.2	1	7	7	17	2.11094e+08	28.6074	2	6.40877	364.513	25.2	7	17					369	41.6076	7.31299
	Sequence	# PSMs	# Proteins	# Protein Groups	Protein Group Accessions	Modifications	MH+ [Da]	Area	Heavy/Light	Heavy/Light Count	Heavy/Light Variability [%]	q-Value	PEP	A2	IonScore A2	Exp Value A2	A6	IonScore A6	Exp Value A6	# Missed Cleavages
	EISPDTTLLDLQNNDISELRK	3	1	1	G3HSX8	R20(Label:13C(6)15N(4)); K21(Label:13C(6)15N(2))	2432.27	74588392				0	1.85e-08	High	86.57	1.36581e-08				1
	IQAIELEDLLR	1	1	1	G3HSX8	R11(Label:13C(6)15N(4))	1322.75	1.90618e+08				0	0.0002056	High	59.42	4.6858e-06				0
	DLPETLNELHLDHNK	3	1	1	G3HSX8	K15(Label:13C(6)15N(2))	1795.91	209487764	28.6074	2	6.40877	0	4.133e-06	High	53.45	2.5078e-05				0
	NHLVEIPPNLPSSLVELR	2	1	1	G3HSX8	R18(Label:13C(6)15N(4))	2037.14	40016598				0	9.262e-06	High	48.65	4.4349e-05				0
	VVQCSDLGLK	4	1	1	G3HSX8	C4(Carbamidomethyl); K10(Label:13C(6)15N(2))	1126.6	1.11591e+08				0	0.003565	High	33.53	0.00212932				0
	LGLGHNQIR	2	1	1	G3HSX8	R9(Label:13C(6)15N(4))	1017.58	175749734				0	0.002891	High	27.69	0.00689374				0
	VPAGLPDLK	2	1	1	G3HSX8	K9(Label:13C(6)15N(2))	917.554	233177122				0.001	0.02779	High	39.74	0.000334434				0
G3II08	Keratin, type II cytoskeletal 7 OS=Cricetulus griseus GN=I79_023469 PE=4 SV=1 - [G3II08_CRIGR]	24.93	7	6	10	43	766822838	0.310759	15	71.0672	160.939	7.04	2	4	612.69	24.63	9	39	341	38.5877	5.33838
	Sequence	# PSMs	# Proteins	# Protein Groups	Protein Group Accessions	Modifications	MH+ [Da]	Area	Heavy/Light	Heavy/Light Count	Heavy/Light Variability [%]	q-Value	PEP	A2	IonScore A2	Exp Value A2	A6	IonScore A6	Exp Value A6	# Missed Cleavages
	VDSLNDEISFLK	3	1	1	G3II08	K12(Label:13C(6)15N(2))	1387.72	216970853	0.428695	2	16.3481	0	9.698e-06	High	61.66	3.88933e-06				0
	TAAENEFVLLKK	1	3	2	G3II08;G3IBN9	K11(Label:13C(6)15N(2)); K12(Label:13C(6)15N(2))	1378.79	1.27333e+07				0	0.004239	High	40.32	0.000357652				1
	VDSLNDEISFLK	8	1	1	G3II08	K12(Label:2H(4))	1383.73	698196284	0.141892	3	93.3586	0	3.712e-07				High	74.76	1.57072e-07	0
	IFEAQIAGLR	5	1	1	G3II08	R10(Label:13C(6))	1123.66	870671322	0.329919	3	0.0906252	0	6.22e-05				High	62.55	2.55716e-06	0
	QQLEALQLDGGR	1	1	1	G3II08	R12(Label:13C(6))	1333.72	73503001				0	1.232e-05				High	55.22	1.36776e-05	0
	TAAENEFVLLK	1	3	2	G3II08;G3IBN9	K11(Label:2H(4))	1238.69	1.85486e+08				0	4.522e-05				High	41.87	0.000295809	0
	FASFIDK	8	13	3	G3IH98;G3II08;G3IBN9	K7(Label:2H(4))	831.454	731600908				0	0.009159				High	38.61	0.000791895	0
	FETLQAQAGK	3	1	1	G3II08	K10(Label:2H(4))	1096.59	8.67785e+07	0.144382	1		0	7.494e-05				High	35.38	0.00136175	0
	FASFIDKVR	7	11	3	G3II08;G3IBN9;G3IH98	K7(Label:2H(4)); R9(Label:13C(6))	1092.64	61725957				0	4.08e-05				High	30.74	0.00430101	1
	NKYEEEINRR	4	1	1	G3II08	K2(Label:2H(4)); R9(Label:13C(6)); R10(Label:13C(6))	1366.74	1.48612e+08	0.245919	4	54.1329	0	0.01994				High	25.39	0.0153206	2
	AEAEAWYQTK	2	1	1	G3II08	K10(Label:2H(4))	1200.58	1.92855e+08	0.100998	2	1075.54	0	0.00027				High	18.34	0.0410353	0
G3H5G6	Thioredoxin-like protein 1 OS=Cricetulus griseus GN=I79_005547 PE=4 SV=1 - [G3H5G6_CRIGR]	24.87	1	4	4	4	2.9033e+07	0.454199	2	51.5156					63.7149	24.87	4	4	189	20.8009	4.85596
	Sequence	# PSMs	# Proteins	# Protein Groups	Protein Group Accessions	Modifications	MH+ [Da]	Area	Heavy/Light	Heavy/Light Count	Heavy/Light Variability [%]	q-Value	PEP	A2	IonScore A2	Exp Value A2	A6	IonScore A6	Exp Value A6	# Missed Cleavages
	IDQYQGADAVGLEEK	1	1	1	G3H5G6	K15(Label:2H(4))	1639.81	11174647				0	1.37e-06				High	44.28	0.000130638	0
	VRIDQYQGADAVGLEEK	1	1	1	G3H5G6	R2(Label:13C(6)); K17(Label:2H(4))	1901	10053509				0	8.959e-05				High	27.75	0.00847796	1
	AGCECLNESDEHGFDNCLR	1	1	1	G3H5G6	C3(Carbamidomethyl); C5(Carbamidomethyl); C17(Carbamidomethyl); R19(Label:13C(6))	2288.9	1.41493e+07	0.630031	1		0	4.85e-07				High	23.81	0.00414925	0
	GYMDLMPFINK	1	1	1	G3H5G6	K11(Label:2H(4))	1332.66	6.1775e+07	0.327439	1		0	0.0003963				High	20.38	0.0325258	0
G3GY75	Eukaryotic initiation factor 4A-I OS=Cricetulus griseus GN=I79_002748 PE=3 SV=1 - [G3GY75_CRIGR]	24.79	2	7	7	10	1.78826e+08	0.15059	4	31.5428					221.929	24.79	7	10	359	40.8188	5.52881
	Sequence	# PSMs	# Proteins	# Protein Groups	Protein Group Accessions	Modifications	MH+ [Da]	Area	Heavy/Light	Heavy/Light Count	Heavy/Light Variability [%]	q-Value	PEP	A2	IonScore A2	Exp Value A2	A6	IonScore A6	Exp Value A6	# Missed Cleavages
	MFVLDEADEMLSR	1	2	1	G3GY75	R13(Label:13C(6))	1561.73	176679290	0.213367	1		0	2.041e-09				High	78	2.61507e-08	0
	LQMEAPHIIVGTPGR	2	1	1	G3GY75	R15(Label:13C(6))	1624.9	169456180	0.161148	1		0	3.542e-07				High	47.45	9.35413e-05	0
	GYDVIAQAQSGTGK	1	2	1	G3GY75	K14(Label:2H(4))	1398.72	163114063	0.106364	1		0	5.951e-06				High	45.26	0.000104248	0
	VLITTDLLAR	2	2	1	G3GY75	R10(Label:13C(6))	1120.7	190343576				0	0.0002999				High	44.49	9.95768e-05	0
	GIYAYGFEKPSAIQQR	2	2	1	G3GY75	K9(Label:2H(4)); R16(Label:13C(6))	1837.98	36802264	0.140723	1		0	7.125e-07				High	40.45	0.000477833	0
	DFTVSAMHGDMDQK	1	1	1	G3GY75	K14(Label:2H(4))	1585.68	14995796				0	0.0003956				High	21.59	0.00691783	0
	VFDMLNR	1	2	1	G3GY75	R7(Label:13C(6))	900.469	67434633				0.006	0.116				High	18.09	0.0434668	0
G3GTN1	Protein mago nashi-like OS=Cricetulus griseus GN=I79_001016 PE=4 SV=1 - [G3GTN1_CRIGR]	24.66	1	3	3	3	3.78138e+07	0.115188	3	56.3536					70.2292	24.66	3	3	146	17.1528	6.11279
	Sequence	# PSMs	# Proteins	# Protein Groups	Protein Group Accessions	Modifications	MH+ [Da]	Area	Heavy/Light	Heavy/Light Count	Heavy/Light Variability [%]	q-Value	PEP	A2	IonScore A2	Exp Value A2	A6	IonScore A6	Exp Value A6	# Missed Cleavages
	SVMEELKR	1	1	1	G3GTN1	K7(Label:2H(4)); R8(Label:13C(6))	1001.57	3.74709e+07	0.115188	1		0	5.441e-06				High	42.02	0.000276346	1
	MESDFYLR	1	1	1	G3GTN1	N-Term(Acetyl); R8(Label:13C(6))	1108.51	2.47997e+07	0.0808305	1		0	0.0004378				High	36.17	0.000326087	0
	IIDDSEITKEDDALWPPPDR	1	1	1	G3GTN1	K9(Label:2H(4)); R20(Label:13C(6))	2335.18	5.11707e+07	0.215355	1		0	7.399e-05				High	27.79	0.00806755	1
G3IPD7	14-3-3 protein gamma OS=Cricetulus griseus GN=I79_025844 PE=4 SV=1 - [G3IPD7_CRIGR]	24.55	2	3	4	26	6.3918e+08	0.263074	8	51.5622	183.911	24.55	4	9	422.199	12.57	3	17	167	19.1983	4.729
	Sequence	# PSMs	# Proteins	# Protein Groups	Protein Group Accessions	Modifications	MH+ [Da]	Area	Heavy/Light	Heavy/Light Count	Heavy/Light Variability [%]	q-Value	PEP	A2	IonScore A2	Exp Value A2	A6	IonScore A6	Exp Value A6	# Missed Cleavages
	YLAEVATGEK	2	2	1	G3IPD7	K10(Label:13C(6)15N(2))	1088.57	9.93157e+07	0.25441	2	55.2272	0	0.001291	High	61.47	3.88505e-06				0
	DSTLIMQLLR	2	7	6	G3HLS2;G3IEY9;G3HK90;G3HYQ1;G3HKZ1;G3IPD7	R10(Label:13C(6)15N(4))	1199.67	74079214				0	0.0018	High	46.9	9.80034e-05				0
	YLAEVATGEKR	4	2	1	G3IPD7	K10(Label:13C(6)15N(2)); R11(Label:13C(6)15N(4))	1254.68	53136987	0.654409	1		0	0.0004064	High	41.61	0.000348571				1
	YLAEVATGEK	2	2	1	G3IPD7	K10(Label:2H(4))	1084.58	477284864	0.187159	1		0	1.089e-05				High	61.44	4.45032e-06	0
	DSTLIMQLLR	4	7	6	G3HLS2;G3IEY9;G3HK90;G3HYQ1;G3HKZ1;G3IPD7	R10(Label:13C(6))	1195.69	1100386776				0	0.0002349				High	57.73	7.75814e-06	0
	DSTLIMQLLR	6	7	6	G3HLS2;G3IEY9;G3HK90;G3HYQ1;G3HKZ1;G3IPD7	M6(Oxidation); R10(Label:13C(6))	1211.68	3.23122e+07				0	2.385e-05				High	51.8	3.2374e-05	0
	YLAEVATGEKR	5	2	1	G3IPD7	K10(Label:2H(4)); R11(Label:13C(6))	1246.7	3.39869e+08	0.263074	4	11.3885	0	2.614e-08				High	46.34	0.000127751	1
	DNLTLWTSDQQDDDGGEGNN	1	2	1	G3IPD7		2193.88	8.4352e+07				0.005	0.05068	High	24.8	0.00330347				0
G3I1K4	Beta-1,4-galactosyltransferase 4 OS=Cricetulus griseus GN=I79_017266 PE=4 SV=1 - [G3I1K4_CRIGR]	24.42	1	7	7	15	1.12925e+08	2.33888	12	45.8889	270.96	24.42	7	13	33.97	7.27	2	2	344	39.8674	8.70459
	Sequence	# PSMs	# Proteins	# Protein Groups	Protein Group Accessions	Modifications	MH+ [Da]	Area	Heavy/Light	Heavy/Light Count	Heavy/Light Variability [%]	q-Value	PEP	A2	IonScore A2	Exp Value A2	A6	IonScore A6	Exp Value A6	# Missed Cleavages
	LIFEPDLTLEEVQAK	2	1	1	G3I1K4	K15(Label:13C(6)15N(2))	1752.95	177737806	3.53563	1		0	4.592e-06	High	50	5.6e-05				0
	VELGNCPSVSPNLR	1	1	1	G3I1K4	C6(Carbamidomethyl); R14(Label:13C(6)15N(4))	1551.79	6.66627e+07	2.29031	1		0	0.003998	High	47.97	9.73486e-05				0
	YFGGVTALSR	2	1	1	G3I1K4	R10(Label:13C(6)15N(4))	1080.57	4.63846e+07	1.71218	2	17.9255	0	0.002671	High	47.18	0.000128255				0
	QQLDYGIYIIHQTGSK	1	1	1	G3I1K4	K16(Label:13C(6)15N(2))	1871.98	73377019	1.38827	1		0	2.727e-05	High	46.14	0.000175119				0
	LLNVGYLEALK	3	1	1	G3I1K4	K11(Label:13C(6)15N(2))	1240.74	82862644	2.38847	3	38.5996	0	0.001293	High	40.65	0.000189419				0
	TDGLSSCSYR	1	1	1	G3I1K4	C7(Carbamidomethyl); R10(Label:13C(6)15N(4))	1155.5	78175989	1.79691	1		0	0.0009242	High	34.99	0.000316206				0
	VELGNCPSVSPNLR	1	1	1	G3I1K4	C6(Carbamidomethyl); R14(Label:13C(6))	1547.79	13190188				0	2.511e-05				High	33.97	0.00172373	0
	LLNVGYLEALK	1	1	1	G3I1K4	K11(Label:2H(4))	1236.75	34405820				0	0.00261				High	17.89	0.050392	0
	VAVLIPHR	3	1	1	G3I1K4	R8(Label:13C(6)15N(4))	914.582	3.20489e+07	3.4414	3	14.1623	0.001	0.02352	High	29.37	0.00242784				0
G3HNJ3	Clusterin OS=Cricetulus griseus GN=I79_012331 PE=3 SV=1 - [G3HNJ3_CRIGR]	24.16	1	15	15	162	8.24148e+09	0.386446	73	164.946	976.346	18.79	10	51	2212.33	24.16	15	111	447	51.7244	5.74463
	Sequence	# PSMs	# Proteins	# Protein Groups	Protein Group Accessions	Modifications	MH+ [Da]	Area	Heavy/Light	Heavy/Light Count	Heavy/Light Variability [%]	q-Value	PEP	A2	IonScore A2	Exp Value A2	A6	IonScore A6	Exp Value A6	# Missed Cleavages
	FMDTVAEKALQEYR	2	1	1	G3HNJ3	K8(Label:13C(6)15N(2)); R14(Label:13C(6)15N(4))	1718.85	270609248	0.808608	2	12.7717	0	3.37e-06	High	89.61	4.70401e-09				1
	CQEILSVDCSANNPAQAHLR	4	1	1	G3HNJ3	C1(Carbamidomethyl); C9(Carbamidomethyl); R20(Label:13C(6)15N(4))	2293.08	7.45546e+08				0	1.86e-07	High	82.13	2.20446e-08				0
	LFDSDPITVVLPEEVSKDNPK	13	1	1	G3HNJ3	K17(Label:13C(6)15N(2)); K21(Label:13C(6)15N(2))	2358.24	5858825618	0.831342	5	29.7556	0	3.307e-09	High	68.21	8.30544e-07				1
	SLLNSLEEAKK	7	1	1	G3HNJ3	K10(Label:13C(6)15N(2)); K11(Label:13C(6)15N(2))	1247.72	3.94014e+08	0.181615	2	44.419	0	0.001023	High	60.72	4.40558e-06				1
	IDSLMESDR	3	1	1	G3HNJ3	R9(Label:13C(6)15N(4))	1075.5	838254724	0.817432	3	78.5677	0	0.0005288	High	55.64	4.22992e-06				0
	LFDSDPITVVLPEEVSK	2	1	1	G3HNJ3	K17(Label:13C(6)15N(2))	1896.01	1.00285e+09	1.4597	1		0	2.316e-06	High	37.24	0.00100064				0
	RPHFLYPK	9	1	1	G3HNJ3	R1(Label:13C(6)15N(4)); K8(Label:13C(6)15N(2))	1075.62	1133667317	0.648427	6	49.4561	0	0.001603	High	28.76	0.00891404				0
	CQEILSVDCSANNPAQAHLR	10	1	1	G3HNJ3	C1(Carbamidomethyl); C9(Carbamidomethyl); R20(Label:13C(6))	2289.08	9044230784	0.744668	5	53.1971	0	3.216e-13				High	105.07	7.15695e-11	0
	KSLLNSLEEAK	9	1	1	G3HNJ3	K1(Label:2H(4)); K11(Label:2H(4))	1239.74	396946294	0.127005	6	46.5743	0	2.032e-10				High	74.57	1.08233e-07	1
	SLLNSLEEAKK	22	1	1	G3HNJ3	K10(Label:2H(4)); K11(Label:2H(4))	1239.74	2362801352	0.201878	9	48.9052	0	6.934e-06				High	66.19	7.45352e-07	1
	YINKEIQNAVQGVK	5	1	1	G3HNJ3	K4(Label:2H(4)); K14(Label:2H(4))	1611.93	810735666	0.0266996	1		0	4.677e-09				High	64.82	1.18659e-06	1
	LFDSDPITVVLPEEVSK	2	1	1	G3HNJ3	K17(Label:2H(4))	1892.02	1213562032	0.805447	1		0	2.943e-11				High	62.33	3.6257e-06	0
	LFDSDPITVVLPEEVSKDNPK	9	1	1	G3HNJ3	K17(Label:2H(4)); K21(Label:2H(4))	2350.27	8504964736	0.556757	2	117.519	0	3.326e-11				High	60.95	3.97745e-06	1
	KSLLNSLEEAKK	10	1	1	G3HNJ3	K1(Label:2H(4)); K11(Label:2H(4)); K12(Label:2H(4))	1371.86	4.65091e+08	0.112911	3	30.5408	0	4.332e-09				High	56.28	6.00538e-06	2
	EIQNAVQGVK	7	1	1	G3HNJ3	K10(Label:2H(4))	1089.62	7175243264	0.0580502	4	34.9048	0	0.0002116				High	48.95	6.55854e-05	0
	FMDTVAEK	5	1	1	G3HNJ3	M2(Oxidation); K8(Label:2H(4))	960.465	135888776	0.402917	1		0	0.0001833				High	44.63	8.43657e-05	0
	FMDTVAEKALQEYR	1	1	1	G3HNJ3	K8(Label:2H(4)); R14(Label:13C(6))	1710.88	113472239				0	2.199e-09				High	43.8	0.000193844	1
	IDSLMESDR	5	1	1	G3HNJ3	R9(Label:13C(6))	1071.51	2415468072	0.386446	1		0	0.0002673				High	43.3	8.18536e-05	0
	SLLNSLEEAK	2	1	1	G3HNJ3	K10(Label:2H(4))	1107.62	2054232840	0.161361	2	37.7768	0	5.255e-05				High	42.58	0.000245674	0
	FMDTVAEK	9	1	1	G3HNJ3	K8(Label:2H(4))	944.47	4009949298	0.83726	5	66.6016	0	0.001203				High	40.6	0.000152419	0
	LFDSDPITVVLPEEVSKDNPKFMDTVAEK	1	1	1	G3HNJ3	K17(Label:2H(4)); K21(Label:2H(4)); K29(Label:2H(4))	3275.73	464292822	0.958057	1		0	8.596e-12				High	34.51	0.00166379	2
	RPHFLYPK	13	1	1	G3HNJ3	R1(Label:13C(6)); K8(Label:2H(4))	1067.64	1.68654e+09	0.299438	5	204.634	0	1.801e-05				High	25.89	0.011207	0
	KSLLNSLEEAK	2	1	1	G3HNJ3	K1(Label:13C(6)15N(2)); K11(Label:13C(6)15N(2))	1247.72	24018492	0.148454	2	23.2582	0.001	0.008837	High	47.79	8.23389e-05				1
	FMDTVAEK	2	1	1	G3HNJ3	M2(Oxidation); K8(Label:13C(6)15N(2))	964.453	5.73809e+07	0.496435	1		0.001	0.007507	High	44.62	8.62859e-05				0
	FMDTVAEK	6	1	1	G3HNJ3	K8(Label:13C(6)15N(2))	948.459	2580796552	1.79019	3	217.217	0.001	0.007904	High	42.81	8.63941e-05				0
	SLLNSLEEAK	1	1	1	G3HNJ3	K10(Label:13C(6)15N(2))	1111.61	1.20598e+08	0.610806	1		0.001	0.009966	High	31.12	0.00367023				0
	EGEDDRAVCK	1	1	1	G3HNJ3	R6(Label:13C(6)); C9(Carbamidomethyl); K10(Label:2H(4))	1188.56	1.6044e+06	0.831652	1		0.001	0.02889				High	22.08	0.0105305	1
G3IDS2	F-actin-capping protein subunit alpha-1 OS=Cricetulus griseus GN=I79_021855 PE=4 SV=1 - [G3IDS2_CRIGR]	24.03	1	3	3	10	378507521	0.0899005	5	104.845					362.575	24.03	3	10	233	26.8054	6.69775
	Sequence	# PSMs	# Proteins	# Protein Groups	Protein Group Accessions	Modifications	MH+ [Da]	Area	Heavy/Light	Heavy/Light Count	Heavy/Light Variability [%]	q-Value	PEP	A2	IonScore A2	Exp Value A2	A6	IonScore A6	Exp Value A6	# Missed Cleavages
	LLLNNDNLLR	8	1	1	G3IDS2	R10(Label:13C(6))	1203.72	1043982554	0.0798388	4	52.449	0	1.326e-06				High	70.59	4.45215e-07	0
	IIESAENEYQTAISENYQTMSDTTFK	1	1	1	G3IDS2	K26(Label:2H(4))	3017.4	68456449	0.352353	1		0	2.359e-05				High	54.12	8.32604e-06	0
	IEGYDDQVLITEHGDLGNSR	1	1	1	G3IDS2	R20(Label:13C(6))	2237.07	23083560				0	0.0008112				High	20.53	0.0243407	0
G3I5N6	Insulin-like growth factor-binding protein 4 OS=Cricetulus griseus GN=I79_018789 PE=4 SV=1 - [G3I5N6_CRIGR]	24.02	1	6	6	34	7.18555e+08	0.390843	15	26.1592	357.674	21.65	4	15	394.939	22.44	5	19	254	27.7073	7.13721
	Sequence	# PSMs	# Proteins	# Protein Groups	Protein Group Accessions	Modifications	MH+ [Da]	Area	Heavy/Light	Heavy/Light Count	Heavy/Light Variability [%]	q-Value	PEP	A2	IonScore A2	Exp Value A2	A6	IonScore A6	Exp Value A6	# Missed Cleavages
	EEPRPVPQGSCQSELHR	6	1	1	G3I5N6	R4(Label:13C(6)15N(4)); C11(Carbamidomethyl); R17(Label:13C(6)15N(4))	2025.96	3.76525e+08	0.382354	4	7.36744	0	2.543e-05	High	62.55	2.22362e-06				0
	GELDCHQLADSFQE	11	1	1	G3I5N6	C5(Carbamidomethyl)	1648.69	902501754				0	0.0006969	High	43.03	4.96558e-05	High	43.03	4.96558e-05	0
	CRPPVGCEELVR	3	1	1	G3I5N6	C1(Carbamidomethyl); R2(Label:13C(6)15N(4)); C7(Carbamidomethyl); R12(Label:13C(6)15N(4))	1491.73	81003603	0.699305	1		0	4.625e-05	High	33.32	0.00239777				0
	EEPRPVPQGSCQSELHR	8	1	1	G3I5N6	R4(Label:13C(6)); C11(Carbamidomethyl); R17(Label:13C(6))	2017.99	934428796	0.418534	4	17.9998	0	6.463e-11				High	70.08	4.71239e-07	0
	CRPPVGCEELVR	2	1	1	G3I5N6	C1(Carbamidomethyl); R2(Label:13C(6)); C7(Carbamidomethyl); R12(Label:13C(6))	1483.76	264249288	0.319026	2	1.88253	0	1.506e-07				High	46.76	9.91055e-05	0
	TGVKLPGGLEPK	1	1	1	G3I5N6	K4(Label:13C(6)15N(2)); K12(Label:13C(6)15N(2))	1211.73	1.55928e+07	0.248372	1		0.001	0.01716	High	19.78	0.0226172				1
	LPGGLEPK	2	1	1	G3I5N6	K8(Label:2H(4))	814.497	318734113	0.510472	2	30.6865	0.003	0.07576				High	14.82	0.215894	0
	CWCVDR	1	1	1	G3I5N6	C1(Carbamidomethyl); C3(Carbamidomethyl); R6(Label:13C(6))	901.375	6.06448e+07	0.381677	1		0.003	0.06944				High	10.53	0.0883019	0
G3I073	Elongation factor 1-gamma OS=Cricetulus griseus GN=I79_016750 PE=4 SV=1 - [G3I073_CRIGR]	23.93	1	2	4	9	2.62811e+08	0.252971	2	78.738					145.597	23.93	4	9	234	27.1384	6.04932
	Sequence	# PSMs	# Proteins	# Protein Groups	Protein Group Accessions	Modifications	MH+ [Da]	Area	Heavy/Light	Heavy/Light Count	Heavy/Light Variability [%]	q-Value	PEP	A2	IonScore A2	Exp Value A2	A6	IonScore A6	Exp Value A6	# Missed Cleavages
	GQELAFPLSPDWQVDYESYTWR	1	1	1	G3I073	R22(Label:13C(6))	2693.26	3.82186e+07	0.404134	1		0	1.682e-10				High	78.86	2.99039e-08	0
	STFVLDEFKR	3	2	2	G3IE48;G3I073	K9(Label:2H(4)); R10(Label:13C(6))	1251.7	3.52052e+08				0	0.0001443				High	43.92	0.000202754	1
	EYFSWEGAFQHVGK	4	1	1	G3I073	K14(Label:2H(4))	1688.8	6.76012e+07	0.15835	1		0	1.52e-07				High	32.7	0.00118147	0
	AKDPFAHLPK	1	2	2	G3IE48;G3I073	K2(Label:2H(4)); K10(Label:2H(4))	1131.68	3.68778e+08				0	1.642e-05				High	11.19	0.315535	1
G3HH39	Elongation factor 1-alpha 1 OS=Cricetulus griseus GN=I79_009935 PE=4 SV=1 - [G3HH39_CRIGR]	23.86	3	4	7	40	8.4375e+08	0.154247	14	141.983	50.4103	4.77	1	3	681.408	23.86	7	37	503	55.0709	9.33447
	Sequence	# PSMs	# Proteins	# Protein Groups	Protein Group Accessions	Modifications	MH+ [Da]	Area	Heavy/Light	Heavy/Light Count	Heavy/Light Variability [%]	q-Value	PEP	A2	IonScore A2	Exp Value A2	A6	IonScore A6	Exp Value A6	# Missed Cleavages
	VETGVLKPGMVVTFAPVNVTTEVK	3	2	1	G3HH39	K7(Label:13C(6)15N(2)); K24(Label:13C(6)15N(2))	2531.41	1.30455e+08	0.249842	1		0	0.0007565	High	38.56	0.000334358				0
	YYVTIIDAPGHR	13	2	1	G3HH39	R12(Label:13C(6))	1410.75	309102192	0.0524654	7	36.7776	0	3.723e-05				High	55.25	1.67181e-05	0
	DGSASGTTLLEALDCILPPTRPTDKPLR	5	2	1	G3HH39	C15(Carbamidomethyl); R21(Label:13C(6)); K25(Label:2H(4)); R28(Label:13C(6))	3010.62	2.62653e+08	3.36406	2	120.636	0	3.193e-07				High	52.98	1.68673e-05	0
	IGGIGTVPVGR	4	4	2	G3HH39;G3HGY8	R11(Label:13C(6))	1031.63	627162720				0	0.001148				High	50.44	3.84051e-05	0
	SGDAAIVDMVPGKPMCVESFSDYPPLGR	2	2	1	G3HH39	K13(Label:2H(4)); C16(Carbamidomethyl); R28(Label:13C(6))	3005.44	4.01628e+08	0.373813	1		0	5.548e-11				High	49.22	4.18859e-05	0
	LPLQDVYK	6	3	2	G3HH39;G3HGY8	K8(Label:2H(4))	979.576	1034709662				0	0.002052				High	37.11	0.000826778	0
	VETGVLKPGMVVTFAPVNVTTEVK	5	2	1	G3HH39	K7(Label:2H(4)); K24(Label:2H(4))	2523.44	869376786	0.15458	3	20.1886	0	8.263e-07				High	32.52	0.00151135	0
	QTVAVGVIK	2	4	2	G3HH39;G3HGY8	K9(Label:2H(4))	918.592	624451721				0.001	0.0333				High	29.95	0.00318648	0
G3IA94	Myosin regulatory light chain 12B OS=Cricetulus griseus GN=I79_020511 PE=4 SV=1 - [G3IA94_CRIGR]	23.84	3	4	4	4	1.44694e+08	0.0569593	2	222.171					78.1513	23.84	4	4	172	19.7665	4.84326
	Sequence	# PSMs	# Proteins	# Protein Groups	Protein Group Accessions	Modifications	MH+ [Da]	Area	Heavy/Light	Heavy/Light Count	Heavy/Light Variability [%]	q-Value	PEP	A2	IonScore A2	Exp Value A2	A6	IonScore A6	Exp Value A6	# Missed Cleavages
	FTDEEVDELYR	1	1	1	G3IA94	R11(Label:13C(6))	1421.65	99470650				0	2.901e-06				High	43.74	8.87604e-05	0
	GNFNYIEFTR	1	1	1	G3IA94	R10(Label:13C(6))	1266.62	170864766	0.140118	1		0	0.000313				High	41.79	0.000284753	0
	LNGTDPEDVIR	1	3	1	G3IA94	R11(Label:13C(6))	1234.64	1.53853e+08	0.0231545	1		0	0.02051				High	23.61	0.018727	0
	ELLTTMGDR	1	2	1	G3IA94	R9(Label:13C(6))	1041.53	1.09366e+08				0.002	0.04672				High	23.8	0.0135483	0
G3GVB5	Ras-related C3 botulinum toxin substrate 1 OS=Cricetulus griseus GN=I79_001650 PE=3 SV=1 - [G3GVB5_CRIGR]	23.65	3	4	4	4	4.83046e+07	0.103024	3	123.065					67.8083	23.65	4	4	148	16.786	8.90967
	Sequence	# PSMs	# Proteins	# Protein Groups	Protein Group Accessions	Modifications	MH+ [Da]	Area	Heavy/Light	Heavy/Light Count	Heavy/Light Variability [%]	q-Value	PEP	A2	IonScore A2	Exp Value A2	A6	IonScore A6	Exp Value A6	# Missed Cleavages
	YLECSALTQR	1	2	1	G3GVB5	C4(Carbamidomethyl); R10(Label:13C(6))	1246.62	66895768				0	0.0002223				High	32.47	0.00198184	0
	AVLCPPPVK	1	2	1	G3GVB5	C4(Carbamidomethyl); K9(Label:2H(4))	984.586	3.09641e+07	0.103024	1		0.001	0.02884				High	23.59	0.0170634	0
	AKWYPEVR	1	3	1	G3GVB5	K2(Label:2H(4)); R8(Label:13C(6))	1058.6	15398706	0.507054	1		0.002	0.04439				High	42.4	0.000362527	1
	TVFDEAIR	1	2	1	G3GVB5	R8(Label:13C(6))	956.514	47053956	0.0539083	1		0.003	0.07167				High	23.63	0.0175572	0
G3HMG4	Amyloid beta A4 protein OS=Cricetulus griseus GN=I79_011926 PE=4 SV=1 - [G3HMG4_CRIGR]	23.56	1	8	8	72	3.20099e+09	0.204464	35	68.1365	216.41	8.78	3	6	2264.33	23.56	8	66	433	49.0609	6.04932
	Sequence	# PSMs	# Proteins	# Protein Groups	Protein Group Accessions	Modifications	MH+ [Da]	Area	Heavy/Light	Heavy/Light Count	Heavy/Light Variability [%]	q-Value	PEP	A2	IonScore A2	Exp Value A2	A6	IonScore A6	Exp Value A6	# Missed Cleavages
	VESLEQEAANER	4	1	1	G3HMG4	R12(Label:13C(6)15N(4))	1384.66	3.25599e+08	0.29053	1		0	3.35e-05	High	66.68	7.83958e-07				0
	EQNYSDDVLANMISEPR	1	1	1	G3HMG4	R17(Label:13C(6)15N(4))	1990.91	5.55867e+07	0.310105	1		0	2.155e-05	High	54.33	1.05159e-05				0
	AVIQHFQEKVESLEQEAANER	1	1	1	G3HMG4	K9(Label:13C(6)15N(2)); R21(Label:13C(6)15N(4))	2473.23	11784976				0	0.000145	High	51.36	3.91159e-05				1
	EQNYSDDVLANMISEPR	12	1	1	G3HMG4	R17(Label:13C(6))	1986.92	2768410752	0.0846114	1		0	3.762e-13				High	139.7	1.71443e-14	0
	ISYGNDALMPSLTETK	8	1	1	G3HMG4	K16(Label:2H(4))	1743.87	2388283737	0.138973	4	101.396	0	7.49e-09				High	107.92	6.86102e-11	0
	VESLEQEAANER	9	1	1	G3HMG4	R12(Label:13C(6))	1380.67	4262617024	0.239969	6	58.2304	0	1.799e-07				High	89.94	3.19382e-09	0
	AVIQHFQEKVESLEQEAANER	3	1	1	G3HMG4	K9(Label:2H(4)); R21(Label:13C(6))	2465.26	221821708	0.0245761	1		0	1.121e-08				High	64.8	1.80466e-06	1
	EQNYSDDVLANMISEPR	1	1	1	G3HMG4	M12(Oxidation); R17(Label:13C(6))	2002.91	1.52086e+07				0	4.593e-07				High	54.17	4.78531e-06	0
	QQLVETHMAR	11	1	1	G3HMG4	R10(Label:13C(6))	1218.63	2571946312	0.206209	9	21.7099	0	2.499e-07				High	52.02	2.57504e-05	0
	QQLVETHMAR	12	1	1	G3HMG4	M8(Oxidation); R10(Label:13C(6))	1234.63	2.02197e+08	0.072752	6	59.6602	0	4.553e-05				High	38.87	0.000356724	0
	MDAEFGHDSGFEVR	1	1	1	G3HMG4	M1(Oxidation); R14(Label:13C(6))	1618.69	3.12536e+07				0	5.555e-08				High	38.04	0.000156664	0
	MDAEFGHDSGFEVR	3	1	1	G3HMG4	R14(Label:13C(6))	1602.7	554728497	0.0457429	1		0	1.244e-08				High	35.2	0.00030128	0
	VEAMLNDR	2	1	1	G3HMG4	R8(Label:13C(6))	953.485	1.01409e+08	0.405227	2	65.9338	0	0.006463				High	34.4	0.00163385	0
	YLETPGDENEHAHFQK	4	1	1	G3HMG4	K16(Label:2H(4))	1918.89	1870087488	0.258036	3	4.15078	0	6.171e-08				High	33.99	0.000718245	0
G3HB04	Protein disulfide-isomerase A6 OS=Cricetulus griseus GN=I79_007616 PE=4 SV=1 - [G3HB04_CRIGR]	23.55	1	5	5	25	5.5547e+08	0.159876	8	35.7681	89.9279	11.58	2	2	669.569	23.55	5	23	259	28.3833	4.90674
	Sequence	# PSMs	# Proteins	# Protein Groups	Protein Group Accessions	Modifications	MH+ [Da]	Area	Heavy/Light	Heavy/Light Count	Heavy/Light Variability [%]	q-Value	PEP	A2	IonScore A2	Exp Value A2	A6	IonScore A6	Exp Value A6	# Missed Cleavages
	GSTAPVGGGSFPAITAR	1	1	1	G3HB04	R17(Label:13C(6)15N(4))	1555.81	54097226	0.163948	1		0	6.532e-06	High	70.47	5.07047e-07				0
	GSFSEQGINEFLR	1	1	1	G3HB04	R13(Label:13C(6)15N(4))	1493.72	33718344				0	0.003737	High	39.01	0.000452171				0
	GSTAPVGGGSFPAITAR	9	1	1	G3HB04	R17(Label:13C(6))	1551.82	8.53064e+08	0.190079	2	35.7681	0	5.073e-08				High	79.16	5.58159e-08	0
	GSFSEQGINEFLR	7	1	1	G3HB04	R13(Label:13C(6))	1489.74	6.29731e+08	0.157453	3	4.5305	0	1.956e-06				High	64.54	1.0371e-06	0
	ALDLFSDNAPPPELLEIINEDVAK	4	1	1	G3HB04	K24(Label:2H(4))	2627.39	159620311	0.17766	2	89.7349	0	7.472e-11				High	55.08	1.58333e-05	0
	GSFSEQGINEFLRELSFGR	1	1	1	G3HB04	R13(Label:13C(6)); R19(Label:13C(6))	2185.11	183615236				0	2.44e-06				High	39.2	0.000486917	1
	ALDLFSDNAPPPELLEIINEDVAKK	2	1	1	G3HB04	K24(Label:2H(4)); K25(Label:2H(4))	2759.5	1.72394e+08				0	1.152e-05				High	14.55	0.128024	1
G3H511	Tropomyosin alpha-1 chain OS=Cricetulus griseus GN=I79_005379 PE=3 SV=1 - [G3H511_CRIGR]	23.42	1	1	3	8	1.6751e+08	0.256522	1		40.86	13.92	2	4	45.8418	15.19	2	4	158	18.4283	4.729
	Sequence	# PSMs	# Proteins	# Protein Groups	Protein Group Accessions	Modifications	MH+ [Da]	Area	Heavy/Light	Heavy/Light Count	Heavy/Light Variability [%]	q-Value	PEP	A2	IonScore A2	Exp Value A2	A6	IonScore A6	Exp Value A6	# Missed Cleavages
	MEIQEIQLK	2	2	2	G3HC01;G3H511	K9(Label:13C(6)15N(2))	1139.62	50811448				0	0.004071	High	40.86	0.000553737				0
	MEIQEIQLK	3	2	2	G3H511;G3HC01	K9(Label:2H(4))	1135.64	192502100				0	0.0006974				High	31.73	0.00335714	0
	KLVIIESDLERAEER	1	1	1	G3H511	K1(Label:2H(4)); R11(Label:13C(6)); R15(Label:13C(6))	1816.05	3.8905e+07	0.256522	1		0	7.535e-06				High	16.39	0.0815133	2
	YSQKEDKYEEEIK	2	2	2	G3HC01;G3H511	K4(Label:13C(6)15N(2)); K7(Label:13C(6)15N(2)); K13(Label:13C(6)15N(2))	1712.84	2.71122e+08				0.001	0.0166	High	18.3	0.0599039				2
G3IDT6	Protein disulfide-isomerase A4 OS=Cricetulus griseus GN=I79_021872 PE=3 SV=1 - [G3IDT6_CRIGR]	23.36	1	13	13	24	8.08968e+08	0.0662392	4	277.532					414.988	23.36	13	24	642	72.5408	5.17334
	Sequence	# PSMs	# Proteins	# Protein Groups	Protein Group Accessions	Modifications	MH+ [Da]	Area	Heavy/Light	Heavy/Light Count	Heavy/Light Variability [%]	q-Value	PEP	A2	IonScore A2	Exp Value A2	A6	IonScore A6	Exp Value A6	# Missed Cleavages
	IDATSASMLASR	6	1	1	G3IDT6	R12(Label:13C(6))	1228.63	826991316	0.030607	1		0	1.2e-06				High	79.18	4.40852e-08	0
	DLGLSESGEDVNAAILDESGKK	2	1	1	G3IDT6	K21(Label:2H(4)); K22(Label:2H(4))	2255.15	547549791				0	3.369e-11				High	69.25	5.28883e-07	1
	MDATANDITNDR	2	1	1	G3IDT6	R12(Label:13C(6))	1342.6	485084642				0	1.246e-06				High	62.71	5.34527e-07	0
	MDATANDITNDRYK	1	1	1	G3IDT6	R12(Label:13C(6)); K14(Label:2H(4))	1637.79	14962225				0	0.01071				High	48.67	3.25995e-05	1
	VEGFPTIYFAPSGDK	1	1	1	G3IDT6	K15(Label:2H(4))	1631.82	92699097	0.273301	1		0	1.749e-05				High	47.85	7.13657e-05	0
	QLEPIYTNLGK	2	1	1	G3IDT6	K11(Label:2H(4))	1279.72	5.51214e+08	0.019709	1		0	4.641e-05				High	34.73	0.00164891	0
	TFDAIVMDPK	1	1	1	G3IDT6	K10(Label:2H(4))	1140.59	114292053				0	3.718e-05				High	28.97	0.00538752	0
	QLEPIYTNLGKK	1	1	1	G3IDT6	K11(Label:2H(4)); K12(Label:2H(4))	1411.84	121351400				0	1.186e-06				High	23.27	0.0153068	1
	KGQAVDYEGSRTQEEIVAK	1	1	1	G3IDT6	K1(Label:2H(4)); R11(Label:13C(6)); K19(Label:2H(4))	2122.13	32582969				0	0.007343				High	21.1	0.0415292	2
	FDVSGYPTIK	4	1	1	G3IDT6	K10(Label:2H(4))	1130.6	799955896				0	0.0002001				High	15.86	0.119332	0
	GRPFDYNGPR	1	1	1	G3IDT6	R2(Label:13C(6)); R10(Label:13C(6))	1190.61	3.34912e+07				0.002	0.04381				High	18.49	0.0566318	0
	LVLMQPEK	1	1	1	G3IDT6	K8(Label:2H(4))	961.571	601200576				0.002	0.0435				High	16.14	0.126475	0
	QFAPEYEK	1	1	1	G3IDT6	K8(Label:2H(4))	1015.5	64542740	0.143354	1		0.003	0.07394				High	15.68	0.066247	0
G3HP89	GTP-binding nuclear protein Ran OS=Cricetulus griseus GN=I79_012596 PE=4 SV=1 - [G3HP89_CRIGR]	23.15	2	2	5	6	4.94058e+08	0.0213797	1						74.0362	23.15	5	6	216	24.4945	7.02002
	Sequence	# PSMs	# Proteins	# Protein Groups	Protein Group Accessions	Modifications	MH+ [Da]	Area	Heavy/Light	Heavy/Light Count	Heavy/Light Variability [%]	q-Value	PEP	A2	IonScore A2	Exp Value A2	A6	IonScore A6	Exp Value A6	# Missed Cleavages
	FNVWDTAGQEK	1	2	2	G3IHE5;G3HP89	K11(Label:2H(4))	1298.63	236402750				0	9.933e-06				High	45.34	8.33383e-05	0
	NLQYYDISAK	2	3	2	G3HP89;G3IHE5	K10(Label:2H(4))	1218.63	4.38235e+08				0	7.46e-05				High	40.44	0.000375015	0
	AAQGEPQVQFK	1	1	1	G3HP89	N-Term(Acetyl); K11(Label:2H(4))	1248.65	1.06126e+08				0	0.0001631				High	23.85	0.0199867	0
	GPIKFNVWDTAGQEK	1	2	2	G3IHE5;G3HP89	K4(Label:2H(4)); K15(Label:2H(4))	1697.91	3.31276e+06				0	0.02025				High	22.49	0.0341001	1
	SNYNFEKPFLWLAR	1	2	1	G3HP89	K7(Label:2H(4)); R14(Label:13C(6))	1794.96	8.07538e+08	0.0213797	1		0	0.000389				High	16.71	0.14718	0
G3IF39	Carbonyl reductase [NADPH] 1 OS=Cricetulus griseus GN=I79_022352 PE=3 SV=1 - [G3IF39_CRIGR]	23.08	8	4	4	9	4.21592e+07								228.635	23.08	4	9	260	28.6958	9.14404
	Sequence	# PSMs	# Proteins	# Protein Groups	Protein Group Accessions	Modifications	MH+ [Da]	Area	Heavy/Light	Heavy/Light Count	Heavy/Light Variability [%]	q-Value	PEP	A2	IonScore A2	Exp Value A2	A6	IonScore A6	Exp Value A6	# Missed Cleavages
	AAVQQLQAEGLSPR	4	5	1	G3IF39	R14(Label:13C(6))	1473.81	5.73997e+07				0	6.545e-08				High	77.12	1.25187e-07	0
	IGVTVLSR	2	7	1	G3IF39	R8(Label:13C(6))	850.545	4.57643e+07				0	0.001438				High	59.5	3.59046e-06	0
	GIGFAIAR	2	1	1	G3IF39	R8(Label:13C(6))	810.493	23313506				0	0.004516				High	16.71	0.0725235	0
	SPEEGAETPVYLALLPPDAEGPHGQFVQEK	1	3	1	G3IF39	K30(Label:2H(4))	3209.59	9811277				0	1.114e-05				High	12.19	0.2295	0
G3I4W4	Prothymosin alpha OS=Cricetulus griseus GN=I79_018503 PE=4 SV=1 - [G3I4W4_CRIGR]	22.95	2	1	1	6	304092907	0.520889	3	27.277	86.6145	22.95	1	3	87.7076	22.95	1	3	61	6.57885	3.90381
	Sequence	# PSMs	# Proteins	# Protein Groups	Protein Group Accessions	Modifications	MH+ [Da]	Area	Heavy/Light	Heavy/Light Count	Heavy/Light Variability [%]	q-Value	PEP	A2	IonScore A2	Exp Value A2	A6	IonScore A6	Exp Value A6	# Missed Cleavages
	SDAAVDTSSEITTK	3	2	1	G3I4W4	N-Term(Acetyl); K14(Label:13C(6)15N(2))	1474.7	1.59354e+08	0.624048	1		0	1.199e-05	High	56.02	8.12612e-06				0
	SDAAVDTSSEITTK	3	2	1	G3I4W4	N-Term(Acetyl); K14(Label:2H(4))	1470.71	304092907	0.349997	2	64.4625	0	8.94e-10				High	77.42	5.16232e-08	0
G3GUD8	Acidic leucine-rich nuclear phosphoprotein 32 family member B OS=Cricetulus griseus GN=I79_001294 PE=4 SV=1 - [G3GUD8_CRIGR]	22.94	2	2	4	8	2.45451e+08	0.181608	6	36.6524					64.9645	22.94	4	8	109	12.3727	6.56592
	Sequence	# PSMs	# Proteins	# Protein Groups	Protein Group Accessions	Modifications	MH+ [Da]	Area	Heavy/Light	Heavy/Light Count	Heavy/Light Variability [%]	q-Value	PEP	A2	IonScore A2	Exp Value A2	A6	IonScore A6	Exp Value A6	# Missed Cleavages
	LKDISTLEPLK	3	1	1	G3GUD8	K2(Label:2H(4)); K11(Label:2H(4))	1264.8	1.94914e+08	0.210184	3	32.1515	0	0.007699				High	36.2	0.000635691	1
	DISTLEPLK	3	1	1	G3GUD8	K9(Label:2H(4))	1019.59	79741433	0.136308	3	80.9732	0	0.01083				High	21.22	0.0411525	0
	ELVLDNCK	1	2	2	G3GUD8;G3H7F8	C7(Carbamidomethyl); K8(Label:2H(4))	994.518	300259406				0	0.01686				High	18.64	0.065651	0
	IHLELR	1	3	2	G3H8Q4;G3GUD8	R6(Label:13C(6))	786.493	241180180				0.005	0.0984				High	21.92	0.0347051	0
G3GUB4	Histone acetyltransferase type B catalytic subunit OS=Cricetulus griseus GN=I79_001268 PE=4 SV=1 - [G3GUB4_CRIGR]	22.91	1	3	3	3	1.38259e+08	0.0786782	1						140.52	22.91	3	3	179	21.3762	8.79248
	Sequence	# PSMs	# Proteins	# Protein Groups	Protein Group Accessions	Modifications	MH+ [Da]	Area	Heavy/Light	Heavy/Light Count	Heavy/Light Variability [%]	q-Value	PEP	A2	IonScore A2	Exp Value A2	A6	IonScore A6	Exp Value A6	# Missed Cleavages
	LLVTDMSDAEQYR	1	1	1	G3GUB4	R13(Label:13C(6))	1546.75	2.34968e+08				0	1.294e-08				High	91.57	1.81123e-09	0
	YYIASPSVLDITAEDPSK	1	1	1	G3GUB4	K18(Label:2H(4))	1973.01	22958936				0	5.506e-06				High	52.58	3.25726e-05	0
	LCQDLPCFSR	1	1	1	G3GUB4	C2(Carbamidomethyl); C7(Carbamidomethyl); R10(Label:13C(6))	1301.61	1.56849e+08	0.0786782	1		0	0.0008899				High	32.23	0.0011669	0
G3HKY0	High mobility group protein B2 OS=Cricetulus griseus GN=I79_011363 PE=4 SV=1 - [G3HKY0_CRIGR]	22.64	4	4	4	16	3.25232e+08	0.191051	8	26.3651	95.1318	15.09	2	5	169.293	22.64	4	11	159	18.1859	5.37646
	Sequence	# PSMs	# Proteins	# Protein Groups	Protein Group Accessions	Modifications	MH+ [Da]	Area	Heavy/Light	Heavy/Light Count	Heavy/Light Variability [%]	q-Value	PEP	A2	IonScore A2	Exp Value A2	A6	IonScore A6	Exp Value A6	# Missed Cleavages
	YEKDIAAYR	4	4	1	G3HKY0	K3(Label:13C(6)15N(2)); R9(Label:13C(6)15N(4))	1146.59	1.60229e+08	0.206961	3	16.913	0	0.005098	High	53.76	2.52436e-05				1
	KLGEMWSEQSAK	2	1	1	G3HKY0	K1(Label:2H(4)); K12(Label:2H(4))	1401.73	82178201	0.158453	2	54.4201	0	1.307e-05				High	51.07	3.63457e-05	1
	YEKDIAAYR	7	4	1	G3HKY0	K3(Label:2H(4)); R9(Label:13C(6))	1138.61	6.95664e+08	0.13208	2	44.916	0	0.000609				High	41.07	0.000414263	1
	IKSEHPGLSIGDTAK	1	1	1	G3HKY0	K2(Label:2H(4)); K15(Label:2H(4))	1560.88	1.97854e+08	0.209556	1		0	3.351e-05				High	21.37	0.043038	1
	SEHPGLSIGDTAK	1	1	1	G3HKY0	K13(Label:2H(4))	1315.68	3.0875e+07				0	0.0002403				High	10.95	0.313375	0
	IKSEHPGLSIGDTAK	1	1	1	G3HKY0	K2(Label:13C(6)15N(2)); K15(Label:13C(6)15N(2))	1568.86	3.31165e+07				0.001	0.006185	High	11.65	0.46164				1
G3HA54	Plasminogen activator inhibitor 1 OS=Cricetulus griseus GN=I79_007296 PE=3 SV=1 - [G3HA54_CRIGR]	22.59	1	6	6	14	5.52277e+08	0.270053	8	65.5352	60.1022	16.67	4	4	200.832	22.59	6	10	270	30.6857	6.22705
	Sequence	# PSMs	# Proteins	# Protein Groups	Protein Group Accessions	Modifications	MH+ [Da]	Area	Heavy/Light	Heavy/Light Count	Heavy/Light Variability [%]	q-Value	PEP	A2	IonScore A2	Exp Value A2	A6	IonScore A6	Exp Value A6	# Missed Cleavages
	QVDFSEVER	3	1	1	G3HA54	R9(Label:13C(6))	1114.55	673467758	0.108071	3	110.472	0	0.0003959				High	52.14	1.58845e-05	0
	SDGSTVSVPMMAQTNK	1	1	1	G3HA54	K16(Label:2H(4))	1656.79	2.43228e+08	0.330594	1		0	5.941e-07				High	47.7	3.82105e-05	0
	FIINDWVER	2	1	1	G3HA54	R9(Label:13C(6))	1197.64	736880838	0.312651	1		0	0.002021				High	47.68	7.42146e-05	0
	GMISDLLAK	2	1	1	G3HA54	K9(Label:2H(4))	951.549	2.46481e+08	0.494088	1		0	0.02242				High	25.98	0.00996775	0
	QVDFSEVERAR	1	1	1	G3HA54	R9(Label:13C(6)); R11(Label:13C(6))	1347.71	2.01667e+08	0.250076	1		0	0.0005354				High	19.35	0.0557495	1
	HNPTETILFMGQLMEP	2	1	1	G3HA54		1857.89	227768912				0.001	0.03363	High	52.88	1.95787e-05	High	52.88	1.28807e-05	0
	QVDFSEVERAR	1	1	1	G3HA54	R9(Label:13C(6)15N(4)); R11(Label:13C(6)15N(4))	1355.68	41525034				0.001	0.02607	High	11.99	0.297234				1
	FIINDWVER	1	1	1	G3HA54	R9(Label:13C(6)15N(4))	1201.62	2.30387e+08				0.003	0.04558	High	24.62	0.0165669				0
	GMISDLLAK	1	1	1	G3HA54	K9(Label:13C(6)15N(2))	955.537	2.81024e+07	0.11743	1		0.006	0.07602	High	21.15	0.0318455				0
G3GW88	Serine/threonine-protein phosphatase OS=Cricetulus griseus GN=I79_002008 PE=3 SV=1 - [G3GW88_CRIGR]	22.41	1	2	4	6	4.85194e+07	0.327884	1		39.61	6.02	1	1	139.764	16.39	3	5	299	34.099	6.16357
	Sequence	# PSMs	# Proteins	# Protein Groups	Protein Group Accessions	Modifications	MH+ [Da]	Area	Heavy/Light	Heavy/Light Count	Heavy/Light Variability [%]	q-Value	PEP	A2	IonScore A2	Exp Value A2	A6	IonScore A6	Exp Value A6	# Missed Cleavages
	IKYPENFFLLR	3	2	2	G3GW88;G3H298	K2(Label:2H(4)); R11(Label:13C(6))	1449.85	52833717				0	1.327e-05				High	58.18	6.91849e-06	1
	IFCCHGGLSPDLQSMEQIR	1	1	1	G3GW88	C3(Carbamidomethyl); C4(Carbamidomethyl); R19(Label:13C(6))	2254.05	63627552	0.327884	1		0	8.721e-08				High	36	0.000540056	0
	SREIFLSQPILLELEAPLK	1	2	2	G3GW88;G3H298	R2(Label:13C(6)); K19(Label:2H(4))	2206.3	2.83059e+07				0	6.495e-05				High	27.49	0.00294092	1
	TFTDCFNCLPIAAIVDEK	1	1	1	G3GW88	C5(Carbamidomethyl); C8(Carbamidomethyl); K18(Label:13C(6)15N(2))	2122.02	29096875				0.001	0.00746	High	39.61	0.000514159				0
G3GS70	Importin-5 OS=Cricetulus griseus GN=I79_000383 PE=4 SV=1 - [G3GS70_CRIGR]	22.35	1	11	11	21	1.58952e+08	0.275912	10	28.1109	83.1516	7.24	4	4	372.973	20.85	10	17	801	89.6551	4.97021
	Sequence	# PSMs	# Proteins	# Protein Groups	Protein Group Accessions	Modifications	MH+ [Da]	Area	Heavy/Light	Heavy/Light Count	Heavy/Light Variability [%]	q-Value	PEP	A2	IonScore A2	Exp Value A2	A6	IonScore A6	Exp Value A6	# Missed Cleavages
	VIAALLQTMEDQGNQR	1	1	1	G3GS70	R16(Label:13C(6)15N(4))	1796.93	47833364	0.283736	1		0	2.809e-05	High	59.83	6.13553e-06				0
	TKENVNATENCISAVGK	1	1	1	G3GS70	K2(Label:13C(6)15N(2)); C11(Carbamidomethyl); K17(Label:13C(6)15N(2))	1850.92	20273780	0.218007	1		0	0.002194	High	38.45	0.000685869				1
	VSDILHSIFSSYK	1	1	1	G3GS70	K13(Label:13C(6)15N(2))	1503.79	2.31478e+07				0	0.0003673	High	26.08	0.0165225				0
	TIECISLIGLAVGK	1	1	1	G3GS70	C4(Carbamidomethyl); K14(Label:2H(4))	1477.86	15069468				0	8.361e-07				High	68.55	6.8422e-07	0
	EFQQYLPVVMGPLMK	1	1	1	G3GS70	K15(Label:2H(4))	1783.94	51260596				0	9.319e-07				High	62.43	3.286e-06	0
	LVLEQVVTSIASVADTAEEK	3	1	1	G3GS70	K20(Label:2H(4))	2106.15	161925204	0.0947082	1		0	1.846e-08				High	61.27	4.06815e-06	0
	FVPYYDLFMPSLK	3	1	1	G3GS70	K13(Label:2H(4))	1623.84	168230660	0.472027	1		0	4.405e-06				High	45.95	0.000110532	0
	FMQDASDVMQLLLK	1	1	1	G3GS70	K14(Label:2H(4))	1642.85	146700828	0.194336	1		0	2.312e-07				High	45.62	0.000127483	0
	VSDILHSIFSSYK	2	1	1	G3GS70	K13(Label:2H(4))	1499.8	7.52218e+07	0.307728	1		0	8.817e-08				High	42.89	0.000262162	0
	VQAHAAAALINFTEDCPK	2	1	1	G3GS70	C16(Carbamidomethyl); K18(Label:2H(4))	1959.99	139500491	0.387707	2	45.3503	0	2.073e-06				High	40.55	0.000374446	0
	RQDEDYDEQVEESLQDEDDNDVYILTK	1	1	1	G3GS70	R1(Label:13C(6)); K27(Label:2H(4))	3313.48	0				0	3.531e-05				High	37.66	0.00017099	1
	VIAALLQTMEDQGNQR	1	1	1	G3GS70	R16(Label:13C(6))	1792.93	4.04162e+07	0.240715	1		0	3.903e-06				High	30.73	0.00464903	0
	TKENVNATENCISAVGK	2	1	1	G3GS70	K2(Label:2H(4)); C11(Carbamidomethyl); K17(Label:2H(4))	1842.95	106610572				0	0.0002025				High	24.35	0.0176296	1
	SLLIPYLDNLVK	1	1	1	G3GS70	K12(Label:13C(6)15N(2))	1395.83	17201647	0.268303	1		0.003	0.0457	High	14.29	0.0614446				0
G3GUV2	Collagenase 3 OS=Cricetulus griseus GN=I79_001476 PE=4 SV=1 - [G3GUV2_CRIGR]	22.33	1	6	6	33	2.5716e+09	18.3385	2	25.7846	779.752	22.33	6	33					300	33.8436	5.19873
	Sequence	# PSMs	# Proteins	# Protein Groups	Protein Group Accessions	Modifications	MH+ [Da]	Area	Heavy/Light	Heavy/Light Count	Heavy/Light Variability [%]	q-Value	PEP	A2	IonScore A2	Exp Value A2	A6	IonScore A6	Exp Value A6	# Missed Cleavages
	CDPALSLDAITSLR	6	1	1	G3GUV2	C1(Carbamidomethyl); R14(Label:13C(6)15N(4))	1541.79	2.65586e+09				0	4.575e-06	High	64.8	1.85433e-06				0
	DPGALMFPIYTYTGK	8	1	1	G3GUV2	K15(Label:13C(6)15N(2))	1681.84	1789142414				0	8.665e-06	High	63.42	2.45694e-06				0
	TPEKCDPALSLDAITSLR	11	1	1	G3GUV2	K4(Label:13C(6)15N(2)); C5(Carbamidomethyl); R18(Label:13C(6)15N(4))	2005.04	265950502				0	1.765e-07	High	60.85	5.22124e-06				1
	DPGALMFPIYTYTGK	1	1	1	G3GUV2	M6(Oxidation); K15(Label:13C(6)15N(2))	1697.82	31570437	21.7612	1		0	0.0003593	High	39.15	0.000480393				0
	SAVTSTVDRLR	4	1	1	G3GUV2	R9(Label:13C(6)15N(4)); R11(Label:13C(6)15N(4))	1224.68	3269806784				0	0.002878	High	26.59	0.0127183				1
	GYNLFIVAAHELGHSLGLDHSK	2	1	1	G3GUV2	K22(Label:13C(6)15N(2))	2386.24	66653890	15.4542	1		0	0.0002016	High	22.61	0.0326225				0
	KSAVTSTVDRLR	1	1	1	G3GUV2	K1(Label:13C(6)15N(2)); R10(Label:13C(6)15N(4)); R12(Label:13C(6)15N(4))	1360.79	2.76181e+08				0.001	0.006305	High	28.43	0.00488066				2
G3IE48	Elongation factor 1-gamma OS=Cricetulus griseus GN=I79_021990 PE=4 SV=1 - [G3IE48_CRIGR]	22.25	2	2	7	22	3.2478e+08	0.472727	3	138.574					359.957	22.25	7	22	346	39.4508	6.62451
	Sequence	# PSMs	# Proteins	# Protein Groups	Protein Group Accessions	Modifications	MH+ [Da]	Area	Heavy/Light	Heavy/Light Count	Heavy/Light Variability [%]	q-Value	PEP	A2	IonScore A2	Exp Value A2	A6	IonScore A6	Exp Value A6	# Missed Cleavages
	WFLTCINQPQFR	4	1	1	G3IE48	C5(Carbamidomethyl); R12(Label:13C(6))	1615.81	225513941	0.472727	3	138.574	0	6.132e-08				High	70.82	3.31177e-07	0
	STFVLDEFKR	3	2	2	G3IE48;G3I073	K9(Label:2H(4)); R10(Label:13C(6))	1251.7	3.52052e+08				0	0.0001443				High	43.92	0.000202754	1
	AAGTLYTYPENWR	5	3	2	G3I072;G3IE48	N-Term(Acetyl); R13(Label:13C(6))	1589.77	2.53508e+08				0	4.086e-07				High	42.93	0.000147706	0
	VLSAPPHFHFGQTNR	4	3	2	G3I072;G3IE48	R15(Label:13C(6))	1713.89	151086880				0	6.24e-08				High	31.4	0.00423795	0
	AKDPFAHLPK	1	2	2	G3IE48;G3I073	K2(Label:2H(4)); K10(Label:2H(4))	1131.68	3.68778e+08				0	1.642e-05				High	11.19	0.315535	1
	AVLGEVKLCEK	1	1	1	G3IE48	K7(Label:2H(4)); C9(Carbamidomethyl); K11(Label:2H(4))	1253.74	4.48935e+07				0	0.0009114				High	10.67	0.402808	1
	TPEFLR	4	3	2	G3I072;G3IE48	R6(Label:13C(6))	768.435	1.30756e+08				0.001	0.03663				High	34.68	0.000868041	0
G3IH97	Keratin, type I cytoskeletal 18 OS=Cricetulus griseus GN=I79_023185 PE=3 SV=1 - [G3IH97_CRIGR]	22.2	7	8	10	41	4.24685e+09	0.771947	18	40.0491	187.636	13.5	6	8	703.887	22.2	10	33	437	49.0719	5.32568
	Sequence	# PSMs	# Proteins	# Protein Groups	Protein Group Accessions	Modifications	MH+ [Da]	Area	Heavy/Light	Heavy/Light Count	Heavy/Light Variability [%]	q-Value	PEP	A2	IonScore A2	Exp Value A2	A6	IonScore A6	Exp Value A6	# Missed Cleavages
	AQIFANSVDNAR	2	1	1	G3IH97	R12(Label:13C(6)15N(4))	1315.67	747010598				0	0.001245	High	75.93	1.16148e-07				0
	VKYETELAMR	1	1	1	G3IH97	K2(Label:13C(6)15N(2)); R10(Label:13C(6)15N(4))	1257.66	172562817	0.849815	1		0	0.001197	High	29.99	0.00516187				1
	AQIFANSVDNAR	5	1	1	G3IH97	R12(Label:13C(6))	1311.68	1.21213e+09	0.690025	4	27.6605	0	2.277e-07				High	89.15	5.65526e-09	0
	TFQALEIDLDAMK	2	1	1	G3IH97	K13(Label:2H(4))	1498.77	8.50076e+07	1.8516	1		0	2.636e-07				High	60.44	3.97606e-06	0
	IVLQIDNAR	6	2	2	G3IH97;G3I8F7	R9(Label:13C(6))	1047.62	6018800840				0	9.185e-06				High	50.94	3.94635e-05	0
	LAADDFR	7	13	4	G3I8F9;G3IH97;G3I8F7;G3I8F5	R7(Label:13C(6))	813.42	5509625752				0	0.008354				High	50.54	4.10632e-05	0
	QSVESDIHGLR	2	2	1	G3IH97	R11(Label:13C(6))	1246.65	21756406	2.07004	1		0	8.98e-05				High	46.95	9.89e-05	0
	VKYETELAMR	2	1	1	G3IH97	K2(Label:2H(4)); R10(Label:13C(6))	1249.69	4.48966e+08	1.14246	2	63.552	0	0.0002362				High	33.09	0.00331363	1
	LQLETEIEALKEELLFMK	2	2	1	G3IH97	K11(Label:2H(4)); K18(Label:2H(4))	2185.23	37756697	1.00941	2	86.936	0	4.271e-06				High	31.75	0.00220553	1
	QSVESDIHGLRK	3	2	1	G3IH97	R11(Label:13C(6)); K12(Label:2H(4))	1378.77	444264667	0.739215	3	3.4549	0	7.375e-05				High	20.31	0.0488832	1
	LAADDFR	2	13	4	G3I8F9;G3IH97;G3I8F7;G3I8F5	R7(Label:13C(6)15N(4))	817.408	1.61872e+09				0.001	0.01707	High	59.7	4.76826e-06				0
	IVLQIDNAR	1	2	2	G3IH97;G3I8F7	R9(Label:13C(6)15N(4))	1051.61	3.37311e+08				0.001	0.006994	High	45.19	0.000104429				0
	QSVESDIHGLRK	1	2	1	G3IH97	R11(Label:13C(6)15N(4)); K12(Label:13C(6)15N(2))	1386.75	6.90805e+07				0.001	0.005769	High	17.64	0.0972856				1
	VKYETELAMR	1	1	1	G3IH97	K2(Label:2H(4)); M9(Oxidation); R10(Label:13C(6))	1265.68	4.06856e+07	0.836886	1		0.002	0.04138				High	15.02	0.166831	1
	AQYEELAQK	1	1	1	G3IH97	K9(Label:13C(6)15N(2))	1087.55	47982975	2.30284	1		0.003	0.04167	High	18.72	0.0469968				0
	LASYLDR	2	1	1	G3IH97	R7(Label:13C(6))	843.466	1.967e+08	0.0905144	1		0.003	0.06273				High	22.95	0.0215471	0
	AQYEELAQK	1	1	1	G3IH97	K9(Label:2H(4))	1083.57	211797175	0.582004	1		0.003	0.05884				High	20.3	0.0317306	0
G3I6J4	ADP-ribosylation factor 3 OS=Cricetulus griseus GN=I79_019118 PE=3 SV=1 - [G3I6J4_CRIGR]	22.1	2	3	3	4	1.30968e+08	0.073327	2	1621.32					76.1611	22.1	3	4	181	20.5877	7.43018
	Sequence	# PSMs	# Proteins	# Protein Groups	Protein Group Accessions	Modifications	MH+ [Da]	Area	Heavy/Light	Heavy/Light Count	Heavy/Light Variability [%]	q-Value	PEP	A2	IonScore A2	Exp Value A2	A6	IonScore A6	Exp Value A6	# Missed Cleavages
	QDLPNAMNAAEITDK	1	1	1	G3I6J4	K15(Label:2H(4))	1634.8	2.06248e+08	0.0149139	1		0	1.907e-06				High	59.15	3.40532e-06	0
	ILMVGLDAAGK	1	2	1	G3I6J4	K11(Label:2H(4))	1091.64	1.7792e+08				0	0.001078				High	32.18	0.00299644	0
	NISFTVWDVGGQDK	1	1	1	G3I6J4	K14(Label:2H(4))	1569.78	8.7355e+06	0.360525	1		0	0.01506				High	20.34	0.0277409	0
	ILMVGLDAAGK	1	2	1	G3I6J4	M3(Oxidation); K11(Label:2H(4))	1107.64	35728563				0	0.001537				High	17.82	0.0759902	0
G3HYG7	DnaJ-like subfamily B member 11 OS=Cricetulus griseus GN=I79_016100 PE=4 SV=1 - [G3HYG7_CRIGR]	22.01	1	6	6	19	3.67513e+08	9.70358	2	32.9351	487.09	22.01	6	18	34.57	4.74	1	1	359	40.4926	6.31592
	Sequence	# PSMs	# Proteins	# Protein Groups	Protein Group Accessions	Modifications	MH+ [Da]	Area	Heavy/Light	Heavy/Light Count	Heavy/Light Variability [%]	q-Value	PEP	A2	IonScore A2	Exp Value A2	A6	IonScore A6	Exp Value A6	# Missed Cleavages
	FQDLGAAYEVLSDSEKR	2	1	1	G3HYG7	K16(Label:13C(6)15N(2)); R17(Label:13C(6)15N(4))	1945.96	3.18727e+08	12.0486	1		0	3.081e-07	High	105.61	1.4976e-10				1
	FQMTQEVVCDECPNVK	6	1	1	G3HYG7	C9(Carbamidomethyl); C12(Carbamidomethyl); K16(Label:13C(6)15N(2))	1991.87	5.09885e+08				0	1.152e-06	High	52.92	5.87081e-06				0
	DGMEYPFIGEGEPHVDGEPGDLR	1	1	1	G3HYG7	R23(Label:13C(6)15N(4))	2526.11	47719899				0	4.817e-05	High	51.29	9.65925e-06				0
	TLEVEIEPGVR	6	1	1	G3HYG7	R11(Label:13C(6)15N(4))	1251.68	273928764				0	0.003237	High	44.6	0.000190705				0
	EQLTEEAKEGVK	2	1	1	G3HYG7	K8(Label:13C(6)15N(2)); K12(Label:13C(6)15N(2))	1376.72	6.63421e+07	7.815	1		0	0.001369	High	38.63	0.000815675				1
	FQDLGAAYEVLSDSEKR	1	1	1	G3HYG7	K16(Label:2H(4)); R17(Label:13C(6))	1937.99	2.36918e+07				0	2.776e-05				High	34.57	0.00183299	1
	FQDLGAAYEVLSDSEK	1	1	1	G3HYG7	K16(Label:13C(6)15N(2))	1779.85	2.98763e+07				0.001	0.008761	High	19.46	0.0554876				0
G3H601	Mitochondrial import inner membrane translocase subunit Tim8 A OS=Cricetulus griseus GN=I79_005750 PE=4 SV=1 - [G3H601_CRIGR]	22	1	1	1	1	2.92263e+07	0.0647201	1						55.17	22	1	1	50	5.70282	5.24951
	Sequence	# PSMs	# Proteins	# Protein Groups	Protein Group Accessions	Modifications	MH+ [Da]	Area	Heavy/Light	Heavy/Light Count	Heavy/Light Variability [%]	q-Value	PEP	A2	IonScore A2	Exp Value A2	A6	IonScore A6	Exp Value A6	# Missed Cleavages
	AEACFVNCVER	1	1	1	G3H601	C4(Carbamidomethyl); C8(Carbamidomethyl); R11(Label:13C(6))	1360.61	2.92263e+07	0.0647201	1		0	1.924e-05				High	55.17	3.04089e-06	0
G3I8F9	Keratin, type I cytoskeletal 14 OS=Cricetulus griseus GN=I79_019828 PE=3 SV=1 - [G3I8F9_CRIGR]	21.95	8	6	10	33	3.82474e+09	0.319381	8	55.626	83.2713	9.32	4	7	334.627	21.95	10	26	483	52.6118	5.16064
	Sequence	# PSMs	# Proteins	# Protein Groups	Protein Group Accessions	Modifications	MH+ [Da]	Area	Heavy/Light	Heavy/Light Count	Heavy/Light Variability [%]	q-Value	PEP	A2	IonScore A2	Exp Value A2	A6	IonScore A6	Exp Value A6	# Missed Cleavages
	VLDELTLAR	3	4	2	G3I8F9;G3I8F7	R9(Label:13C(6)15N(4))	1039.6	1.34166e+08				0	0.003439	High	28.54	0.0047586				0
	EVATNSELVQSGK	1	2	1	G3I8F9	K13(Label:2H(4))	1365.71	4.08971e+07				0	4.368e-06				High	70.24	4.02151e-07	0
	VLDELTLAR	7	4	2	G3I8F9;G3I8F7	R9(Label:13C(6))	1035.61	5258372416				0	0.0003034				High	50.97	3.59925e-05	0
	LAADDFR	7	13	4	G3I8F9;G3IH97;G3I8F7;G3I8F5	R7(Label:13C(6))	813.42	5509625752				0	0.008354				High	50.54	4.10632e-05	0
	LEQEIATYR	2	7	3	G3I8F9;G3I8F7;G3I8F5	R9(Label:13C(6))	1128.6	1.64203e+08				0	2.217e-05				High	38.97	0.00043734	0
	TKYETELNLR	2	2	1	G3I8F9	K2(Label:2H(4)); R10(Label:13C(6))	1276.72	332062177	0.333302	2	9.23018	0	0.001381				High	37.04	0.00119607	1
	ILAATVDNANVLLQIDNAR	1	1	1	G3I8F9	R19(Label:13C(6))	2030.14	1.70827e+07	0.419398	1		0	0.01108				High	36.74	0.000942671	0
	ASLENNLEETKGR	1	1	1	G3I8F9	K11(Label:2H(4)); R13(Label:13C(6))	1470.78	7.58645e+07	0.13951	1		0	5.805e-06				High	27.56	0.00850632	1
	LASYLDK	1	4	2	G3I8F9;G3I8F7	K7(Label:2H(4))	813.466	7.06235e+08				0	0.006957				High	24.22	0.0266802	0
	ADLEMQIETLKEELAYLKK	3	1	1	G3I8F9	M5(Oxidation); K11(Label:2H(4)); K18(Label:2H(4)); K19(Label:2H(4))	2293.27	1.70001e+08	0.110156	2	349.748	0	0.004457				High	12.78	0.216164	2
	LAADDFR	2	13	4	G3I8F9;G3IH97;G3I8F7;G3I8F5	R7(Label:13C(6)15N(4))	817.408	1.61872e+09				0.001	0.01707	High	59.7	4.76826e-06				0
	ADLEMQIETLKEELAYLKK	1	1	1	G3I8F9	M5(Oxidation); K11(Label:13C(6)15N(2)); K18(Label:13C(6)15N(2)); K19(Label:13C(6)15N(2))	2305.24	5.32108e+07	0.489981	1		0.001	0.02189	High	19.24	0.0559884				2
	TKYETELNLR	1	2	1	G3I8F9	K2(Label:13C(6)15N(2)); R10(Label:13C(6)15N(4))	1284.69	1.12383e+08				0.002	0.03436	High	15.18	0.186584				1
	YETELNLR	1	2	1	G3I8F9	R8(Label:13C(6))	1043.55	2.25639e+07	0.172843	1		0.003	0.0479				High	14.03	0.185822	0
G3IBH0	Metalloproteinase inhibitor 1 OS=Cricetulus griseus GN=I79_020990 PE=4 SV=1 - [G3IBH0_CRIGR]	21.67	1	4	4	34	9.4663e+08	0.77106	17	67.0046	346.725	17.24	3	13	678.421	21.67	4	21	203	22.3861	8.47021
	Sequence	# PSMs	# Proteins	# Protein Groups	Protein Group Accessions	Modifications	MH+ [Da]	Area	Heavy/Light	Heavy/Light Count	Heavy/Light Variability [%]	q-Value	PEP	A2	IonScore A2	Exp Value A2	A6	IonScore A6	Exp Value A6	# Missed Cleavages
	GFDAVGNAADFR	4	1	1	G3IBH0	R12(Label:13C(6)15N(4))	1249.58	8.42638e+08	0.83291	1		0	5.307e-06	High	68.87	2.98351e-07				0
	FAYTPALESLCGYVHK	8	1	1	G3IBH0	C11(Carbamidomethyl); K16(Label:13C(6)15N(2))	1863.92	8.79713e+08	2.45329	2	35.4908	0	0.0006055	High	52.35	3.20157e-05				0
	FAYTPALESLCGYVHK	9	1	1	G3IBH0	C11(Carbamidomethyl); K16(Label:2H(4))	1859.93	543029216	1.18226	6	108.72	0	1.247e-11				High	84.31	1.59393e-08	0
	GFDAVGNAADFR	7	1	1	G3IBH0	R12(Label:13C(6))	1245.59	1204098696	0.699259	3	41.5664	0	7.795e-07				High	73.9	8.75868e-08	0
	SEEFLIAGR	2	1	1	G3IBH0	R9(Label:13C(6))	1027.55	5.05662e+08	0.427491	2	87.0945	0	0.001805				High	38.66	0.000524156	0
	NFACLPR	3	1	1	G3IBH0	C4(Carbamidomethyl); R7(Label:13C(6))	883.455	7.56077e+08	0.599542	3	30.7194	0	0.007599				High	36.55	0.000431553	0
	NFACLPR	1	1	1	G3IBH0	C4(Carbamidomethyl); R7(Label:13C(6)15N(4))	887.443	451535682				0.006	0.08156	High	19.5	0.0375876				0
G3HC17	Interleukin enhancer-binding factor 2 OS=Cricetulus griseus GN=I79_008060 PE=4 SV=1 - [G3HC17_CRIGR]	21.52	1	2	2	2	86731308	0.173407	2	15.521					74.1397	21.52	2	2	158	17.0409	8.1626
	Sequence	# PSMs	# Proteins	# Protein Groups	Protein Group Accessions	Modifications	MH+ [Da]	Area	Heavy/Light	Heavy/Light Count	Heavy/Light Variability [%]	q-Value	PEP	A2	IonScore A2	Exp Value A2	A6	IonScore A6	Exp Value A6	# Missed Cleavages
	ILPTLEAVAALGNK	1	1	1	G3HC17	K14(Label:2H(4))	1413.86	117719381	0.156268	1		0	7.016e-07				High	64.77	1.00028e-06	0
	NQDLAPNSAEQASILSLVTK	1	1	1	G3HC17	K20(Label:2H(4))	2103.12	55743235	0.192424	1		0	3.415e-05				High	28.71	0.00827704	0
G3H2M7	Laminin subunit beta-3 OS=Cricetulus griseus GN=I79_004442 PE=4 SV=1 - [G3H2M7_CRIGR]	21.44	1	21	21	79	3.12656e+08	3.86058	52	69.7534	1674.84	21.44	21	74	122.31	3.95	4	5	1166	127.904	7.23975
	Sequence	# PSMs	# Proteins	# Protein Groups	Protein Group Accessions	Modifications	MH+ [Da]	Area	Heavy/Light	Heavy/Light Count	Heavy/Light Variability [%]	q-Value	PEP	A2	IonScore A2	Exp Value A2	A6	IonScore A6	Exp Value A6	# Missed Cleavages
	QGTVALQEAQDTMQGTGR	2	1	1	G3H2M7	R18(Label:13C(6)15N(4))	1900.91	223887379	3.98789	2	11.5301	0	2.637e-06	High	108.53	5.05013e-11				0
	WWQSQNDVNPVSLQLDLDKR	5	1	1	G3H2M7	K19(Label:13C(6)15N(2)); R20(Label:13C(6)15N(4))	2459.25	1.88847e+08	8.71907	3	34.5096	0	2.16e-08	High	96.57	1.34379e-09				1
	VAEVQQVLVPAER	6	1	1	G3H2M7	R13(Label:13C(6)15N(4))	1447.81	381670252	2.63885	5	130.453	0	4.733e-08	High	91.46	3.67966e-09				0
	GFNSQLQQTR	6	1	1	G3H2M7	R10(Label:13C(6)15N(4))	1188.6	2.98104e+08	2.73149	4	33.3753	0	0.0004612	High	82.15	3.01721e-08				0
	MQLQDIMMDFK	6	1	1	G3H2M7	K11(Label:13C(6)15N(2))	1407.66	1.47984e+08	5.28842	6	14.5091	0	0.000312	High	72.55	1.52874e-07				0
	MKDMESELLR	5	1	1	G3H2M7	K2(Label:13C(6)15N(2)); R10(Label:13C(6)15N(4))	1269.63	79422737	4.04493	3	35.562	0	0.0006447	High	66.62	1.0453e-06				1
	MLTTAYEQSSR	4	1	1	G3H2M7	R11(Label:13C(6)15N(4))	1296.61	2.51038e+08	2.12346	3	54.1725	0	0.0002346	High	52.64	1.68796e-05				0
	EGFGGLTCSSAAIR	2	1	1	G3H2M7	C8(Carbamidomethyl); R14(Label:13C(6)15N(4))	1435.69	83953259	5.01954	1		0	0.002776	High	50.1	3.0783e-05				0
	CLCLPNVVGPK	3	1	1	G3H2M7	C1(Carbamidomethyl); C3(Carbamidomethyl); K11(Label:13C(6)15N(2))	1264.66	1.65747e+08	11.7233	2	42.1171	0	0.0006981	High	47.54	9.86707e-05				0
	CDCSILGAR	4	1	1	G3H2M7	C1(Carbamidomethyl); C3(Carbamidomethyl); R9(Label:13C(6)15N(4))	1061.47	69976087	3.43923	2	92.2389	0	0.004967	High	43.78	6.07251e-05				0
	SADLSGLEK	2	1	1	G3H2M7	K9(Label:13C(6)15N(2))	927.487	149960479	2.34056	2	16.4817	0	0.001007	High	40.6	0.000404998				0
	AAQQVSDSSSLLSQLR	3	1	1	G3H2M7	R16(Label:13C(6)15N(4))	1699.88	258193794	2.81536	3	3.39603	0	0.001021	High	34.18	0.00231076				0
	CLCRPGVTGPR	7	1	1	G3H2M7	C1(Carbamidomethyl); C3(Carbamidomethyl); R4(Label:13C(6)15N(4)); R11(Label:13C(6)15N(4))	1292.65	1.85764e+08	0.0143908	1		0	7.883e-05	High	31.54	0.00368264				0
	QGTVALQEAQDTMQGTGR	1	1	1	G3H2M7	R18(Label:13C(6))	1896.92	4.41558e+07	2.80442	1		0	3.058e-05				High	63.52	1.17827e-06	0
	MLTTAYEQSSR	1	1	1	G3H2M7	R11(Label:13C(6))	1292.63	1.81585e+08	1.3279	1		0	1.128e-05				High	50.71	1.99557e-05	0
	MKDMESELLR	2	1	1	G3H2M7	K2(Label:2H(4)); R10(Label:13C(6))	1261.66	23414964				0	0.009589				High	31.39	0.00348531	1
	GSQAIMLR	1	1	1	G3H2M7	R8(Label:13C(6)15N(4))	885.485	8.46308e+07	4.8693	1		0.001	0.02583	High	41.34	0.000301151				0
	CDQCAPSYWK	6	1	1	G3H2M7	C1(Carbamidomethyl); C4(Carbamidomethyl); K10(Label:13C(6)15N(2))	1322.54	1.00045e+08	7.87604	1		0.001	0.01274	High	39.93	0.000101384				0
	ASSTCGMTKPETYCTQYGEWQMK	2	1	1	G3H2M7	C5(Carbamidomethyl); K9(Label:13C(6)15N(2)); C14(Carbamidomethyl); K23(Label:13C(6)15N(2))	2760.17	1.78443e+08	7.65523	1		0.001	0.009431	High	27.73	0.00168256				0
	LQMEEDVQR	4	1	1	G3H2M7	R9(Label:13C(6)15N(4))	1157.55	211015229	3.47618	4	13.145	0.001	0.02802	High	24.23	0.0137814				0
	LASGRGCEPCACDPR	1	1	1	G3H2M7	R5(Label:13C(6)15N(4)); C7(Carbamidomethyl); C10(Carbamidomethyl); C12(Carbamidomethyl); R15(Label:13C(6)15N(4))	1725.74	5.05881e+07	9.69552	1		0.001	0.0226	High	15.24	0.0298518				1
	CQLHYFR	1	1	1	G3H2M7	C1(Carbamidomethyl); R7(Label:13C(6))	1029.5	9.90563e+06	2.47889	1		0.003	0.07421				High	19.06	0.024833	0
	CQLHYFR	2	1	1	G3H2M7	C1(Carbamidomethyl); R7(Label:13C(6)15N(4))	1033.49	8.45618e+07	11.3777	1		0.005	0.04939	High	31.47	0.00146135				0
	VLYYATCK	2	1	1	G3H2M7	C7(Carbamidomethyl); K8(Label:13C(6)15N(2))	1025.52	237997974	7.54585	2	33.0917	0.006	0.06488	High	29.65	0.00585321				0
	LLIQQVR	1	1	1	G3H2M7	R7(Label:13C(6)15N(4))	879.565	255074940	2.30917	1		0.008	0.1117	High	20.5	0.0196075				0
G3IIH3	Eukaryotic translation initiation factor 4E OS=Cricetulus griseus GN=I79_023644 PE=3 SV=1 - [G3IIH3_CRIGR]	21.37	1	2	2	2	3.36402e+07								23.6466	21.37	2	2	117	13.3948	8.29443
	Sequence	# PSMs	# Proteins	# Protein Groups	Protein Group Accessions	Modifications	MH+ [Da]	Area	Heavy/Light	Heavy/Light Count	Heavy/Light Variability [%]	q-Value	PEP	A2	IonScore A2	Exp Value A2	A6	IonScore A6	Exp Value A6	# Missed Cleavages
	IVIGYQSHADTATK	1	1	1	G3IIH3	K14(Label:2H(4))	1507.81	3.79063e+07				0	2.093e-08				High	24.56	0.0162725	0
	IAIWTTECENR	1	1	1	G3IIH3	C8(Carbamidomethyl); R11(Label:13C(6))	1398.68	2.93741e+07				0	0.003791				High	17.67	0.0478804	0
G3HDL6	Elongation factor 1-beta OS=Cricetulus griseus GN=I79_008601 PE=3 SV=1 - [G3HDL6_CRIGR]	21.33	1	3	3	5	3.63517e+08	0.0529104	2	29.9379					180.615	21.33	3	5	225	24.6722	4.66553
	Sequence	# PSMs	# Proteins	# Protein Groups	Protein Group Accessions	Modifications	MH+ [Da]	Area	Heavy/Light	Heavy/Light Count	Heavy/Light Variability [%]	q-Value	PEP	A2	IonScore A2	Exp Value A2	A6	IonScore A6	Exp Value A6	# Missed Cleavages
	TPAGLQVLNDYLADK	3	1	1	G3HDL6	K15(Label:2H(4))	1621.87	5.29841e+08	0.0644707	1		0	1.18e-13				High	84.92	2.07759e-08	0
	LVPVGYGIK	1	1	1	G3HDL6	K9(Label:2H(4))	949.601	5.47438e+08	0.043423	1		0	0.0139				High	21.09	0.0233411	0
	SSILLDVKPWDDETDMTKLEECVR	1	1	1	G3HDL6	K8(Label:2H(4)); K18(Label:2H(4)); C22(Carbamidomethyl); R24(Label:13C(6))	2893.45	1.32708e+07				0	1.551e-09				High	18.18	0.0646233	1
G3H2E2	Heterogeneous nuclear ribonucleoprotein A/B OS=Cricetulus griseus GN=I79_004352 PE=4 SV=1 - [G3H2E2_CRIGR]	21.33	1	3	4	9	70474342	0.13078	6	54.1706					125.423	21.33	4	9	211	23.7392	9.61279
	Sequence	# PSMs	# Proteins	# Protein Groups	Protein Group Accessions	Modifications	MH+ [Da]	Area	Heavy/Light	Heavy/Light Count	Heavy/Light Variability [%]	q-Value	PEP	A2	IonScore A2	Exp Value A2	A6	IonScore A6	Exp Value A6	# Missed Cleavages
	FGEVVDCTIK	3	3	2	G3I782;G3H2E2	C7(Carbamidomethyl); K10(Label:2H(4))	1171.6	6.1017e+07				0	4.233e-06				High	50.05	5.68418e-05	0
	IFVGGLNPEATEEK	1	1	1	G3H2E2	K14(Label:2H(4))	1507.79	1.14466e+08	0.121684	1		0	5.354e-06				High	40.47	0.000448714	0
	GFGFILFK	4	1	1	G3H2E2	K8(Label:2H(4))	932.554	35940076	0.142129	4	84.1908	0	0.003819				High	29.85	0.00336421	0
	MFVGGLSWDTSKK	1	1	1	G3H2E2	K12(Label:2H(4)); K13(Label:2H(4))	1463.78	2.30385e+07	0.140556	1		0	0.001599				High	12.02	0.370554	1
G3I6F2	Alpha-enolase OS=Cricetulus griseus GN=I79_019072 PE=4 SV=1 - [G3I6F2_CRIGR]	21.25	1	1	3	3	1.51077e+08				0	6.25	1	1	102.788	15	2	2	160	17.507	9.18799
	Sequence	# PSMs	# Proteins	# Protein Groups	Protein Group Accessions	Modifications	MH+ [Da]	Area	Heavy/Light	Heavy/Light Count	Heavy/Light Variability [%]	q-Value	PEP	A2	IonScore A2	Exp Value A2	A6	IonScore A6	Exp Value A6	# Missed Cleavages
	LAMQEFMILPVGASSFR	1	1	1	G3I6F2	R17(Label:13C(6))	1902.99	239413380				0	1.35e-09				High	79.87	5.10041e-08	0
	IGAEVYHNLK	1	2	2	G3IAQ0;G3I6F2	K10(Label:13C(6)15N(2))	1151.63	47625492				0.001	0.02456	High	10.78	0.409445				0
	EALELLK	1	4	3	G3IAQ0;G3I6F2;G3GTX7	K7(Label:2H(4))	819.513	1.66191e+08				0.001	0.03562				High	42.96	0.0002605	0
G3GZL5	High mobility group protein B1 OS=Cricetulus griseus GN=I79_003300 PE=4 SV=1 - [G3GZL5_CRIGR]	21.18	9	6	6	25	5.44263e+08	0.144289	9	52.7931	49.3262	7.39	1	2	290.252	21.18	6	23	203	23.4815	6.30322
	Sequence	# PSMs	# Proteins	# Protein Groups	Protein Group Accessions	Modifications	MH+ [Da]	Area	Heavy/Light	Heavy/Light Count	Heavy/Light Variability [%]	q-Value	PEP	A2	IonScore A2	Exp Value A2	A6	IonScore A6	Exp Value A6	# Missed Cleavages
	IKGEHPGLSIGDVAK	2	5	1	G3GZL5	K2(Label:13C(6)15N(2)); K15(Label:13C(6)15N(2))	1536.87	1.07939e+08	0.145749	1		0	0.0002831	High	38.56	0.000515468				1
[truncated: 2,517 more rows]

## Sheet: Exp.2
Accession	Description	ΣCoverage	Σ# Proteins	Σ# Unique Peptides	Σ# Peptides	Σ# PSMs	Area	A5: Heavy/Light	A5: Heavy/Light Count	A5: Heavy/Light Variability [%]	Score A2	Coverage A2	# Peptides A2	# PSM A2	Score A6	Coverage A6	# Peptides A6	# PSM A6	# AAs	MW [kDa]	calc. pI
G3HQX0	40S ribosomal protein SA OS=Cricetulus griseus GN=I79_013226 PE=3 SV=1 - [G3HQX0_CRIGR]	70.95	3	9	9	29	3.57459e+08	0.0688054	12	126.3	59.8029	7.26	1	3	676.862	70.95	9	26	179	19.7215	9.29053
	Sequence	# PSMs	# Proteins	# Protein Groups	Protein Group Accessions	Modifications	MH+ [Da]	Area	Heavy/Light	Heavy/Light Count	Heavy/Light Variability [%]	q-Value	PEP	A2	IonScore A2	Exp Value A2	A6	IonScore A6	Exp Value A6	# Missed Cleavages
	FAAATGATPIAGR	3	2	1	G3HQX0	R13(Label:13C(6)15N(4))	1213.66	35408896	0.101001	3	76.331	0	3.525e-08	High	46.49	0.000136877				0
	FTPGTFTNQIQAAFR	3	1	1	G3HQX0	R15(Label:13C(6))	1704.88	1.34276e+08	0.0214158	1		0	1.511e-10				High	108.74	6.54932e-11	0
	ADHQPLTEASYVNLPTIALCNTDSPLR	3	1	1	G3HQX0	C20(Carbamidomethyl); R27(Label:13C(6))	3002.5	303817717				0	1.681e-14				High	87.28	7.85686e-09	0
	AIVAIENPADVSVISSR	3	1	1	G3HQX0	R17(Label:13C(6))	1746.97	97999153				0	2.098e-06				High	69.3	6.2857e-07	0
	FAAATGATPIAGR	1	2	1	G3HQX0	R13(Label:13C(6))	1209.67	3.86961e+08	0.0371098	1		0	3.773e-07				High	61.11	4.29826e-06	0
	LLVVTDPR	6	3	1	G3HQX0	R8(Label:13C(6))	918.572	3.81598e+08	0.030117	4	33.3828	0	0.004636				High	40.64	0.000215745	0
	FLAAGTHLGGTNLDFQMEQYIYK	2	1	1	G3HQX0	K23(Label:2H(4))	2621.31	5.30488e+07				0	5.636e-05				High	37.18	0.000794416	0
	SDGIYIINLK	3	1	1	G3HQX0	K10(Label:2H(4))	1139.66	51533901				0	0.001382				High	33.8	0.0020635	0
	YVDIAIPCNNK	3	2	1	G3HQX0	C8(Carbamidomethyl); K11(Label:2H(4))	1310.67	184665153	0.0839755	2	18.857	0	0.0001236				High	32.82	0.00240302	0
	FTPGTFTNQIQAAFREPR	2	1	1	G3HQX0	R15(Label:13C(6)); R18(Label:13C(6))	2093.1	104425508	0.0788226	1		0	7.495e-05				High	29.45	0.00771807	1
G3HKZ1	14-3-3 protein zeta/delta OS=Cricetulus griseus GN=I79_011374 PE=3 SV=1 - [G3HKZ1_CRIGR]	66.12	4	11	14	71	3.37945e+09	0.313005	29	31.1449	274.511	46.94	9	17	1169.56	54.69	12	54	245	27.6977	4.79248
	Sequence	# PSMs	# Proteins	# Protein Groups	Protein Group Accessions	Modifications	MH+ [Da]	Area	Heavy/Light	Heavy/Light Count	Heavy/Light Variability [%]	q-Value	PEP	A2	IonScore A2	Exp Value A2	A6	IonScore A6	Exp Value A6	# Missed Cleavages
	SVTEQGAELSNEER	1	1	1	G3HKZ1	R14(Label:13C(6)15N(4))	1558.72	6.34542e+08				0	7.323e-11	High	73.19	1.17535e-07				0
	DSTLIMQLLR	2	7	6	G3HLS2;G3IEY9;G3HK90;G3HYQ1;G3HKZ1;G3IPD7	R10(Label:13C(6)15N(4))	1199.67	2.94622e+08				0	4.192e-09	High	43.26	0.00022659				0
	DICNDVLSLLEK	1	1	1	G3HKZ1	C3(Carbamidomethyl); K12(Label:13C(6)15N(2))	1426.73	5.96097e+07	0.458559	1		0	2.618e-14	High	41.19	0.000440989				0
	FLIPNASQAESK	4	1	1	G3HKZ1	K12(Label:13C(6)15N(2))	1312.7	8.82756e+08	0.294828	3	29.7211	0	3.05e-07	High	35.31	0.00150166				0
	YLAEVAAGDDKK	4	1	1	G3HKZ1	K11(Label:13C(6)15N(2)); K12(Label:13C(6)15N(2))	1295.68	7.30161e+07	0.333533	2	20.6605	0	0.00083	High	31.58	0.00385738				1
	SVTEQGAELSNEER	9	1	1	G3HKZ1	R14(Label:13C(6))	1554.73	2730148944	0.270253	4	35.4492	0	9.035e-09				High	98.99	3.09148e-10	0
	YLAEVAAGDDKK	7	1	1	G3HKZ1	K11(Label:2H(4)); K12(Label:2H(4))	1287.7	2.53332e+08	0.280453	4	17.0838	0	1.956e-06				High	75.83	1.31914e-07	1
	DICNDVLSLLEK	2	1	1	G3HKZ1	C3(Carbamidomethyl); K12(Label:2H(4))	1422.74	1476724912	0.20539	2	74.0499	0	1.442e-06				High	56.09	1.3409e-05	0
	DSTLIMQLLR	5	7	6	G3HLS2;G3IEY9;G3HK90;G3HYQ1;G3HKZ1;G3IPD7	R10(Label:13C(6))	1195.68	1095705300				0	2.019e-06				High	55.64	1.24168e-05	0
	DSTLIMQLLR	3	7	6	G3HLS2;G3IEY9;G3HK90;G3HYQ1;G3HKZ1;G3IPD7	M6(Oxidation); R10(Label:13C(6))	1211.68	3.14945e+07				0	2.115e-05				High	53.5	2.18875e-05	0
	LAEQAERYDDMAACMK	5	1	1	G3HKZ1	R7(Label:13C(6)); C14(Carbamidomethyl); K16(Label:2H(4))	1911.87	235504080	0.436258	2	16.1938	0	2.038e-08				High	41.97	6.98864e-05	1
	YDDMAACMK	1	1	1	G3HKZ1	M4(Oxidation); C7(Carbamidomethyl); K9(Label:2H(4))	1124.44	0				0	0.007371				High	41.2	7.56781e-05	0
	NLLSVAYK	8	7	5	G3HLS2;G3IEY9;G3HK90;G3HYQ1;G3HKZ1	K8(Label:2H(4))	911.55	4514954244				0	0.02035				High	33.7	0.00317802	0
	YDDMAACMK	2	1	1	G3HKZ1	C7(Carbamidomethyl); K9(Label:2H(4))	1108.44	843786276	0.317942	2	3.56162	0	0.000284				High	32.72	0.000533298	0
	FLIPNASQAESK	3	1	1	G3HKZ1	K12(Label:2H(4))	1308.71	2893256080				0	7.078e-05				High	29.92	0.00514389	0
	MDKNELVQK	4	1	1	G3HKZ1	N-Term(Acetyl); K3(Label:2H(4)); K9(Label:2H(4))	1154.63	1684463104	0.262182	3	4.15995	0	5.199e-05				High	28.43	0.00796697	1
	VVSSIEQKTEGAEK	1	1	1	G3HKZ1	K8(Label:2H(4)); K14(Label:2H(4))	1512.84	2.15476e+07	0.29927	1		0	2.033e-05				High	27.77	0.0105279	1
	TAFDEAIAELDTLSEESYK	1	1	1	G3HKZ1	K19(Label:2H(4))	2136.01	202541564	0.380533	1		0	8.051e-08				High	27.55	0.00606484	0
	EKIEAELR	2	1	1	G3HKZ1	K2(Label:2H(4)); R8(Label:13C(6))	997.593	17831884	0.448501	2	11.5078	0	0.01414				High	25.13	0.0159589	1
	NLLSVAYK	2	7	5	G3HLS2;G3IEY9;G3HK90;G3HYQ1;G3HKZ1	K8(Label:13C(6)15N(2))	915.539	1296457244				0.001	0.013	High	37.25	0.00100775				0
	MDKNELVQK	1	1	1	G3HKZ1	N-Term(Acetyl); M1(Oxidation); K3(Label:2H(4)); K9(Label:2H(4))	1170.63	1.68539e+07	0.517326	1		0.004	0.07436				High	13.58	0.28066	1
	TAFDEAIAELDTLSEESYK	1	1	1	G3HKZ1	K19(Label:13C(6)15N(2))	2140.02	141595334	0.402408	1		0.007	0.03838	High	51.16	3.25379e-05				0
	VFYLK	1	12	6	G3HLS2;G3IEY9;G3HK90;G3HYQ1;G3HKZ1;G3IPD7	K5(Label:13C(6)15N(2))	677.412	7.0068e+06				0.009	0.079	High	30.99	0.00382156				0
	DNLTLWTSDTQGDEAEAGEGGEN	1	1	1	G3HKZ1		2409	10463441				0.009	0.07405	High	20.12	0.00970443				0
G3IDL7	Heat shock cognate 71 kDa protein OS=Cricetulus griseus GN=I79_021800 PE=3 SV=1 - [G3IDL7_CRIGR]	64.11	5	9	13	63	1566968548	0.0490774	13	31.3754	73.73	8.13	1	2	1547.41	64.11	13	61	209	22.6815	5.43994
	Sequence	# PSMs	# Proteins	# Protein Groups	Protein Group Accessions	Modifications	MH+ [Da]	Area	Heavy/Light	Heavy/Light Count	Heavy/Light Variability [%]	q-Value	PEP	A2	IonScore A2	Exp Value A2	A6	IonScore A6	Exp Value A6	# Missed Cleavages
	IINEPTAAAIAYGLDKK	2	2	2	G3IDL7;G3H4Z8	K16(Label:13C(6)15N(2)); K17(Label:13C(6)15N(2))	1804.02	145106568				0	4.963e-10	High	73.73	1.20738e-07				1
	RFDDAVVQSDMK	3	1	1	G3IDL7	R1(Label:13C(6)); K12(Label:2H(4))	1420.71	4.64894e+08				0	1.897e-10				High	99.25	3.92206e-10	1
	VEIIANDQGNR	8	7	3	G3I8R9;G3IDL7;G3H4Z8	R11(Label:13C(6))	1234.65	689661021				0	4.026e-06				High	70.97	3.91919e-07	0
	IINEPTAAAIAYGLDKK	8	2	2	G3IDL7;G3H4Z8	K16(Label:2H(4)); K17(Label:2H(4))	1796.05	2109936392				0	2.384e-09				High	69.75	3.5485e-07	1
	DAGTIAGLNVLR	9	1	1	G3IDL7	R12(Label:13C(6))	1205.69	1313306472	0.0595224	3	29.2028	0	3.115e-07				High	69.27	5.38284e-07	0
	TVTNAVVTVPAYFNDSQR	11	1	1	G3IDL7	R18(Label:13C(6))	1988.02	819757222	0.0603448	3	18.6769	0	2.355e-12				High	68.64	6.63348e-07	0
	TTPSYVAFTDTER	6	6	2	G3IDL7;G3H4Z8	R13(Label:13C(6))	1493.73	1277662780				0	3.226e-06				High	62.26	1.93145e-06	0
	NQVAMNPTNTVFDAKR	1	1	1	G3IDL7	K15(Label:2H(4)); R16(Label:13C(6))	1815.94	2.25881e+08				0	1.298e-11				High	53.08	2.36179e-05	1
	NQVAMNPTNTVFDAK	6	1	1	G3IDL7	K15(Label:2H(4))	1653.82	1229578676	0.0256414	4	75.9148	0	2.155e-07				High	49.23	5.01475e-05	0
	FDDAVVQSDMK	2	1	1	G3IDL7	K11(Label:2H(4))	1258.59	155016659				0	5.031e-06				High	47.29	3.63944e-05	0
	HWPFMVVNDAGRPK	3	1	1	G3IDL7	R12(Label:13C(6)); K14(Label:2H(4))	1663.88	354740892	0.0260683	1		0	0.0005674				High	39.49	0.000584795	0
	VQVEYKGEAK	2	1	1	G3IDL7	K6(Label:2H(4)); K10(Label:2H(4))	1158.66	4.36473e+07	0.0449257	1		0	0.001406				High	29.93	0.00482718	1
	QATKDAGTIAGLNVLR	1	1	1	G3IDL7	K4(Label:2H(4)); R16(Label:13C(6))	1637.96	181110102	0.0581454	1		0	0.009188				High	19.18	0.0501243	1
	LIGDAAK	1	7	3	G3I8R9;G3IDL7;G3H4Z8	K7(Label:2H(4))	691.428	6.49958e+06				0.001	0.03796				High	25.25	0.0173152	0
G3IG44	Tubulin beta-2C chain OS=Cricetulus griseus GN=I79_022721 PE=3 SV=1 - [G3IG44_CRIGR]	61.39	2	2	23	127	1058654746	0.540309	3	164.095	306.455	26.27	8	16	2637.13	61.39	22	111	373	41.8481	4.90674
	Sequence	# PSMs	# Proteins	# Protein Groups	Protein Group Accessions	Modifications	MH+ [Da]	Area	Heavy/Light	Heavy/Light Count	Heavy/Light Variability [%]	q-Value	PEP	A2	IonScore A2	Exp Value A2	A6	IonScore A6	Exp Value A6	# Missed Cleavages
	LAVNMVPFPR	2	8	3	G3HCL2;G3HQP8;G3IG44	R10(Label:13C(6)15N(4))	1153.64	154973512				0	3.487e-13	High	63.05	3.2452e-06				0
	ISEQFTAMFR	3	6	3	G3HCL2;G3HQP8;G3IG44	R10(Label:13C(6)15N(4))	1239.61	3.3187e+07				0	1.35e-08	High	59.16	6.00627e-06				0
	EVDEQMLNVQNK	1	4	2	G3HQP8;G3IG44	K12(Label:13C(6)15N(2))	1454.7	7.24482e+07				0	1.792e-08	High	47.62	7.17874e-05				0
	YLTVAAVFR	3	3	3	G3HCL2;G3HQP8;G3IG44	R9(Label:13C(6)15N(4))	1049.6	72642238				0	2.384e-05	High	47.56	9.90942e-05				0
	NSSYFVEWIPNNVK	3	7	3	G3HCL2;G3HQP8;G3IG44	K14(Label:13C(6)15N(2))	1704.84	1.39359e+08				0	3.522e-06	High	45.49	0.000151131				0
	LHFFMPGFAPLTSR	2	5	3	G3HCL2;G3HQP8;G3IG44	R14(Label:13C(6)15N(4))	1630.85	5.25414e+07				0	7.482e-05	High	37.17	0.00121835				0
	IREEYPDRIMNTFSVVPSPK	1	2	2	G3HQP8;G3IG44	R2(Label:13C(6)15N(4)); R8(Label:13C(6)15N(4)); K20(Label:13C(6)15N(2))	2406.25	27180444				0	7.193e-09	High	20.91	0.04217				2
	MSATFIGNSTAIQELFKR	2	3	1	G3IG44	K17(Label:2H(4)); R18(Label:13C(6))	2024.09	4.70712e+08	0.383896	2	376.852	0	6.881e-13				High	88.15	8.11476e-09	1
	GHYTEGAELVDSVLDVVR	7	4	2	G3HQP8;G3IG44	R18(Label:13C(6))	1965	209816884				0	1.062e-08				High	85.42	1.60764e-08	0
	LTTPTYGDLNHLVSATMSGVTTCLR	5	5	3	G3HCL2;G3HQP8;G3IG44	C23(Carbamidomethyl); R25(Label:13C(6))	2714.35	781378760				0	6.018e-09				High	80.09	4.7995e-08	0
	ISEQFTAMFR	6	6	3	G3HCL2;G3HQP8;G3IG44	R10(Label:13C(6))	1235.62	579678336				0	2.84e-06				High	79.39	4.43058e-08	0
	GHYTEGAELVDSVLDVVRK	9	4	2	G3HQP8;G3IG44	R18(Label:13C(6)); K19(Label:2H(4))	2097.13	382579938				0	9.081e-18				High	78.92	6.86047e-08	1
	LAVNMVPFPR	13	8	3	G3HCL2;G3HQP8;G3IG44	R10(Label:13C(6))	1149.65	1177748014				0	6.352e-07				High	64.16	2.39817e-06	0
	FPGQLNADLR	8	8	3	G3HCL2;G3HQP8;G3IG44	R10(Label:13C(6))	1136.62	123034156				0	4.197e-05				High	63.64	2.14094e-06	0
	LHFFMPGFAPLTSR	10	5	3	G3HCL2;G3HQP8;G3IG44	R14(Label:13C(6))	1626.86	664781644				0	9.179e-08				High	63.07	3.05768e-06	0
	SGPFGQIFRPDNFVFGQSGAGNNWAK	5	4	3	G3HCL2;G3HQP8;G3IG44	R9(Label:13C(6)); K26(Label:2H(4))	2808.39	1138522796				0	3.824e-08				High	60.71	3.09951e-06	0
	ALTVPELTQQMFDAK	7	4	2	G3HCL2;G3IG44	K15(Label:2H(4))	1695.9	490101096				0	5.928e-06				High	56.6	1.29078e-05	0
	YLTVAAVFR	13	3	3	G3HCL2;G3HQP8;G3IG44	R9(Label:13C(6))	1045.61	550909788				0	0.0001028				High	53.65	2.09287e-05	0
	EVDEQMLNVQNK	6	4	2	G3HQP8;G3IG44	K12(Label:2H(4))	1450.71	663498856				0	5.519e-07				High	46.99	7.59948e-05	0
	NSSYFVEWIPNNVK	3	7	3	G3HCL2;G3HQP8;G3IG44	K14(Label:2H(4))	1700.86	859693428				0	1.117e-05				High	45.77	0.000121831	0
	ALTVPELTQQMFDAKNMMAACDPR	1	4	2	G3HCL2;G3IG44	K15(Label:2H(4)); C21(Carbamidomethyl); R24(Label:13C(6))	2748.32	321587092				0	9.802e-07				High	43.9	0.00011814	1
	TAVCDIPPR	2	5	3	G3HCL2;G3HQP8;G3IG44	C4(Carbamidomethyl); R9(Label:13C(6))	1034.54	132446710				0	0.0001594				High	39.82	0.000489889	0
	IREEYPDRIMNTFSVVPSPK	2	2	2	G3HQP8;G3IG44	R2(Label:13C(6)); R8(Label:13C(6)); K20(Label:2H(4))	2394.29	374643904				0	0.0004364				High	37.19	0.00090718	2
	FPGQLNADLRK	4	8	3	G3HCL2;G3HQP8;G3IG44	R10(Label:13C(6)); K11(Label:2H(4))	1268.74	55246852				0	9.089e-07				High	34.88	0.00152791	1
	MSATFIGNSTAIQELFK	2	3	1	G3IG44	K17(Label:2H(4))	1861.97	109485642	0.540309	1		0	9.106e-08				High	33.07	0.00276177	0
	IMNTFSVVPSPK	3	4	3	G3HCL2;G3HQP8;G3IG44	K12(Label:2H(4))	1323.73	557484612				0	7.919e-06				High	31.3	0.0041884	0
	MSMKEVDEQMLNVQNK	1	4	2	G3HQP8;G3IG44	K4(Label:2H(4)); K16(Label:2H(4))	1931.95	186971172				0	1.443e-05				High	23.09	0.0164454	1
	ISEQFTAMFRR	1	6	3	G3HCL2;G3HQP8;G3IG44	R10(Label:13C(6)); R11(Label:13C(6))	1397.74	32282690				0	0.0003286				High	16.8	0.124313	1
	TAVCDIPPRGLK	1	5	3	G3HCL2;G3HQP8;G3IG44	C4(Carbamidomethyl); R9(Label:13C(6)); K12(Label:2H(4))	1336.77	27467922				0	0.007037				High	12.9	0.29746	1
	NMMAACDPR	1	7	3	G3HCL2;G3HQP8;G3IG44	C6(Carbamidomethyl); R9(Label:13C(6)15N(4))	1075.44	65149346				0.007	0.03909	High	16.89	0.020416				0
G3I539	Hsc70-interacting protein OS=Cricetulus griseus GN=I79_018582 PE=4 SV=1 - [G3I539_CRIGR]	59.68	1	6	6	7	6.84099e+07	0.622157	7	51.6122	105.89	51.61	5	6	22.91	8.06	1	1	124	13.9071	6.771
	Sequence	# PSMs	# Proteins	# Protein Groups	Protein Group Accessions	Modifications	MH+ [Da]	Area	Heavy/Light	Heavy/Light Count	Heavy/Light Variability [%]	q-Value	PEP	A2	IonScore A2	Exp Value A2	A6	IonScore A6	Exp Value A6	# Missed Cleavages
	LDYDEDASAMLK	1	1	1	G3I539	K12(Label:13C(6)15N(2))	1378.63	4.64317e+07	0.622157	1		0	7.781e-08	High	64.74	5.87541e-07				0
	KGAAIEALNDGELQK	1	1	1	G3I539	K1(Label:13C(6)15N(2)); K15(Label:13C(6)15N(2))	1572.86	3.35344e+07	0.600587	1		0	0.0002123	High	30.59	0.00515053				1
	AIEINPDSAQPYK	1	1	1	G3I539	K13(Label:13C(6)15N(2))	1453.74	1.14512e+08	0.67669	1		0	0.01133	High	28.23	0.00901885				0
	LLGHWEEAAHDLALACK	1	1	1	G3I539	C16(Carbamidomethyl); K17(Label:13C(6)15N(2))	1941.97	6788468	0.932091	1		0	0.001195	High	10.68	0.478837				0
	AIDLFTDAIK	1	1	1	G3I539	K10(Label:2H(4))	1110.64	34108776	1.12812	1		0	0.0009331				High	22.91	0.0271191	0
	LAILYAK	2	1	1	G3I539	K7(Label:13C(6)15N(2))	799.518	44285787	0.401005	2	16.635	0.002	0.02555	High	26.87	0.00226148				0
G3HQP8	Tubulin beta-7 chain OS=Cricetulus griseus GN=I79_013153 PE=3 SV=1 - [G3HQP8_CRIGR]	58.78	2	4	25	135	1058654746	0.151881	4	112.498	306.455	25.45	9	17	2588.23	56.76	24	118	444	49.639	4.89404
	Sequence	# PSMs	# Proteins	# Protein Groups	Protein Group Accessions	Modifications	MH+ [Da]	Area	Heavy/Light	Heavy/Light Count	Heavy/Light Variability [%]	q-Value	PEP	A2	IonScore A2	Exp Value A2	A6	IonScore A6	Exp Value A6	# Missed Cleavages
	LAVNMVPFPR	2	8	3	G3HCL2;G3HQP8;G3IG44	R10(Label:13C(6)15N(4))	1153.64	154973512				0	3.487e-13	High	63.05	3.2452e-06				0
	ISEQFTAMFR	3	6	3	G3HCL2;G3HQP8;G3IG44	R10(Label:13C(6)15N(4))	1239.61	3.3187e+07				0	1.35e-08	High	59.16	6.00627e-06				0
	EVDEQMLNVQNK	1	4	2	G3HQP8;G3IG44	K12(Label:13C(6)15N(2))	1454.7	7.24482e+07				0	1.792e-08	High	47.62	7.17874e-05				0
	YLTVAAVFR	3	3	3	G3HCL2;G3HQP8;G3IG44	R9(Label:13C(6)15N(4))	1049.6	72642238				0	2.384e-05	High	47.56	9.90942e-05				0
	NSSYFVEWIPNNVK	3	7	3	G3HCL2;G3HQP8;G3IG44	K14(Label:13C(6)15N(2))	1704.84	1.39359e+08				0	3.522e-06	High	45.49	0.000151131				0
	LHFFMPGFAPLTSR	2	5	3	G3HCL2;G3HQP8;G3IG44	R14(Label:13C(6)15N(4))	1630.85	5.25414e+07				0	7.482e-05	High	37.17	0.00121835				0
	IREEYPDRIMNTFSVVPSPK	1	2	2	G3HQP8;G3IG44	R2(Label:13C(6)15N(4)); R8(Label:13C(6)15N(4)); K20(Label:13C(6)15N(2))	2406.25	27180444				0	7.193e-09	High	20.91	0.04217				2
	ALTVPELTQQVFDAK	1	1	1	G3HQP8	K15(Label:13C(6)15N(2))	1667.91	2.12227e+07				0	0.005334	High	11.97	0.355785				0
	GHYTEGAELVDSVLDVVR	7	4	2	G3HQP8;G3IG44	R18(Label:13C(6))	1965	209816884				0	1.062e-08				High	85.42	1.60764e-08	0
	LTTPTYGDLNHLVSATMSGVTTCLR	5	5	3	G3HCL2;G3HQP8;G3IG44	C23(Carbamidomethyl); R25(Label:13C(6))	2714.35	781378760				0	6.018e-09				High	80.09	4.7995e-08	0
	ISEQFTAMFR	6	6	3	G3HCL2;G3HQP8;G3IG44	R10(Label:13C(6))	1235.62	579678336				0	2.84e-06				High	79.39	4.43058e-08	0
	GHYTEGAELVDSVLDVVRK	9	4	2	G3HQP8;G3IG44	R18(Label:13C(6)); K19(Label:2H(4))	2097.13	382579938				0	9.081e-18				High	78.92	6.86047e-08	1
	LAVNMVPFPR	13	8	3	G3HCL2;G3HQP8;G3IG44	R10(Label:13C(6))	1149.65	1177748014				0	6.352e-07				High	64.16	2.39817e-06	0
	FPGQLNADLR	8	8	3	G3HCL2;G3HQP8;G3IG44	R10(Label:13C(6))	1136.62	123034156				0	4.197e-05				High	63.64	2.14094e-06	0
	LHFFMPGFAPLTSR	10	5	3	G3HCL2;G3HQP8;G3IG44	R14(Label:13C(6))	1626.86	664781644				0	9.179e-08				High	63.07	3.05768e-06	0
	SGPFGQIFRPDNFVFGQSGAGNNWAK	5	4	3	G3HCL2;G3HQP8;G3IG44	R9(Label:13C(6)); K26(Label:2H(4))	2808.39	1138522796				0	3.824e-08				High	60.71	3.09951e-06	0
	AILVDLEPGTMDSVR	4	4	1	G3HQP8	R15(Label:13C(6))	1621.85	727606544				0	1.373e-05				High	59.79	6.34973e-06	0
	YLTVAAVFR	13	3	3	G3HCL2;G3HQP8;G3IG44	R9(Label:13C(6))	1045.61	550909788				0	0.0001028				High	53.65	2.09287e-05	0
	ISVYYNEATGGK	2	1	1	G3HQP8	K12(Label:2H(4))	1305.66	127438455	0.0770803	2	18.0247	0	9.307e-06				High	49.91	3.01177e-05	0
	MREIVHIQAGQCGNQIGAK	6	4	2	G3HCL2;G3HQP8	R2(Label:13C(6)); C12(Carbamidomethyl); K19(Label:2H(4))	2120.11	786520478				0	1.598e-09				High	47.06	0.000106266	1
	EVDEQMLNVQNK	6	4	2	G3HQP8;G3IG44	K12(Label:2H(4))	1450.71	663498856				0	5.519e-07				High	46.99	7.59948e-05	0
	ISVYYNEATGGKYVPR	1	1	1	G3HQP8	K12(Label:2H(4)); R16(Label:13C(6))	1826.97	1.02531e+08				0	8.938e-10				High	46.79	0.000134023	1
	NSSYFVEWIPNNVK	3	7	3	G3HCL2;G3HQP8;G3IG44	K14(Label:2H(4))	1700.86	859693428				0	1.117e-05				High	45.77	0.000121831	0
	TAVCDIPPR	2	5	3	G3HCL2;G3HQP8;G3IG44	C4(Carbamidomethyl); R9(Label:13C(6))	1034.54	132446710				0	0.0001594				High	39.82	0.000489889	0
	IREEYPDRIMNTFSVVPSPK	2	2	2	G3HQP8;G3IG44	R2(Label:13C(6)); R8(Label:13C(6)); K20(Label:2H(4))	2394.29	374643904				0	0.0004364				High	37.19	0.00090718	2
	FPGQLNADLRK	4	8	3	G3HCL2;G3HQP8;G3IG44	R10(Label:13C(6)); K11(Label:2H(4))	1268.74	55246852				0	9.089e-07				High	34.88	0.00152791	1
	IMNTFSVVPSPK	3	4	3	G3HCL2;G3HQP8;G3IG44	K12(Label:2H(4))	1323.73	557484612				0	7.919e-06				High	31.3	0.0041884	0
	EIVHIQAGQCGNQIGAK	4	5	2	G3HQP8;G3HCL2	C10(Carbamidomethyl); K17(Label:2H(4))	1826.95	8.8218e+07				0	2.503e-05				High	24.93	0.0196033	0
	ALTVPELTQQVFDAK	2	1	1	G3HQP8	K15(Label:2H(4))	1663.93	72055509	0.279518	2	7.76905	0	4.885e-06				High	24.35	0.0196496	0
	MSMKEVDEQMLNVQNK	1	4	2	G3HQP8;G3IG44	K4(Label:2H(4)); K16(Label:2H(4))	1931.95	186971172				0	1.443e-05				High	23.09	0.0164454	1
	ISEQFTAMFRR	1	6	3	G3HCL2;G3HQP8;G3IG44	R10(Label:13C(6)); R11(Label:13C(6))	1397.74	32282690				0	0.0003286				High	16.8	0.124313	1
	TAVCDIPPRGLK	1	5	3	G3HCL2;G3HQP8;G3IG44	C4(Carbamidomethyl); R9(Label:13C(6)); K12(Label:2H(4))	1336.77	27467922				0	0.007037				High	12.9	0.29746	1
	NMMAACDPR	1	7	3	G3HCL2;G3HQP8;G3IG44	C6(Carbamidomethyl); R9(Label:13C(6)15N(4))	1075.44	65149346				0.007	0.03909	High	16.89	0.020416				0
G3HCL2	Tubulin beta-4 chain OS=Cricetulus griseus GN=I79_008223 PE=3 SV=1 - [G3HCL2_CRIGR]	57.43	2	2	22	121	1.20446e+09	0.0618874	4	36.71	278.06	19.37	7	15	2353.15	57.43	21	106	444	49.5539	4.88135
	Sequence	# PSMs	# Proteins	# Protein Groups	Protein Group Accessions	Modifications	MH+ [Da]	Area	Heavy/Light	Heavy/Light Count	Heavy/Light Variability [%]	q-Value	PEP	A2	IonScore A2	Exp Value A2	A6	IonScore A6	Exp Value A6	# Missed Cleavages
	LAVNMVPFPR	2	8	3	G3HCL2;G3HQP8;G3IG44	R10(Label:13C(6)15N(4))	1153.64	154973512				0	3.487e-13	High	63.05	3.2452e-06				0
	ISEQFTAMFR	3	6	3	G3HCL2;G3HQP8;G3IG44	R10(Label:13C(6)15N(4))	1239.61	3.3187e+07				0	1.35e-08	High	59.16	6.00627e-06				0
	YLTVAAVFR	3	3	3	G3HCL2;G3HQP8;G3IG44	R9(Label:13C(6)15N(4))	1049.6	72642238				0	2.384e-05	High	47.56	9.90942e-05				0
	NSSYFVEWIPNNVK	3	7	3	G3HCL2;G3HQP8;G3IG44	K14(Label:13C(6)15N(2))	1704.84	1.39359e+08				0	3.522e-06	High	45.49	0.000151131				0
	LHFFMPGFAPLTSR	2	5	3	G3HCL2;G3HQP8;G3IG44	R14(Label:13C(6)15N(4))	1630.85	5.25414e+07				0	7.482e-05	High	37.17	0.00121835				0
	IREEFPDRIMNTFSVVPSPK	1	1	1	G3HCL2	R2(Label:13C(6)15N(4)); R8(Label:13C(6)15N(4)); M10(Oxidation); K20(Label:13C(6)15N(2))	2406.25	27180444				0	0.0001201	High	20.91	0.04217				2
	MAATFIGNSTAIQELFKR	2	1	1	G3HCL2	M1(Oxidation); K17(Label:2H(4)); R18(Label:13C(6))	2024.1	4.70712e+08				0	3.206e-11				High	88.15	8.11476e-09	1
	AVLVDLEPGTMDSVR	7	1	1	G3HCL2	R15(Label:13C(6))	1607.84	1297098356	0.0618874	4	36.71	0	2.13e-10				High	84.92	1.54611e-08	0
	LTTPTYGDLNHLVSATMSGVTTCLR	5	5	3	G3HCL2;G3HQP8;G3IG44	C23(Carbamidomethyl); R25(Label:13C(6))	2714.35	781378760				0	6.018e-09				High	80.09	4.7995e-08	0
	ISEQFTAMFR	6	6	3	G3HCL2;G3HQP8;G3IG44	R10(Label:13C(6))	1235.62	579678336				0	2.84e-06				High	79.39	4.43058e-08	0
	LAVNMVPFPR	13	8	3	G3HCL2;G3HQP8;G3IG44	R10(Label:13C(6))	1149.65	1177748014				0	6.352e-07				High	64.16	2.39817e-06	0
	FPGQLNADLR	8	8	3	G3HCL2;G3HQP8;G3IG44	R10(Label:13C(6))	1136.62	123034156				0	4.197e-05				High	63.64	2.14094e-06	0
	LHFFMPGFAPLTSR	10	5	3	G3HCL2;G3HQP8;G3IG44	R14(Label:13C(6))	1626.86	664781644				0	9.179e-08				High	63.07	3.05768e-06	0
	SGPFGQIFRPDNFVFGQSGAGNNWAK	5	4	3	G3HCL2;G3HQP8;G3IG44	R9(Label:13C(6)); K26(Label:2H(4))	2808.39	1138522796				0	3.824e-08				High	60.71	3.09951e-06	0
	ALTVPELTQQMFDAK	7	4	2	G3HCL2;G3IG44	K15(Label:2H(4))	1695.9	490101096				0	5.928e-06				High	56.6	1.29078e-05	0
	YLTVAAVFR	13	3	3	G3HCL2;G3HQP8;G3IG44	R9(Label:13C(6))	1045.61	550909788				0	0.0001028				High	53.65	2.09287e-05	0
	MREIVHLQAGQCGNQIGAK	6	4	2	G3HCL2;G3HQP8	R2(Label:13C(6)); C12(Carbamidomethyl); K19(Label:2H(4))	2120.11	786520478				0	1.598e-09				High	47.06	0.000106266	1
	NSSYFVEWIPNNVK	3	7	3	G3HCL2;G3HQP8;G3IG44	K14(Label:2H(4))	1700.86	859693428				0	1.117e-05				High	45.77	0.000121831	0
	ALTVPELTQQMFDAKNMMAACDPR	1	4	2	G3HCL2;G3IG44	K15(Label:2H(4)); C21(Carbamidomethyl); R24(Label:13C(6))	2748.32	321587092				0	9.802e-07				High	43.9	0.00011814	1
	FWEVISDEHGIDPTGTYHGDSDLQLER	4	1	1	G3HCL2	R27(Label:13C(6))	3122.43	79012862				0	0.0009572				High	39.86	0.000175569	0
	TAVCDIPPR	2	5	3	G3HCL2;G3HQP8;G3IG44	C4(Carbamidomethyl); R9(Label:13C(6))	1034.54	132446710				0	0.0001594				High	39.82	0.000489889	0
	FPGQLNADLRK	4	8	3	G3HCL2;G3HQP8;G3IG44	R10(Label:13C(6)); K11(Label:2H(4))	1268.74	55246852				0	9.089e-07				High	34.88	0.00152791	1
	IMNTFSVVPSPK	3	4	3	G3HCL2;G3HQP8;G3IG44	K12(Label:2H(4))	1323.73	557484612				0	7.919e-06				High	31.3	0.0041884	0
	EIVHLQAGQCGNQIGAK	4	5	2	G3HQP8;G3HCL2	C10(Carbamidomethyl); K17(Label:2H(4))	1826.95	8.8218e+07				0	2.503e-05				High	24.93	0.0196033	0
	ISEQFTAMFRR	1	6	3	G3HCL2;G3HQP8;G3IG44	R10(Label:13C(6)); R11(Label:13C(6))	1397.74	32282690				0	0.0003286				High	16.8	0.124313	1
	TAVCDIPPRGLK	1	5	3	G3HCL2;G3HQP8;G3IG44	C4(Carbamidomethyl); R9(Label:13C(6)); K12(Label:2H(4))	1336.77	27467922				0	0.007037				High	12.9	0.29746	1
	IREEFPDRIMNTFSVVPSPK	1	1	1	G3HCL2	R2(Label:13C(6)); R8(Label:13C(6)); M10(Oxidation); K20(Label:2H(4))	2394.28	240175928				0.001	0.03145				High	18.62	0.0597708	2
	NMMAACDPR	1	7	3	G3HCL2;G3HQP8;G3IG44	C6(Carbamidomethyl); R9(Label:13C(6)15N(4))	1075.44	65149346				0.007	0.03909	High	16.89	0.020416				0
G3HJB1	Alpha-actinin-4 OS=Cricetulus griseus GN=I79_010753 PE=4 SV=1 - [G3HJB1_CRIGR]	57.26	1	9	12	41	1.61406e+09	0.145748	10	48.0279	163.248	23.5	4	6	945.521	57.26	12	35	234	26.2029	4.81787
	Sequence	# PSMs	# Proteins	# Protein Groups	Protein Group Accessions	Modifications	MH+ [Da]	Area	Heavy/Light	Heavy/Light Count	Heavy/Light Variability [%]	q-Value	PEP	A2	IonScore A2	Exp Value A2	A6	IonScore A6	Exp Value A6	# Missed Cleavages
	VLAGDKNFITAEELR	1	1	1	G3HJB1	K6(Label:13C(6)15N(2)); R15(Label:13C(6)15N(4))	1693.93	9.34371e+07	0.143621	1		0	2.986e-05	High	66.31	1.16942e-06				1
	TINEVENQILTR	1	2	2	G3H1K9;G3HJB1	R12(Label:13C(6)15N(4))	1439.77	35040164				0	3.933e-16	High	62.28	3.13528e-06				0
	KHEAFESDLAAHQDR	3	2	2	G3H1K9;G3HJB1	K1(Label:13C(6)15N(2)); R15(Label:13C(6)15N(4))	1771.85	666301384				0	3.933e-16	High	42.2	0.000216921				1
	HRDYETATLSDIK	1	1	1	G3HJB1	R2(Label:13C(6)15N(4)); K13(Label:13C(6)15N(2))	1566.79	140838853				0	8.352e-14	High	12.74	0.321925				1
	ACLISLGYDVENDR	1	1	1	G3HJB1	C2(Carbamidomethyl); R14(Label:13C(6))	1630.78	190524886	0.0899344	1		0	8.674e-11				High	91.06	2.03692e-09	0
	MAPYQGPDAAPGALDYK	3	1	1	G3HJB1	K17(Label:2H(4))	1768.85	527884146	0.137194	2	95.1368	0	3.243e-10				High	85.04	8.61654e-09	0
	TINEVENQILTR	5	2	2	G3H1K9;G3HJB1	R12(Label:13C(6))	1435.79	1704477528				0	1.377e-09				High	72.39	3.72014e-07	0
	KHEAFESDLAAHQDR	4	2	2	G3H1K9;G3HJB1	K1(Label:2H(4)); R15(Label:13C(6))	1763.87	2116029472				0	3.756e-08				High	72.03	2.22448e-07	1
	VLAGDKNFITAEELR	2	1	1	G3HJB1	K6(Label:2H(4)); R15(Label:13C(6))	1685.94	74100417	0.159118	1		0	0.0001287				High	67.34	7.47231e-07	1
	GISQEQMQEFR	4	1	1	G3HJB1	R11(Label:13C(6))	1358.65	1021675744	0.167937	2	107.514	0	1.416e-05				High	55.81	7.2166e-06	0
	ELPPDQAEYCIAR	6	2	2	G3H1K9;G3HJB1	C10(Carbamidomethyl); R13(Label:13C(6))	1567.75	263561704				0	4.876e-06				High	55.61	7.55671e-06	0
	NFITAEELR	2	1	1	G3HJB1	R9(Label:13C(6))	1098.59	405990716	0.123565	1		0	0.001294				High	42.22	0.00037187	0
	DYETATLSDIK	2	1	1	G3HJB1	K11(Label:2H(4))	1259.63	219457677				0	3.292e-05				High	34.93	0.00112478	0
	ACLISLGYDVENDRQGDAEFNR	2	1	1	G3HJB1	C2(Carbamidomethyl); R14(Label:13C(6)); R22(Label:13C(6))	2554.21	83136240				0	4.501e-08				High	25.13	0.00951397	1
	HRDYETATLSDIK	3	1	1	G3HJB1	R2(Label:13C(6)); K13(Label:2H(4))	1558.81	8.75921e+08	0.15567	2	7.59571	0	3.991e-09				High	22.87	0.0263372	1
	ETTDTDTADQVIASFK	1	1	1	G3HJB1	K16(Label:2H(4))	1745.84	7.38403e+06				0.001	0.03983				High	37.94	0.000538325	0
G3IPU3	14-3-3 protein epsilon OS=Cricetulus griseus GN=I79_026021 PE=4 SV=1 - [G3IPU3_CRIGR]	57.14	1	5	5	56	1.10999e+09	0.240254	25	43.3776	188.548	57.14	4	13	877.249	57.14	5	43	70	7.88992	6.52197
	Sequence	# PSMs	# Proteins	# Protein Groups	Protein Group Accessions	Modifications	MH+ [Da]	Area	Heavy/Light	Heavy/Light Count	Heavy/Light Variability [%]	q-Value	PEP	A2	IonScore A2	Exp Value A2	A6	IonScore A6	Exp Value A6	# Missed Cleavages
	YLAEFATGNDR	1	1	1	G3IPU3	R11(Label:13C(6)15N(4))	1266.6	41747972	0.215763	1		0	9.821e-06	High	52.25	1.72742e-05				0
	EAAENSLVAYK	2	1	1	G3IPU3	K11(Label:13C(6)15N(2))	1202.61	215662151	0.382347	2	73.2409	0	2.01e-08	High	50.39	4.89051e-05				0
	YLAEFATGNDRK	8	1	1	G3IPU3	R11(Label:13C(6)15N(4)); K12(Label:13C(6)15N(2))	1402.71	2.7471e+08	0.573105	2	78.6952	0	0.0001715	High	46.4	0.000109962				1
	AASDIAMTELPPTHPIR	2	1	1	G3IPU3	R17(Label:13C(6)15N(4))	1829.95	2.21493e+07	0.158003	2	24.6186	0	7.482e-11	High	42.46	0.000417145				0
	EAAENSLVAYK	3	1	1	G3IPU3	K11(Label:2H(4))	1198.63	2153643696	0.337682	2	12.2712	0	3.016e-05				High	81.34	3.26859e-08	0
	YLAEFATGNDRK	15	1	1	G3IPU3	R11(Label:13C(6)); K12(Label:2H(4))	1394.73	8.37626e+08	0.240254	7	42.4392	0	4.468e-07				High	64	2.01044e-06	1
	AASDIAMTELPPTHPIR	18	1	1	G3IPU3	R17(Label:13C(6))	1825.96	216360452	0.234026	5	49.9691	0	3.997e-08				High	63.96	2.53128e-06	0
	YLAEFATGNDR	4	1	1	G3IPU3	R11(Label:13C(6))	1262.61	338705918	0.204678	3	11.2988	0	0.0001283				High	51.35	1.42901e-05	0
	AASDIAMTELPPTHPIR	1	1	1	G3IPU3	M7(Oxidation); R17(Label:13C(6))	1841.96	9120136				0.001	0.04124				High	12.32	0.328237	0
	KEAAENSLVAYK	2	1	1	G3IPU3	K1(Label:2H(4)); K12(Label:2H(4))	1330.75	2.90371e+07	0.181569	1		0.003	0.05322				High	18.34	0.0725446	1
G3HCX8	Calreticulin OS=Cricetulus griseus GN=I79_008346 PE=3 SV=1 - [G3HCX8_CRIGR]	54.44	1	17	17	51	1.73114e+09	0.123713	16	37.3105	53.9639	6.47	2	2	724.526	54.44	17	49	417	48.2119	4.48779
	Sequence	# PSMs	# Proteins	# Protein Groups	Protein Group Accessions	Modifications	MH+ [Da]	Area	Heavy/Light	Heavy/Light Count	Heavy/Light Variability [%]	q-Value	PEP	A2	IonScore A2	Exp Value A2	A6	IonScore A6	Exp Value A6	# Missed Cleavages
	FYGDQEKDKGLQTSQDAR	1	1	1	G3HCX8	K7(Label:13C(6)15N(2)); K9(Label:13C(6)15N(2)); R18(Label:13C(6)15N(4))	2112.02	1.88916e+08	0.122213	1		0	1.631e-11	High	37.46	0.000879419				2
	NVLINKDIR	1	1	1	G3HCX8	K6(Label:13C(6)15N(2)); R9(Label:13C(6)15N(4))	1102.67	114132330				0	0.002271	High	34.96	0.00103725				1
	SGTIFDNFLITNDEAYAEEFGNETWGVTK	1	1	1	G3HCX8	K29(Label:2H(4))	3272.52	260204396	0.215669	1		0	3.006e-14				High	90.64	1.42391e-09	0
	FYGDQEKDKGLQTSQDAR	4	1	1	G3HCX8	K7(Label:2H(4)); K9(Label:2H(4)); R18(Label:13C(6))	2100.05	1797276144	0.129063	1		0	1.876e-13				High	75.69	1.10607e-07	2
	SDFGKFVLSSGK	2	1	1	G3HCX8	K5(Label:2H(4)); K12(Label:2H(4))	1279.71	226456944				0	2.032e-07				High	64.18	1.98611e-06	1
	EQFLDGDDWTNR	2	1	1	G3HCX8	R12(Label:13C(6))	1501.66	177409704	0.0661749	1		0	1.551e-06				High	57.88	2.36248e-06	0
	IKDPNAAKPEDWDER	10	1	1	G3HCX8	K2(Label:2H(4)); K8(Label:2H(4)); R15(Label:13C(6))	1797.93	708370842	0.044736	2	252.911	0	2.12e-05				High	53.72	2.50526e-05	1
	FYALSAR	3	1	1	G3HCX8	R7(Label:13C(6))	833.462	2351983463	0.148315	2	25.4832	0	0.009011				High	44.51	0.000187619	0
	IDNSQVESGSLEDDWDFLPPKK	1	1	1	G3HCX8	K21(Label:2H(4)); K22(Label:2H(4))	2527.25	14996000				0	6.264e-09				High	41.43	0.000280585	1
	DMHGDSEYNIMFGPDICGPGTKK	1	1	1	G3HCX8	C17(Carbamidomethyl); K22(Label:2H(4)); K23(Label:2H(4))	2577.18	4.08107e+06				0	2.248e-07				High	40.31	0.000172255	1
	HEQNIDCGGGYVK	7	1	1	G3HCX8	C7(Carbamidomethyl); K13(Label:2H(4))	1480.68	142717584	0.124276	2	37.3105	0	2.398e-05				High	39.92	0.000106952	0
	NVLINKDIR	2	1	1	G3HCX8	K6(Label:2H(4)); R9(Label:13C(6))	1094.69	1044155675	0.127945	2	1.69565	0	0.001075				High	37.16	0.000403849	1
	KPEDWDEEMDGEWEPPVIQNPEYK	1	1	1	G3HCX8	K1(Label:2H(4)); K24(Label:2H(4))	2968.34	0				0	2.5e-06				High	33.31	0.000489992	0
	LFPGSLDQK	6	1	1	G3HCX8	K9(Label:2H(4))	1008.56	146092160	0.167468	1		0	0.01267				High	27.75	0.00789038	0
	LFPGSLDQKDMHGDSEYNIMFGPDICGPGTK	3	1	1	G3HCX8	K9(Label:2H(4)); C26(Carbamidomethyl); K31(Label:2H(4))	3434.58	816906788	0.0165308	1		0	0.01565				High	24.83	0.0044395	1
	VHVIFNYK	2	1	1	G3HCX8	K8(Label:2H(4))	1023.59	312798088	0.0686873	1		0	0.0168				High	17.88	0.0708744	0
	IKDPNAAKPEDWDERAK	1	1	1	G3HCX8	K2(Label:2H(4)); K8(Label:2H(4)); R15(Label:13C(6)); K17(Label:2H(4))	2001.09	4.93989e+07	0.0982259	1		0	1.519e-05				High	16.85	0.120825	2
	AKIDDPTDSKPEDWDKPEHIPDPDAK	2	1	1	G3HCX8	K2(Label:2H(4)); K10(Label:2H(4)); K16(Label:2H(4)); K26(Label:2H(4))	2975.5	4.29514e+07				0	2.948e-05				High	16.53	0.093379	1
	IDDPTDSKPEDWDKPEHIPDPDAK	1	1	1	G3HCX8	K8(Label:2H(4)); K14(Label:2H(4)); K24(Label:2H(4))	2772.34	1.4747e+08				0	7.145e-05				High	16.23	0.0964839	0
G3HE00	Follistatin (Fragment) OS=Cricetulus griseus GN=I79_008769 PE=4 SV=1 - [G3HE00_CRIGR]	54.43	1	17	17	106	3.33023e+09	0.412944	53	37.2728	555.986	32.28	7	30	1704.84	54.43	17	76	316	34.8139	5.79541
	Sequence	# PSMs	# Proteins	# Protein Groups	Protein Group Accessions	Modifications	MH+ [Da]	Area	Heavy/Light	Heavy/Light Count	Heavy/Light Variability [%]	q-Value	PEP	A2	IonScore A2	Exp Value A2	A6	IonScore A6	Exp Value A6	# Missed Cleavages
	CQVLYKTELSKEECCSTGR	3	1	1	G3HE00	C1(Carbamidomethyl); K6(Label:13C(6)15N(2)); K11(Label:13C(6)15N(2)); C14(Carbamidomethyl); C15(Carbamidomethyl); R19(Label:13C(6)15N(4))	2374.1	330681399	0.371312	1		0	3.933e-16	High	79.95	1.97258e-08				2
	CSLCDELCPDSK	4	1	1	G3HE00	C1(Carbamidomethyl); C4(Carbamidomethyl); C8(Carbamidomethyl); K12(Label:13C(6)15N(2))	1491.6	7.89334e+08	1.18682	2	89.5798	0	5.192e-10	High	63.39	4.57057e-07				0
	EAACSSGVLLEVK	6	1	1	G3HE00	C4(Carbamidomethyl); K13(Label:13C(6)15N(2))	1370.71	207896478	0.621902	2	83.2981	0	2.701e-13	High	58.23	8.26728e-06				0
	CKEQPELEVQYQGK	11	1	1	G3HE00	C1(Carbamidomethyl); K2(Label:13C(6)15N(2)); K14(Label:13C(6)15N(2))	1751.86	1068368146	0.656588	7	81.9307	0	3.588e-08	High	45.77	0.000137722				1
	DVLCPGSSTCVVDQTNNAYCVTCNR	1	1	1	G3HE00	C4(Carbamidomethyl); C10(Carbamidomethyl); C20(Carbamidomethyl); C23(Carbamidomethyl); R25(Label:13C(6)15N(4))	2900.24	4.44248e+07	0.437832	1		0	2.638e-05	High	28.2	0.00150998				0
	TYRNECALLK	2	1	1	G3HE00	R3(Label:13C(6)15N(4)); C6(Carbamidomethyl); K10(Label:13C(6)15N(2))	1285.67	367805920	0.436827	2	34.9229	0	0.0004787	High	13.43	0.211083				1
	DVLCPGSSTCVVDQTNNAYCVTCNR	4	1	1	G3HE00	C4(Carbamidomethyl); C10(Carbamidomethyl); C20(Carbamidomethyl); C23(Carbamidomethyl); R25(Label:13C(6))	2896.24	1628437792	0.481687	3	0.78349	0	6.947e-17				High	128.65	1.36135e-13	0
	SDEPVCASDNATYASECAMK	4	1	1	G3HE00	C6(Carbamidomethyl); C17(Carbamidomethyl); K20(Label:2H(4))	2209.9	418554456	0.643636	1		0	4.388e-16				High	90.32	9.26766e-10	0
	EAACSSGVLLEVK	9	1	1	G3HE00	C4(Carbamidomethyl); K13(Label:2H(4))	1366.72	1968777280	0.264325	4	83.6116	0	1.292e-08				High	77.36	8.63173e-08	0
	CKEQPELEVQYQGK	10	1	1	G3HE00	C1(Carbamidomethyl); K2(Label:2H(4)); K14(Label:2H(4))	1743.88	2449635264	0.343494	5	21.3099	0	1.476e-10				High	68.24	5.77379e-07	1
	CSLCDELCPDSK	6	1	1	G3HE00	C1(Carbamidomethyl); C4(Carbamidomethyl); C8(Carbamidomethyl); K12(Label:2H(4))	1487.61	1786532240	0.692402	2	75.5704	0	2.028e-08				High	63.02	4.97703e-07	0
	CQVLYKTELSKEECCSTGR	5	1	1	G3HE00	C1(Carbamidomethyl); K6(Label:2H(4)); K11(Label:2H(4)); C14(Carbamidomethyl); C15(Carbamidomethyl); R19(Label:13C(6))	2362.14	951919093	0.348163	1		0	3.93e-13				High	62.95	1.47027e-06	2
	CSLCDELCPDSKSDEPVCASDNATYASECAMK	2	1	1	G3HE00	C1(Carbamidomethyl); C4(Carbamidomethyl); C8(Carbamidomethyl); K12(Label:2H(4)); C18(Carbamidomethyl); C29(Carbamidomethyl); K32(Label:2H(4))	3678.48	230387179				0	1.88e-13				High	58.38	1.44867e-06	1
	EQPELEVQYQGK	4	1	1	G3HE00	K12(Label:2H(4))	1451.73	450283052	0.526675	1		0	0.0001252				High	49.62	4.47491e-05	0
	CVCAPDCSNITWK	4	1	1	G3HE00	C1(Carbamidomethyl); C3(Carbamidomethyl); C7(Carbamidomethyl); K13(Label:2H(4))	1614.7	3809924000	0.517396	3	32.8106	0	2.199e-07				High	49.26	1.18296e-05	0
	SDEPVCASDNATYASECAMK	1	1	1	G3HE00	C6(Carbamidomethyl); C17(Carbamidomethyl); M19(Oxidation); K20(Label:2H(4))	2225.9	2.90995e+06				0	9.245e-06				High	39.94	0.000101151	0
	CLWDFKVGR	2	1	1	G3HE00	C1(Carbamidomethyl); K6(Label:2H(4)); R9(Label:13C(6))	1190.64	7.18823e+07	0.463193	1		0	4.776e-06				High	39.02	0.000576445	1
	WMIFNGGAPNCIPCK	3	1	1	G3HE00	C11(Carbamidomethyl); C14(Carbamidomethyl); K15(Label:2H(4))	1768.83	1064989568	0.379452	1		0	5.384e-08				High	36.53	0.000344613	0
	CLWDFK	7	1	1	G3HE00	C1(Carbamidomethyl); K6(Label:2H(4))	872.428	1877324875	0.418833	5	19.1264	0	0.01362				High	33.78	0.000858527	0
	SIGLAYEGK	10	1	1	G3HE00	K9(Label:2H(4))	941.524	3731128280	0.360536	7	28.214	0	0.002172				High	31	0.0050837	0
	TYRNECALLK	1	1	1	G3HE00	R3(Label:13C(6)); C6(Carbamidomethyl); K10(Label:2H(4))	1277.69	1.30047e+08	0.303586	1		0	0.008543				High	28.64	0.00670187	1
	TELSKEECCSTGR	1	1	1	G3HE00	K5(Label:2H(4)); C8(Carbamidomethyl); C9(Carbamidomethyl); R13(Label:13C(6))	1566.72	8.01095e+06	0.229397	1		0	0.002024				High	23.21	0.00835676	1
	WMIFNGGAPNCIPCKETCENVDCGPGKK	2	1	1	G3HE00	C11(Carbamidomethyl); C14(Carbamidomethyl); K15(Label:2H(4)); C18(Carbamidomethyl); C23(Carbamidomethyl); K27(Label:2H(4)); K28(Label:2H(4))	3251.5	5.72742e+06				0	5.429e-07				High	21.86	0.0127068	2
	WMIFNGGAPNCIPCKETCENVDCGPGK	1	1	1	G3HE00	C11(Carbamidomethyl); C14(Carbamidomethyl); K15(Label:2H(4)); C18(Carbamidomethyl); C23(Carbamidomethyl); K27(Label:2H(4))	3119.38	4.01953e+06	0.368461	1		0	7.558e-05				High	10.25	0.0941825	1
	SIGLAYEGK	3	1	1	G3HE00	K9(Label:13C(6)15N(2))	945.512	473597570	0.531578	1		0.003	0.0293	High	22.05	0.0349292				0
G3H3Q1	Pyruvate kinase OS=Cricetulus griseus GN=I79_004880 PE=3 SV=1 - [G3H3Q1_CRIGR]	54.03	4	14	23	89	1629910747	0.192159	26	54.1797	224.812	30.08	9	16	799.17	54.03	23	73	472	51.5268	7.6792
	Sequence	# PSMs	# Proteins	# Protein Groups	Protein Group Accessions	Modifications	MH+ [Da]	Area	Heavy/Light	Heavy/Light Count	Heavy/Light Variability [%]	q-Value	PEP	A2	IonScore A2	Exp Value A2	A6	IonScore A6	Exp Value A6	# Missed Cleavages
	RFDEILEASDGIMVAR	1	2	2	G3H3Q1;G3IAX3	R1(Label:13C(6)15N(4)); R16(Label:13C(6)15N(4))	1841.93	3.76887e+06				0	2.03e-13	High	37.91	0.000930396				1
	APIIAVTR	5	1	1	G3H3Q1	R8(Label:13C(6)15N(4))	850.538	624340076	0.234499	2	45.0412	0	0.00219	High	37.79	0.000382585				0
	GDLGIEIPAEKVFLAQK	2	4	2	G3H3Q1;G3IAX3	K11(Label:13C(6)15N(2)); K17(Label:13C(6)15N(2))	1844.05	185243920				0	3.933e-16	High	37.25	0.000574513				1
	IISKIENHEGVR	2	2	1	G3H3Q1	K4(Label:13C(6)15N(2)); R12(Label:13C(6)15N(4))	1412.8	2.20251e+08				0	3.933e-16	High	36.38	0.00104716				1
	EAEAAIYHLQLFEELRR	1	1	1	G3H3Q1	R16(Label:13C(6)15N(4)); R17(Label:13C(6)15N(4))	2108.11	2.18747e+08	0.246756	1		0	3.369e-14	High	35.7	0.00129194				1
	AGKPVICATQMLESMIK	1	2	1	G3H3Q1	K3(Label:13C(6)15N(2)); C7(Carbamidomethyl); K17(Label:13C(6)15N(2))	1893	0				0	0.0001896	High	35.63	0.00153175				0
	LNFSHGTHEYHAETIKNVR	1	1	1	G3H3Q1	K16(Label:13C(6)15N(2)); R19(Label:13C(6)15N(4))	2271.14	277585432				0	3.933e-16	High	22.79	0.030509				1
	TATESFASDPILYRPVAVALDTKGPEIR	1	1	1	G3H3Q1	R14(Label:13C(6)15N(4)); K23(Label:13C(6)15N(2)); R28(Label:13C(6)15N(4))	3045.64	0				0	1.591e-12	High	21.03	0.0201159				1
	AGKPVICATQMLESMIK	3	2	1	G3H3Q1	K3(Label:2H(4)); C7(Carbamidomethyl); K17(Label:2H(4))	1885.02	1.4334e+08	0.158131	2	31.6095	0	6.546e-09				High	65.14	1.83718e-06	0
	VNLAMNVGK	5	2	2	G3H3Q1;G3IAX3	K9(Label:2H(4))	949.543	189857725				0	0.001097				High	55.88	1.18784e-05	0
	CCSGAIIVLTK	3	2	2	G3H3Q1;G3IAX3	C1(Carbamidomethyl); C2(Carbamidomethyl); K11(Label:2H(4))	1225.66	450951625				0	2.363e-08				High	54.6	1.71635e-05	0
	GVNLPGAAVDLPAVSEK	1	1	1	G3H3Q1	K17(Label:2H(4))	1640.91	30961475				0	0.0002252				High	49.24	7.14745e-05	0
	KGVNLPGAAVDLPAVSEKDIQDLK	4	1	1	G3H3Q1	K1(Label:2H(4)); K18(Label:2H(4)); K24(Label:2H(4))	2489.44	65085712	0.0838232	1		0	8.319e-09				High	48.99	2.08202e-05	2
	APIIAVTR	8	1	1	G3H3Q1	R8(Label:13C(6))	846.55	2202033515	0.205728	5	19.4377	0	0.0002605				High	42.5	0.000340217	0
	LNFSHGTHEYHAETIKNVR	5	1	1	G3H3Q1	K16(Label:2H(4)); R19(Label:13C(6))	2263.17	1257754134	0.261033	3	12.3347	0	4.036e-12				High	42.47	0.000328419	1
	TATESFASDPILYRPVAVALDTK	4	1	1	G3H3Q1	R14(Label:13C(6)); K23(Label:2H(4))	2475.34	7.78785e+07	0.656412	2	654.622	0	1.014e-07				High	41.72	0.000333123	0
	RFDEILEASDGIMVAR	3	2	2	G3H3Q1;G3IAX3	R1(Label:13C(6)); R16(Label:13C(6))	1833.96	38278217				0	3.549e-07				High	41.18	0.000426764	1
	IISKIENHEGVR	3	2	1	G3H3Q1	K4(Label:2H(4)); R12(Label:13C(6))	1404.82	7.90336e+08	0.287463	2	3.66579	0	6.064e-07				High	40.82	0.00043053	1
	TATESFASDPILYRPVAVALDTKGPEIR	1	1	1	G3H3Q1	R14(Label:13C(6)); K23(Label:2H(4)); R28(Label:13C(6))	3033.67	1429944592				0	3.664e-12				High	32.81	0.00128282	1
	GIFPVLCK	7	3	2	G3H3Q1;G3IAX3	C7(Carbamidomethyl); K8(Label:2H(4))	937.549	9.05927e+07				0	0.01243				High	30.53	0.0030979	0
	EAEAAIYHLQLFEELRR	4	1	1	G3H3Q1	R16(Label:13C(6)); R17(Label:13C(6))	2100.13	924772868	0.0921327	1		0	1.226e-11				High	30.27	0.00535642	1
	CDENILWLDYK	1	3	2	G3H3Q1;G3IAX3	C1(Carbamidomethyl); K11(Label:2H(4))	1472.7	3.53461e+07				0	0.003094				High	26.2	0.0057572	0
	GDLGIEIPAEKVFLAQK	4	4	2	G3H3Q1;G3IAX3	K11(Label:2H(4)); K17(Label:2H(4))	1836.07	833807838				0	8.142e-08				High	26.17	0.00785025	1
	ITLDNAYMEK	2	1	1	G3H3Q1	K10(Label:2H(4))	1201.61	169173305	0.0771438	2	146.25	0	0.0001486				High	24.22	0.0141916	0
	GDYPLEAVR	6	1	1	G3H3Q1	R9(Label:13C(6))	1025.53	2.68407e+08	0.110161	2	129.931	0	0.006217				High	24.04	0.0157783	0
	GSGTAEVELKK	1	2	2	G3H3Q1;G3IAX3	K10(Label:2H(4)); K11(Label:2H(4))	1126.66	8.06517e+06				0	0.01235				High	23.76	0.0189327	1
	GSGTAEVELKKGATLK	2	2	2	G3H3Q1;G3IAX3	K10(Label:2H(4)); K11(Label:2H(4)); K16(Label:2H(4))	1600.97	204261093				0	1.024e-06				High	22.14	0.0186337	2
	GDLGIEIPAEK	3	4	2	G3H3Q1;G3IAX3	K11(Label:2H(4))	1145.63	2.5439e+08				0	0.0001565				High	20.51	0.0386802	0
	ITLDNAYMEKCDENILWLDYKNICK	1	1	1	G3H3Q1	K10(Label:2H(4)); C11(Carbamidomethyl); K21(Label:2H(4)); C24(Carbamidomethyl); K25(Label:2H(4))	3174.57	226042538	0.234006	1		0	2.853e-07				High	18.74	0.0514589	2
	APIIAVTRNPQTAR	1	1	1	G3H3Q1	R8(Label:13C(6)); R14(Label:13C(6))	1519.91	1.59216e+08	0.120383	1		0	3.85e-05				High	17.83	0.0420281	1
	GIFPVLCK	2	3	2	G3H3Q1;G3IAX3	C7(Carbamidomethyl); K8(Label:13C(6)15N(2))	941.537	4.66727e+07				0.001	0.01382	High	31.03	0.00272157				0
	IYVDDGLISLQVK	1	1	1	G3H3Q1	K13(Label:2H(4))	1466.84	2.76175e+07	0.103139	1		0.007	0.1546				High	11.7	0.314379	0
G3IG05	Annexin OS=Cricetulus griseus GN=I79_022682 PE=3 SV=1 - [G3IG05_CRIGR]	53.69	1	12	12	47	1.24589e+09	0.060785	17	62.9657	38.58	3.69	1	1	1358.37	53.69	12	46	244	27.0197	5.97314
	Sequence	# PSMs	# Proteins	# Protein Groups	Protein Group Accessions	Modifications	MH+ [Da]	Area	Heavy/Light	Heavy/Light Count	Heavy/Light Variability [%]	q-Value	PEP	A2	IonScore A2	Exp Value A2	A6	IonScore A6	Exp Value A6	# Missed Cleavages
	QDIAFAYQR	1	1	1	G3IG05	R9(Label:13C(6)15N(4))	1121.56	2.45234e+07	0.0722053	1		0	5.926e-06	High	38.58	0.000700312				0
	GLGTDEDSLIEIICSR	7	1	1	G3IG05	C14(Carbamidomethyl); R16(Label:13C(6))	1783.88	781173896	0.148074	3	77.6349	0	1.739e-11				High	102.58	1.93227e-10	0
	AEDGSVIDYELIDQDAR	2	1	1	G3IG05	R17(Label:13C(6))	1914.9	272786357				0	3.911e-11				High	91.72	1.41325e-09	0
	TKGVDEVTIVNILTNR	6	1	1	G3IG05	K2(Label:2H(4)); R16(Label:13C(6))	1782.03	373162480	0.0461622	2	83.116	0	4.215e-09				High	81.6	2.14468e-08	1
	GVDEVTIVNILTNR	5	1	1	G3IG05	R14(Label:13C(6))	1548.87	728525152	0.0592331	2	26.6261	0	3.457e-09				High	71.76	3.33403e-07	0
	RAEDGSVIDYELIDQDAR	7	1	1	G3IG05	R1(Label:13C(6)); R18(Label:13C(6))	2077.02	760138600				0	1.899e-10				High	71.05	2.23792e-07	1
	TPAQYDASELK	4	1	1	G3IG05	K11(Label:2H(4))	1226.62	1591294224	0.0448954	3	12.9174	0	2.093e-06				High	62.14	2.77979e-06	0
	STVHEILCK	4	1	1	G3IG05	N-Term(Acetyl); C8(Carbamidomethyl); K9(Label:2H(4))	1132.6	1172244600	0.0183784	2	39.6352	0	1.001e-05				High	45.17	0.000126197	0
	QDIAFAYQR	1	1	1	G3IG05	R9(Label:13C(6))	1117.57	9.74139e+08	0.0392412	1		0	0.000329				High	40.73	0.000338112	0
	TNQELQEINR	2	1	1	G3IG05	R10(Label:13C(6))	1250.65	254249826				0	2.364e-05				High	38.71	0.000592179	0
	LSLEGDHSTPPSAYGSVKPYTNFDAER	1	1	1	G3IG05	K18(Label:2H(4)); R27(Label:13C(6))	2948.43	537279700				0	4.397e-10				High	27.65	0.0055832	0
	LMVALAK	2	1	1	G3IG05	K7(Label:2H(4))	749.489	397714331				0	0.01595				High	26.69	0.00503579	0
	WISIMTER	5	1	1	G3IG05	R8(Label:13C(6))	1041.55	642797986	0.0716694	3	24.2267	0	0.003				High	21.62	0.0213482	0
G3GVL0	Ubiquitin OS=Cricetulus griseus GN=I79_001749 PE=4 SV=1 - [G3GVL0_CRIGR]	52.29	2	4	4	8	6.41952e+07	0.262096	7	15.5933	21.31	20.92	1	1	62.3461	52.29	4	7	153	17.2643	7.40088
	Sequence	# PSMs	# Proteins	# Protein Groups	Protein Group Accessions	Modifications	MH+ [Da]	Area	Heavy/Light	Heavy/Light Count	Heavy/Light Variability [%]	q-Value	PEP	A2	IonScore A2	Exp Value A2	A6	IonScore A6	Exp Value A6	# Missed Cleavages
	TITLEVEPSDTIENVK	1	2	1	G3GVL0	K16(Label:13C(6)15N(2))	1795.94	5384408				0	0.01033	High	21.31	0.0480743				0
	ESTLHLVLR	2	2	1	G3GVL0	R9(Label:13C(6))	1073.64	29088414	0.260202	2	1.07543	0	0.0002725				High	42.83	0.000237144	0
	TITLEVEPSDTIENVK	3	2	1	G3GVL0	K16(Label:2H(4))	1791.95	71091397	0.29098	3	24.1401	0	0.001447				High	27.19	0.0107907	0
	TLSDYNIQK	1	2	1	G3GVL0	K9(Label:2H(4))	1085.58	92405701	0.0599347	1		0	0.0004824				High	12.19	0.374448	0
	MQIFVK	1	2	1	G3GVL0	K6(Label:2H(4))	769.456	28724184	0.371708	1		0.005	0.09614				High	19.25	0.0594251	0
G3HC84	Heat shock protein HSP 90-beta OS=Cricetulus griseus GN=I79_008088 PE=4 SV=1 - [G3HC84_CRIGR]	51.46	5	20	21	134	5.03468e+09	0.135725	49	52.1025	123.853	12.14	4	8	3087.13	51.46	21	126	412	47.7773	5.41455
	Sequence	# PSMs	# Proteins	# Protein Groups	Protein Group Accessions	Modifications	MH+ [Da]	Area	Heavy/Light	Heavy/Light Count	Heavy/Light Variability [%]	q-Value	PEP	A2	IonScore A2	Exp Value A2	A6	IonScore A6	Exp Value A6	# Missed Cleavages
	EQVANSAFVER	4	1	1	G3HC84	R11(Label:13C(6)15N(4))	1259.62	132784556	0.185307	1		0	4.99e-11	High	56.15	9.58511e-06				0
	GVVDSEDLPLNISR	2	2	1	G3HC84	R14(Label:13C(6)15N(4))	1523.8	1422346976				0	1.022e-11	High	36.14	0.00159309				0
	HLEINPDHPIVETLR	1	1	1	G3HC84	R15(Label:13C(6)15N(4))	1792.96	37190385				0	6.891e-08	High	20.81	0.0473015				0
	LVSSPCCIVTSTYGWTANMER	5	1	1	G3HC84	C6(Carbamidomethyl); C7(Carbamidomethyl); R21(Label:13C(6))	2438.12	2166837408	0.214485	3	59.9592	0	6.654e-12				High	96.57	3.96527e-10	0
	GVVDSEDLPLNISR	12	2	1	G3HC84	R14(Label:13C(6))	1519.81	5733935392				0	1.744e-08				High	93.34	2.54896e-09	0
	VFIMDSCDELIPEYLNFIR	4	1	1	G3HC84	C7(Carbamidomethyl); R19(Label:13C(6))	2380.17	1771861376	0.379456	1		0	6.7e-15				High	90.96	4.32906e-09	0
	YHTSQSGDEMTSLSEYVSR	12	1	1	G3HC84	R19(Label:13C(6))	2182.97	3356313184	0.151553	6	23.0784	0	5.664e-14				High	85.01	3.14753e-09	0
	HLEINPDHPIVETLR	15	1	1	G3HC84	R15(Label:13C(6))	1788.96	2949546640	0.0661575	5	9.00603	0	2.617e-12				High	82.01	4.02884e-08	0
	EQVANSAFVER	13	1	1	G3HC84	R11(Label:13C(6))	1255.64	5758161440	0.177755	7	9.02869	0	9.188e-06				High	71.99	2.24506e-07	0
	VFIMDSCDELIPEYLNFIR	1	1	1	G3HC84	M4(Oxidation); C7(Carbamidomethyl); R19(Label:13C(6))	2396.15	117175656				0	3.693e-11				High	71.96	2.10143e-07	0
	APFDLFENK	3	1	1	G3HC84	K9(Label:2H(4))	1084.56	438645344	0.129728	2	44.676	0	5.768e-06				High	46.96	6.74598e-05	0
	APFDLFENKK	2	1	1	G3HC84	K9(Label:2H(4)); K10(Label:2H(4))	1216.68	143018851	0.0711728	2	5.48291	0	9.242e-07				High	42.21	0.000252493	1
	DNSTMGYMMAK	1	1	1	G3HC84	K11(Label:2H(4))	1252.53	3.11655e+07				0	0.001298				High	39.64	0.000108385	0
	KHLEINPDHPIVETLR	7	1	1	G3HC84	K1(Label:2H(4)); R16(Label:13C(6))	1921.09	2221823792	0.0718879	2	49.7927	0	1.949e-07				High	39.01	0.000514972	1
	RAPFDLFENKK	5	1	1	G3HC84	R1(Label:13C(6)); K10(Label:2H(4)); K11(Label:2H(4))	1378.8	256297480	0.127005	1		0	4.165e-06				High	36.65	0.000756951	2
	LSELLR	8	3	1	G3HC84	R6(Label:13C(6))	736.466	3.61194e+09				0	0.0158				High	35.41	0.00115096	0
	LMKEILDK	1	2	1	G3HC84	K3(Label:2H(4)); K8(Label:2H(4))	997.619	8.35851e+06				0	0.0002514				High	34.89	0.00139466	1
	SIYYITGESK	6	1	1	G3HC84	K10(Label:2H(4))	1164.61	3507862720	0.156676	2	22.9759	0	0.0001728				High	32.71	0.00257182	0
	RAPFDLFENK	3	1	1	G3HC84	R1(Label:13C(6)); K10(Label:2H(4))	1246.68	9.48921e+07	0.035342	1		0	0.000325				High	28.86	0.00546071	1
	RVFIMDSCDELIPEYLNFIR	1	1	1	G3HC84	R1(Label:13C(6)); C8(Carbamidomethyl); R20(Label:13C(6))	2542.29	460861216				0	1.958e-08				High	26.47	0.0119475	1
	FYEAFSK	10	1	1	G3HC84	K7(Label:2H(4))	895.45	3483068312	0.162564	8	35.1706	0	0.01525				High	26.14	0.00778305	0
	EGLELPEDEEEKKK	6	2	2	G3HC84;G3HS15	K12(Label:2H(4)); K13(Label:2H(4)); K14(Label:2H(4))	1684.9	1492082032				0	4.454e-05				High	25.34	0.0146208	2
	LGIHEDSTNR	2	1	1	G3HC84	R10(Label:13C(6))	1147.58	2.43484e+07	0.129616	1		0	0.0122				High	20.62	0.0273093	0
	ALLFIPR	8	1	1	G3HC84	R7(Label:13C(6))	835.55	2.51448e+09	0.0874942	7	95.8956	0.001	0.03127				High	33.65	0.000625703	0
	DLVVLLFETALLSSGFSLEDPQTHSNR	1	1	1	G3HC84	R27(Label:13C(6))	2994.57	6.60397e+07				0.007	0.147				High	34.01	0.00202568	0
	RAPFDLFENK	1	1	1	G3HC84	R1(Label:13C(6)15N(4)); K10(Label:13C(6)15N(2))	1254.66	5559868				0.009	0.06781	High	17.75	0.0965312				1
G3I6I6	Tubulin alpha-1A chain OS=Cricetulus griseus GN=I79_019110 PE=3 SV=1 - [G3I6I6_CRIGR]	50.33	8	2	20	63	1.61965e+09	0.159259	3	133.796	96.003	15.74	6	8	1682.94	44.57	18	55	451	50.0896	5.05908
	Sequence	# PSMs	# Proteins	# Protein Groups	Protein Group Accessions	Modifications	MH+ [Da]	Area	Heavy/Light	Heavy/Light Count	Heavy/Light Variability [%]	q-Value	PEP	A2	IonScore A2	Exp Value A2	A6	IonScore A6	Exp Value A6	# Missed Cleavages
	DVNAAIATIK	3	4	2	G3H3C6;G3I6I6	K10(Label:13C(6)15N(2))	1023.59	121117577				0	0.000125	High	46.66	9.06253e-05				0
	EIIDLVLDR	1	5	2	G3I6I6;G3ICI3	R9(Label:13C(6)15N(4))	1095.63	127052269				0	0.002672	High	37.26	0.000949055				0
	LDHKFDLMYAK	1	8	3	G3HWE9;G3H3C6;G3I6I6	K4(Label:13C(6)15N(2)); K11(Label:13C(6)15N(2))	1396.73	38985003				0	6.901e-07	High	32.22	0.00380867				1
	VGINYQPPTVVPGGDLAK	1	5	3	G3HWE9;G3H3C6;G3I6I6	K18(Label:13C(6)15N(2))	1833	151383164				0	0.008546	High	20.3	0.058795				0
	AVFVDLEPTVIDEVR	1	2	1	G3I6I6	R15(Label:13C(6)15N(4))	1711.91	7780421	0.159259	1		0	0.001551	High	12.68	0.315614				0
	FDGALNVDLTEFQTNLVPYPR	2	4	3	G3HWE9;G3H3C6;G3I6I6	R21(Label:13C(6))	2415.23	146080162				0	1.168e-13				High	117.45	8.45469e-12	0
	AVCMLSNTTAIAEAWAR	6	5	3	G3HWE9;G3H3C6;G3I6I6	C3(Carbamidomethyl); R17(Label:13C(6))	1870.92	344763960				0	8.536e-13				High	101.42	2.6681e-10	0
	TIGGGDDSFNTFFSETGAGK	4	4	2	G3H3C6;G3I6I6	K20(Label:2H(4))	2011.92	742284008				0	3.109e-11				High	95.78	4.62422e-10	0
	QLFHPEQLITGKEDAANNYAR	9	5	3	G3HWE9;G3H3C6;G3I6I6	K12(Label:2H(4)); R21(Label:13C(6))	2425.25	372634322				0	1.066e-12				High	85.16	1.52395e-08	1
	TIGGGDDSFNTFFSETGAGKHVPR	1	3	2	G3H3C6;G3I6I6	K20(Label:2H(4)); R24(Label:13C(6))	2507.22	102954648				0	5.001e-12				High	75.5	8.59607e-08	1
	AVFVDLEPTVIDEVR	7	2	1	G3I6I6	R15(Label:13C(6))	1707.92	1034856532	0.315376	1		0	2.484e-10				High	75.07	1.66477e-07	0
	GHYTIGKEIIDLVLDR	1	3	2	G3I6I6;G3ICI3	K7(Label:2H(4)); R16(Label:13C(6))	1852.06	19362578				0	1.971e-09				High	65.57	1.30346e-06	1
	GDVVPKDVNAAIATIK	2	2	2	G3H3C6;G3I6I6	K6(Label:2H(4)); K16(Label:2H(4))	1618.96	2.37041e+08				0	1.808e-09				High	64.69	1.23963e-06	1
	EIIDLVLDR	4	5	2	G3I6I6;G3ICI3	R9(Label:13C(6))	1091.64	955572699				0	0.001196				High	50.91	4.74412e-05	0
	AVFVDLEPTVIDEVRTGTYR	2	2	1	G3I6I6	R15(Label:13C(6)); R20(Label:13C(6))	2292.23	1943323065	0.0737581	1		0	5.45e-13				High	44.7	0.000171116	1
	NLDIERPTYTNLNR	8	6	4	G3HWE9;G3H3C6;G3I6I6;G3ICI3	R6(Label:13C(6)); R14(Label:13C(6))	1730.92	1752979184				0	5.831e-07				High	37.19	0.00122231	0
	DVNAAIATIK	1	4	2	G3H3C6;G3I6I6	K10(Label:2H(4))	1019.6	1162655375				0	0.0003066				High	37.15	0.00113724	0
	LDHKFDLMYAK	2	8	3	G3HWE9;G3H3C6;G3I6I6	K4(Label:2H(4)); K11(Label:2H(4))	1388.75	116432745				0	7.051e-07				High	34.52	0.00192485	1
	YMACCLLYR	2	4	2	G3HWE9;G3I6I6	C4(Carbamidomethyl); C5(Carbamidomethyl); R9(Label:13C(6))	1255.57	553683726				0	0.0007817				High	30.48	0.00188027	0
	FDLMYAK	1	8	3	G3HWE9;G3H3C6;G3I6I6	K7(Label:2H(4))	891.456	454699760				0	0.01246				High	18.15	0.0589469	0
	FDLMYAKR	1	6	3	G3HWE9;G3H3C6;G3I6I6	K7(Label:2H(4)); R8(Label:13C(6))	1053.58	14177664				0	0.0004017				High	13.43	0.186116	1
	EDMAALEK	1	4	2	G3HWE9;G3I6I6	K8(Label:13C(6)15N(2))	914.437	2.0951e+07				0.003	0.0324	High	16.5	0.0772359				0
	LSVDYGK	1	5	3	G3HWE9;G3H3C6;G3I6I6	K7(Label:2H(4))	785.431	2.31619e+07				0.004	0.08164				High	20.55	0.0392067	0
	AYHEQLSVAEITNACFEPANQMVK	1	3	3	G3HWE9;G3H3C6;G3I6I6	C15(Carbamidomethyl); M22(Oxidation); K24(Label:2H(4))	2770.3	0				0.006	0.1369				High	17.68	0.0400929	0
G3HJB0	Alpha-actinin-4 (Fragment) OS=Cricetulus griseus GN=I79_010752 PE=4 SV=1 - [G3HJB0_CRIGR]	50.15	1	10	16	56	1.00386e+09	0.129548	14	74.7626	82.8342	22.94	6	7	806.143	50.15	16	49	327	37.6493	7.21045
	Sequence	# PSMs	# Proteins	# Protein Groups	Protein Group Accessions	Modifications	MH+ [Da]	Area	Heavy/Light	Heavy/Light Count	Heavy/Light Variability [%]	q-Value	PEP	A2	IonScore A2	Exp Value A2	A6	IonScore A6	Exp Value A6	# Missed Cleavages
	LMLLLEVISGER	1	3	3	G3H1K9;G3I4K1;G3HJB0	R12(Label:13C(6)15N(4))	1382.8	2.42488e+07				0	2.078e-13	High	60.79	3.62651e-06				0
	FAIQDISVEETSAK	1	3	3	G3H1K9;G3I4K1;G3HJB0	K14(Label:13C(6)15N(2))	1545.79	74689952				0	1.697e-06	High	36.17	0.00160628				0
	LSNRPAFMPSEGR	1	2	2	G3H1K9;G3HJB0	R4(Label:13C(6)15N(4)); R13(Label:13C(6)15N(4))	1481.75	360192123				0	1.701e-11	High	22.67	0.02866				0
	LSNRPAFMPSEGR	1	2	2	G3H1K9;G3HJB0	R4(Label:13C(6)15N(4)); M8(Oxidation); R13(Label:13C(6)15N(4))	1497.74	33881257				0	0.0005433	High	12.34	0.29464				0
	AGTQIENIDEDFRDGLK	1	1	1	G3HJB0	R13(Label:13C(6)15N(4)); K17(Label:13C(6)15N(2))	1938.96	0				0	2.442e-08	High	12.25	0.372289				1
	MVSDINNGWQHLEQAEK	1	1	1	G3HJB0	K17(Label:2H(4))	2002.96	638299808				0	1.25e-11				High	65.1	7.10768e-07	0
	DGLAFNALIHR	9	1	1	G3HJB0	R11(Label:13C(6))	1232.69	191428900	0.21052	3	188.636	0	2.285e-05				High	57.8	8.54687e-06	0
	LMLLLEVISGER	2	3	3	G3H1K9;G3I4K1;G3HJB0	R12(Label:13C(6))	1378.81	417632174				0	3.263e-07				High	57.51	7.00805e-06	0
	FAIQDISVEETSAK	1	3	3	G3H1K9;G3I4K1;G3HJB0	K14(Label:2H(4))	1541.81	935765296				0	3.255e-05				High	55.25	1.49269e-05	0
	HRPELIEYDK	2	1	1	G3HJB0	R2(Label:13C(6)); K10(Label:2H(4))	1309.72	1036851504	0.136385	2	18.7872	0	4.097e-05				High	55.06	1.43469e-05	0
	NVNVQNFHISWK	5	1	1	G3HJB0	K12(Label:2H(4))	1489.79	58765644	0.265839	2	5.87859	0	5.05e-07				High	53.43	2.58747e-05	0
	TFTAWCNSHLR	7	3	3	G3H1K9;G3I4K1;G3HJB0	C6(Carbamidomethyl); R11(Label:13C(6))	1398.67	495201160				0	2.164e-06				High	47.76	4.85733e-05	0
	HRPELIEYDKLR	3	1	1	G3HJB0	R2(Label:13C(6)); K10(Label:2H(4)); R12(Label:13C(6))	1584.92	2.42913e+08	0.0888855	2	58.4077	0	1.74e-08				High	45.31	0.000138388	1
	ALDFIASK	3	3	3	G3H1K9;G3I4K1;G3HJB0	K8(Label:2H(4))	868.508	1038950428				0	0.0003483				High	42.67	0.000278488	0
	KAGTQIENIDEDFRDGLK	1	1	1	G3HJB0	K1(Label:2H(4)); R14(Label:13C(6)); K18(Label:2H(4))	2063.09	235754056	0.113288	1		0	2.201e-10				High	40.82	0.000360155	2
	TIPWLEDRVPQK	3	1	1	G3HJB0	R8(Label:13C(6)); K12(Label:2H(4))	1491.85	3.44725e+08	0.113903	2	45.7464	0	0.0002671				High	39.51	0.000559719	1
	LVSIGAEEIVDGNAK	3	1	1	G3HJB0	K15(Label:2H(4))	1518.83	121250969				0	4.066e-05				High	38.17	0.00087633	0
	AGTQIENIDEDFRDGLK	2	1	1	G3HJB0	R13(Label:13C(6)); K17(Label:2H(4))	1930.98	7.23133e+08				0	6.244e-10				High	36.6	0.00113764	1
	EGLLLWCQR	3	3	3	G3H1K9;G3I4K1;G3HJB0	C7(Carbamidomethyl); R9(Label:13C(6))	1180.62	741235560				0	0.0004953				High	35.91	0.00123095	0
	TIPWLEDR	3	1	1	G3HJB0	R8(Label:13C(6))	1035.56	2.51357e+08	0.10268	2	37.3457	0	0.01745				High	29.6	0.00663369	0
	LSNRPAFMPSEGR	1	2	2	G3H1K9;G3HJB0	R4(Label:13C(6)); R13(Label:13C(6))	1473.77	234633890				0	7.927e-07				High	21.52	0.0352347	0
	DGLAFNALIHR	1	1	1	G3HJB0	R11(Label:13C(6)15N(4))	1236.67	20886242				0.002	0.01564	High	17.79	0.108122				0
	ALDFIASK	1	3	3	G3H1K9;G3I4K1;G3HJB0	K8(Label:13C(6)15N(2))	872.496	360134920				0.003	0.03676	High	23.06	0.0192781				0
G3H412	Proliferating cell nuclear antigen OS=Cricetulus griseus GN=I79_005005 PE=3 SV=1 - [G3H412_CRIGR]	49.81	1	11	11	58	1.24689e+09	0.109643	30	54.8279					1292.91	49.81	11	58	261	28.7763	4.69092
	Sequence	# PSMs	# Proteins	# Protein Groups	Protein Group Accessions	Modifications	MH+ [Da]	Area	Heavy/Light	Heavy/Light Count	Heavy/Light Variability [%]	q-Value	PEP	A2	IonScore A2	Exp Value A2	A6	IonScore A6	Exp Value A6	# Missed Cleavages
	AEDNADTLALVFEAPNQEK	7	1	1	G3H412	K19(Label:2H(4))	2079.02	1237256584	0.126546	2	9.97423	0	4.184e-13				High	96.12	1.02624e-09	0
	DLSHIGDAVVISCAK	10	1	1	G3H412	C13(Carbamidomethyl); K15(Label:2H(4))	1588.83	1203978928	0.0795089	5	41.6901	0	1.577e-11				High	79.17	4.90292e-08	0
	CAGNEDIITLR	4	1	1	G3H412	C1(Carbamidomethyl); R11(Label:13C(6))	1267.64	429304278	0.088193	3	67.2668	0	4.898e-07				High	78.67	5.36534e-08	0
	FSASGELGNGNIK	4	1	1	G3H412	K13(Label:2H(4))	1297.67	680633922	0.441554	1		0	4.672e-06				High	66.03	1.07268e-06	0
	NLAMGVNLTSMSK	5	1	1	G3H412	K13(Label:2H(4))	1369.71	672264096	0.155404	2	77.6133	0	2.96e-06				High	60.25	5.66437e-06	0
	LMDLDVEQLGIPEQEYSCVVK	4	1	1	G3H412	C18(Carbamidomethyl); K21(Label:2H(4))	2469.23	548273456	0.387516	3	16.1847	0	4.817e-09				High	42.04	0.00021881	0
	MPSGEFAR	8	1	1	G3H412	M1(Oxidation); R8(Label:13C(6))	916.429	2.73686e+07	0.0797964	3	98.9343	0	0.001539				High	33.07	0.000863054	0
	SEGFDTYR	4	1	1	G3H412	R8(Label:13C(6))	980.441	1027141206	0.114442	3	11.2344	0	0.004056				High	32.96	0.000504626	0
	MPSGEFAR	6	1	1	G3H412	R8(Label:13C(6))	900.433	1.29944e+09	0.0876668	4	49.3616	0	0.01439				High	24.97	0.00604998	0
	YLNFFTK	2	1	1	G3H412	K7(Label:2H(4))	936.513	956967412	0.104278	2	123.736	0	0.004653				High	23.76	0.0130425	0
	LVQGSILKK	1	1	1	G3H412	K8(Label:2H(4)); K9(Label:2H(4))	993.69	1.42551e+08	0.0420117	1		0	0.009567				High	21.88	0.0074593	1
	LMDLDVEQLGIPEQEYSCVVK	1	1	1	G3H412	M2(Oxidation); C18(Carbamidomethyl); K21(Label:2H(4))	2485.22	1.63653e+06				0	0.0001667				High	18.1	0.0526598	0
	YYLAPK	2	1	1	G3H412	K6(Label:2H(4))	758.437	1.01055e+09	0.118922	1		0.004	0.08372				High	21.29	0.0334359	0
G3H354	Heat shock protein HSP 90-alpha OS=Cricetulus griseus GN=I79_004665 PE=4 SV=1 - [G3H354_CRIGR]	49.4	2	19	19	161	5063430816	0.381742	89	62.4836	1318.77	46.69	14	55	2504.78	49.4	19	106	332	38.0718	4.66553
	Sequence	# PSMs	# Proteins	# Protein Groups	Protein Group Accessions	Modifications	MH+ [Da]	Area	Heavy/Light	Heavy/Light Count	Heavy/Light Variability [%]	q-Value	PEP	A2	IonScore A2	Exp Value A2	A6	IonScore A6	Exp Value A6	# Missed Cleavages
	NPDDITNEEYGEFYK	3	1	1	G3H354	K15(Label:13C(6)15N(2))	1841.8	498665258	0.302553	2	82.3603	0	3.322e-14	High	87.28	1.96422e-09				0
	VILHLKEDQTEYLEER	12	1	1	G3H354	K6(Label:13C(6)15N(2)); R16(Label:13C(6)15N(4))	2033.07	290115092	0.566333	7	15.795	0	3.933e-16	High	81.74	3.61738e-08				1
	TLTIVDTGIGMTK	9	1	1	G3H354	K13(Label:13C(6)15N(2))	1357.75	516378625	0.448941	2	37.5465	0	3.933e-16	High	77.74	9.08644e-08				0
	EDQTEYLEER	2	1	1	G3H354	R10(Label:13C(6)15N(4))	1321.58	87880963	0.561206	2	25.5705	0	3.804e-08	High	56.8	2.08435e-06				0
	HSQFIGYPITLFVEK	6	1	1	G3H354	K15(Label:13C(6)15N(2))	1786.96	238479719	0.183556	1		0	3.933e-16	High	56.43	1.35368e-05				0
	ADLINNLGTIAK	4	1	1	G3H354	K12(Label:13C(6)15N(2))	1250.72	1456313906	0.398871	2	20.9964	0	1.826e-07	High	53.38	2.47967e-05				0
	YESLTDPSKLDSGK	9	1	1	G3H354	K9(Label:13C(6)15N(2)); K14(Label:13C(6)15N(2))	1555.78	702035544	0.483039	3	12.4097	0	9.044e-09	High	53.02	2.54431e-05				1
	YESLTDPSK	2	1	1	G3H354	K9(Label:13C(6)15N(2))	1047.51	89337372	0.472075	2	7.13084	0	3.287e-05	High	46.36	7.51421e-05				0
	ELISNSSDALDK	2	1	1	G3H354	K12(Label:13C(6)15N(2))	1299.65	2.20173e+08	0.662864	2	4.75169	0	7.623e-06	High	44.19	0.000198154				0
	SLTNDWEEHLAVK	1	1	1	G3H354	K13(Label:13C(6)15N(2))	1549.77	340925052	0.548721	1		0	2.016e-15	High	37.78	0.000791942				0
	ELHINLIPNKQDR	2	1	1	G3H354	K10(Label:13C(6)15N(2)); R13(Label:13C(6)15N(4))	1607.9	41130436	0.431297	2	33.3192	0	0.003645	High	34.35	0.00126712				1
	HNDDEQYAWESSAGGSFTVR	1	1	1	G3H354	R20(Label:13C(6)15N(4))	2265.98	2.55125e+07				0	8.199e-10	High	29.04	0.00124443				0
	EKYIDQEELNK	1	1	1	G3H354	K2(Label:13C(6)15N(2)); K11(Label:13C(6)15N(2))	1424.72	4.02195e+07				0	0.0005893	High	15.4	0.160064				1
	EDQTEYLEERR	1	1	1	G3H354	R10(Label:13C(6)15N(4)); R11(Label:13C(6)15N(4))	1487.69	21576849				0	0.0001048	High	15.13	0.0874671				1
	ELISNSSDALDKIR	4	1	1	G3H354	K12(Label:2H(4)); R14(Label:13C(6))	1570.86	133815600	0.554175	3	54.6391	0	3.072e-08				High	84.07	2.2721e-08	1
	TLTIVDTGIGMTK	19	1	1	G3H354	K13(Label:2H(4))	1353.76	3854153824	0.433515	10	48.8329	0	9.976e-08				High	78.61	7.91895e-08	0
	YESLTDPSKLDSGK	11	1	1	G3H354	K9(Label:2H(4)); K14(Label:2H(4))	1547.81	2597627280	0.299096	8	74.2688	0	2.049e-09				High	72.59	2.7265e-07	1
	NPDDITNEEYGEFYK	1	1	1	G3H354	K15(Label:2H(4))	1837.81	67963786				0	3.501e-07				High	69.15	1.3378e-07	0
	VILHLKEDQTEYLEER	14	1	1	G3H354	K6(Label:2H(4)); R16(Label:13C(6))	2025.09	916343896	0.300929	8	54.3883	0	2.981e-09				High	66.17	1.30435e-06	1
	ADLINNLGTIAK	11	1	1	G3H354	K12(Label:2H(4))	1246.73	5447994048	0.264829	7	33.0091	0	4.074e-06				High	59.89	5.43596e-06	0
	SLTNDWEEHLAVK	6	1	1	G3H354	K13(Label:2H(4))	1545.79	621308596	0.352956	4	25.6886	0	6.319e-07				High	53.72	1.57109e-05	0
	HNDDEQYAWESSAGGSFTVR	5	1	1	G3H354	R20(Label:13C(6))	2261.97	7.16353e+07	0.360967	3	86.5238	0	1.278e-11				High	53.59	4.36486e-06	0
	TLTIVDTGIGMTK	9	1	1	G3H354	M11(Oxidation); K13(Label:2H(4))	1369.75	60944037	0.282269	2	98.3211	0	7.54e-06				High	53.33	2.71741e-05	0
	ELISNSSDALDK	1	1	1	G3H354	K12(Label:2H(4))	1295.66	464720292	0.513792	1		0	2.172e-05				High	47.93	5.31513e-05	0
	ELHINLIPNKQDR	3	1	1	G3H354	K10(Label:2H(4)); R13(Label:13C(6))	1599.92	2.62904e+08	0.647436	2	45.5178	0	0.0006219				High	45.48	0.000151479	1
	EDQTEYLEER	2	1	1	G3H354	R10(Label:13C(6))	1317.59	124795894				0	0.001625				High	41.05	7.83376e-05	0
	EKYIDQEELNK	6	1	1	G3H354	K2(Label:2H(4)); K11(Label:2H(4))	1416.74	4.86897e+08	0.167973	5	45.916	0	4.49e-05				High	40.89	0.000423646	1
	IRYESLTDPSKLDSGK	2	1	1	G3H354	R2(Label:13C(6)); K11(Label:2H(4)); K16(Label:2H(4))	1823.02	334794064	0.654674	1		0	4.578e-10				High	39.53	0.000590576	2
	YIDQEELNK	3	1	1	G3H354	K9(Label:2H(4))	1155.58	5888144576	0.229292	3	7.60952	0	0.0001099				High	36.12	0.000708595	0
	YESLTDPSK	2	1	1	G3H354	K9(Label:2H(4))	1043.52	1.99621e+08				0	0.0001195				High	30.81	0.00240657	0
	EDQTEYLEERR	3	1	1	G3H354	R10(Label:13C(6)); R11(Label:13C(6))	1479.71	206088483	0.3231	3	47.7912	0	3.936e-05				High	30.14	0.00334056	1
	TKPIWTR	2	2	1	G3H354	K2(Label:2H(4)); R7(Label:13C(6))	911.571	33771492	0.150657	2	31.5884	0	0.01409				High	22.65	0.015211	0
	VILHLKEDQTEYLEERR	1	1	1	G3H354	K6(Label:2H(4)); R16(Label:13C(6)); R17(Label:13C(6))	2187.22	1.22027e+08	0.275882	1		0	4.895e-05				High	21.36	0.0343635	2
	HSQFIGYPITLFVEK	1	1	1	G3H354	K15(Label:2H(4))	1782.97	52929576				0	5.594e-05				High	15.56	0.143155	0
G3I4H6	Fructose-bisphosphate aldolase OS=Cricetulus griseus GN=I79_018355 PE=3 SV=1 - [G3I4H6_CRIGR]	49.18	3	15	15	55	9.82575e+08	1.01225	31	20.7596	730.632	41.48	14	31	495.082	35.99	11	24	364	39.3573	8.07471
	Sequence	# PSMs	# Proteins	# Protein Groups	Protein Group Accessions	Modifications	MH+ [Da]	Area	Heavy/Light	Heavy/Light Count	Heavy/Light Variability [%]	q-Value	PEP	A2	IonScore A2	Exp Value A2	A6	IonScore A6	Exp Value A6	# Missed Cleavages
	IGEHTPSALAIMENANVLAR	4	1	1	G3I4H6	R20(Label:13C(6)15N(4))	2117.1	9.04898e+08	0.915635	3	27.6422	0	3.933e-16	High	91.96	4.33021e-09				0
	GVVPLAGTNGETTTQGLDGLSER	3	1	1	G3I4H6	R23(Label:13C(6)15N(4))	2282.16	74410978	0.900431	3	33.7693	0	5.638e-08	High	70.08	5.10509e-07				0
	FSNEEIAMATVTALR	2	1	1	G3I4H6	R15(Label:13C(6)15N(4))	1662.84	1.37333e+08	1.13057	1		0	3.933e-16	High	68.39	9.27214e-07				0
	GILAADESTGSIAKR	2	2	1	G3I4H6	K14(Label:13C(6)15N(2)); R15(Label:13C(6)15N(4))	1506.82	82611048	1.12136	2	19.898	0	3.933e-16	High	55.2	1.67607e-05				1
	GILAADESTGSIAK	4	2	1	G3I4H6	K14(Label:13C(6)15N(2))	1340.71	4.71536e+08	0.876838	2	55.0543	0	3.933e-16	High	52.97	2.8261e-05				0
	RLQSIGTENTEENRR	2	1	1	G3I4H6	R1(Label:13C(6)15N(4)); R14(Label:13C(6)15N(4)); R15(Label:13C(6)15N(4))	1832.93	180504644	0.907975	2	0.533481	0	5.276e-16	High	51.17	4.50663e-05				2
	ALANSLACQGK	1	1	1	G3I4H6	C8(Carbamidomethyl); K11(Label:13C(6)15N(2))	1140.59	987167620	1.12249	1		0	4.507e-08	High	50.85	5.13902e-05				0
	PYPYPALTPEQK	4	1	1	G3I4H6	K12(Label:13C(6)15N(2))	1411.74	487221360	1.26936	1		0	3.178e-05	High	46.76	0.000141278				0
	VDKGVVPLAGTNGETTTQGLDGLSER	1	1	1	G3I4H6	K3(Label:13C(6)15N(2)); R26(Label:13C(6)15N(4))	2632.36	74049134				0	8.202e-13	High	40.04	0.000480553				1
	FSNEEIAMATVTALRR	3	1	1	G3I4H6	R15(Label:13C(6)15N(4)); R16(Label:13C(6)15N(4))	1828.95	149580202	0.669113	2	42.5981	0	1.117e-12	High	39.67	0.000571842				1
	LQSIGTENTEENRR	2	1	1	G3I4H6	R13(Label:13C(6)15N(4)); R14(Label:13C(6)15N(4))	1666.83	1055660312	1.01225	1		0	1.183e-11	High	30.93	0.00435907				1
	QLLLTADDR	1	2	1	G3I4H6	R9(Label:13C(6)15N(4))	1054.58	111666798	1.21945	1		0	0.01175	High	27.14	0.00965984				0
	LQSIGTENTEENR	1	1	1	G3I4H6	R13(Label:13C(6)15N(4))	1500.72	11866575				0	0.005702	High	22.12	0.0227092				0
	ALSDHHVYLEGTLLKPNMVTPGHACTQK	1	1	1	G3I4H6	K15(Label:13C(6)15N(2)); C25(Carbamidomethyl); K28(Label:13C(6)15N(2))	3133.59	2.46293e+07	1.65155	1		0	6.267e-09	High	15.77	0.129777				0
	IGEHTPSALAIMENANVLAR	2	1	1	G3I4H6	R20(Label:13C(6))	2113.12	797528048	0.983994	1		0	2.093e-11				High	76.4	1.34016e-07	0
	GVVPLAGTNGETTTQGLDGLSER	1	1	1	G3I4H6	R23(Label:13C(6))	2278.16	165465242	1.21507	1		0	1.373e-08				High	72.38	3.43967e-07	0
	FSNEEIAMATVTALR	3	1	1	G3I4H6	R15(Label:13C(6))	1658.85	302475376	1.07459	2	1.2282	0	8.416e-09				High	71.07	4.02538e-07	0
	LQSIGTENTEENR	1	1	1	G3I4H6	R13(Label:13C(6))	1496.73	2.11773e+07	1.05921	1		0	8.561e-07				High	48.53	4.90985e-05	0
	GILAADESTGSIAK	1	2	1	G3I4H6	K14(Label:2H(4))	1336.73	377816714				0	6.336e-07				High	46.53	0.000135622	0
	FSNEEIAMATVTALRR	3	1	1	G3I4H6	R15(Label:13C(6)); R16(Label:13C(6))	1820.97	2.00436e+08	0.746272	1		0	5.378e-07				High	44.38	0.000226147	1
	PYPYPALTPEQK	5	1	1	G3I4H6	K12(Label:2H(4))	1407.74	327064631	1.687	1		0	2.489e-05				High	43.08	0.000218958	0
	VDKGVVPLAGTNGETTTQGLDGLSER	1	1	1	G3I4H6	K3(Label:2H(4)); R26(Label:13C(6))	2624.37	83507418	0.886737	1		0	1.862e-06				High	40.28	0.000506283	1
	LQSIGTENTEENRR	2	1	1	G3I4H6	R13(Label:13C(6)); R14(Label:13C(6))	1658.85	1044778340	0.997485	1		0	1.799e-06				High	37.55	0.000861383	1
	YASICQQNGIVPIVEPEILPDGDHDLKR	3	2	1	G3I4H6	C5(Carbamidomethyl); K27(Label:2H(4)); R28(Label:13C(6))	3186.64	672604096	1.07324	2	38.944	0	2.628e-09				High	28.74	0.00735128	1
	RLQSIGTENTEENRR	2	1	1	G3I4H6	R1(Label:13C(6)); R14(Label:13C(6)); R15(Label:13C(6))	1820.97	1.98085e+08				0	0.0004745				High	25.79	0.0152907	2
G3H2D0	Serine/threonine-protein phosphatase OS=Cricetulus griseus GN=I79_004339 PE=3 SV=1 - [G3H2D0_CRIGR]	48.77	3	1	7	14	2.48031e+08	0.258979	1						478.845	48.77	7	14	244	28.0717	5.96045
	Sequence	# PSMs	# Proteins	# Protein Groups	Protein Group Accessions	Modifications	MH+ [Da]	Area	Heavy/Light	Heavy/Light Count	Heavy/Light Variability [%]	q-Value	PEP	A2	IonScore A2	Exp Value A2	A6	IonScore A6	Exp Value A6	# Missed Cleavages
	SPDTNYLFMGDYVDR	4	3	2	G3HZP8;G3H2D0	R15(Label:13C(6))	1798.8	9.11554e+07				0	4.834e-08				High	87.3	1.95519e-09	0
	NVVTIFSAPNYCYR	1	4	2	G3HZP8;G3H2D0	C12(Carbamidomethyl); R14(Label:13C(6))	1709.85	236971022				0	6.589e-07				High	58.37	5.74906e-06	0
	CGNQAAIMELDDTLK	2	4	2	G3HZP8;G3H2D0	C1(Carbamidomethyl); K15(Label:2H(4))	1682.8	11422865				0	6.127e-06				High	54.75	1.10539e-05	0
	AHQLVMEGYNWCHDR	2	3	2	G3HZP8;G3H2D0	C12(Carbamidomethyl); R15(Label:13C(6))	1921.85	1.36129e+08				0	8.573e-10				High	51.27	9.33061e-06	0
	LQEVPHEGPMCDLLWSDPDDR	3	3	2	G3HZP8;G3H2D0	C11(Carbamidomethyl); R21(Label:13C(6))	2515.13	370994460				0	5.623e-06				High	44.67	3.40385e-05	0
	QITQVYGFYDECLR	1	4	3	G3I4H5;G3HZP8;G3H2D0	C12(Carbamidomethyl); R14(Label:13C(6))	1797.86	95830884				0	7.455e-09				High	43.51	9.58161e-05	0
	GAGYTFGQDISETFNHANGLTLVSR	1	2	1	G3H2D0	R25(Label:13C(6))	2661.29	74634368	0.258979	1		0	1.007e-12				High	38.5	0.000423761	0
G3HK00	Guanine nucleotide-binding protein subunit beta-2-like 1 OS=Cricetulus griseus GN=I79_011006 PE=4 SV=1 - [G3HK00_CRIGR]	48.55	1	11	11	28	3.09917e+08	0.145867	16	40.5964	42.6304	10.14	2	2	476.136	48.55	11	26	276	30.4372	7.38623
	Sequence	# PSMs	# Proteins	# Protein Groups	Protein Group Accessions	Modifications	MH+ [Da]	Area	Heavy/Light	Heavy/Light Count	Heavy/Light Variability [%]	q-Value	PEP	A2	IonScore A2	Exp Value A2	A6	IonScore A6	Exp Value A6	# Missed Cleavages
	YWLCAATGPSIK	1	1	1	G3HK00	C4(Carbamidomethyl); K12(Label:13C(6)15N(2))	1374.7	4.96849e+07				0	0.0001055	High	33.78	0.00215679				0
	IIVDELKQEVISTSSK	1	1	1	G3HK00	K7(Label:13C(6)15N(2)); K16(Label:13C(6)15N(2))	1805.02	1.2759e+07				0	4.001e-07	High	28.43	0.00574196				1
	IIVDELKQEVISTSSK	3	1	1	G3HK00	K7(Label:2H(4)); K16(Label:2H(4))	1797.05	341763060	0.0608923	1		0	2.049e-11				High	69.08	5.00559e-07	1
	HLYTLDGGDIINALCFSPNR	2	1	1	G3HK00	C15(Carbamidomethyl); R20(Label:13C(6))	2282.13	246939108	0.202735	1		0	5.609e-08				High	67.25	7.91133e-07	0
	DGQAMLWDLNEGK	3	1	1	G3HK00	K13(Label:2H(4))	1480.7	116885250	0.114248	2	2.23087	0	1.201e-06				High	53.22	1.04815e-05	0
	VWNLANCK	3	1	1	G3HK00	C7(Carbamidomethyl); K8(Label:2H(4))	1008.52	2.15052e+08	0.190607	3	43.3557	0	0.0002207				High	47.41	6.17275e-05	0
	DETNYGIPQR	2	1	1	G3HK00	R10(Label:13C(6))	1198.58	1.00569e+08	0.139353	2	6.96859	0	0.003417				High	45.59	5.52116e-05	0
	YWLCAATGPSIK	3	1	1	G3HK00	C4(Carbamidomethyl); K12(Label:2H(4))	1370.71	341048570	0.145683	3	16.5941	0	5.524e-05				High	41.39	0.000279551	0
	TNHIGHTGYLNTVTVSPDGSLCASGGK	4	1	1	G3HK00	C22(Carbamidomethyl); K27(Label:2H(4))	2747.33	182257732	0.180418	1		0	4.044e-08				High	41.04	0.000283336	0
	LWNTLGVCK	2	1	1	G3HK00	C8(Carbamidomethyl); K9(Label:2H(4))	1094.6	152851210	0.140486	2	101.451	0	0.0003768				High	31.27	0.00369492	0
	VWQVTIGTR	2	1	1	G3HK00	R9(Label:13C(6))	1065.61	105754748				0	0.002294				High	27.21	0.00703399	0
	LTRDETNYGIPQR	1	1	1	G3HK00	R3(Label:13C(6)); R13(Label:13C(6))	1574.84	31073044				0	0.001607				High	17.86	0.0957538	1
	IWDLEGK	1	1	1	G3HK00	K7(Label:2H(4))	864.476	82933544	0.189047	1		0.006	0.1176				High	25.07	0.0238046	0
G3GU76	60S acidic ribosomal protein P0 OS=Cricetulus griseus GN=I79_001228 PE=3 SV=1 - [G3GU76_CRIGR]	47.06	5	11	11	34	5.64178e+08	0.267479	21	85.801	113.084	25.37	5	5	636.752	47.06	11	29	272	29.8678	8.51416
	Sequence	# PSMs	# Proteins	# Protein Groups	Protein Group Accessions	Modifications	MH+ [Da]	Area	Heavy/Light	Heavy/Light Count	Heavy/Light Variability [%]	q-Value	PEP	A2	IonScore A2	Exp Value A2	A6	IonScore A6	Exp Value A6	# Missed Cleavages
	GTIEILSDVQLIK	1	2	1	G3GU76	K13(Label:13C(6)15N(2))	1436.85	67229901	0.509275	1		0	7.969e-16	High	58.17	3.35292e-06				0
	TSFFQALGITTK	1	4	1	G3GU76	K12(Label:13C(6)15N(2))	1321.73	3.95691e+07				0	2.275e-11	High	54	2.50808e-05				0
	CFIVGADNVGSK	1	1	1	G3GU76	C1(Carbamidomethyl); K12(Label:13C(6)15N(2))	1274.63	79369616	0.345171	1		0	2.401e-11	High	33.65	0.00202814				0
	IIQLLDDYPK	1	2	1	G3GU76	K10(Label:13C(6)15N(2))	1225.69	93315303				0	4.66e-06	High	24.94	0.0150695				0
	AGAIAPCEVTVPAQNTGLGPEK	1	2	1	G3GU76	C7(Carbamidomethyl); K22(Label:13C(6)15N(2))	2188.12	132718977				0	0.008519	High	11.16	0.432562				0
	TSFFQALGITTK	4	4	1	G3GU76	K12(Label:2H(4))	1317.73	2.93398e+08	0.341361	4	83.011	0	5.92e-06				High	61.09	4.12359e-06	0
	GTIEILSDVQLIK	5	2	1	G3GU76	K13(Label:2H(4))	1432.86	324190658	0.208211	2	38.4559	0	5.974e-07				High	57.05	7.39659e-06	0
	IIQLLDDYPK	7	2	1	G3GU76	K10(Label:2H(4))	1221.7	728552344	0.2406	4	29.5936	0	8.903e-06				High	52.34	3.17978e-05	0
	GNVGFVFTKEDLTEIR	3	3	1	G3GU76	K9(Label:2H(4)); R16(Label:13C(6))	1834.99	23780960	0.134729	1		0	1.453e-08				High	45.42	0.000188036	1
	CFIVGADNVGSK	2	1	1	G3GU76	C1(Carbamidomethyl); K12(Label:2H(4))	1270.64	639790822	0.165071	1		0	2.272e-06				High	43.38	0.000174495	0
	VLALSVETDYTFPLAEK	2	1	1	G3GU76	K17(Label:2H(4))	1900.02	198718950	0.275501	2	26.8079	0	2.976e-08				High	40.88	0.000510364	0
	DMLLANKVPAAAR	1	3	1	G3GU76	K7(Label:2H(4)); R13(Label:13C(6))	1379.81	2.68948e+07	0.0580558	1		0	3.969e-06				High	40.2	0.000444072	1
	AVVLMGK	1	3	1	G3GU76	K7(Label:2H(4))	721.458	113439342				0	0.008897				High	38.52	0.00111781	0
	GNVGFVFTK	2	3	1	G3GU76	K9(Label:2H(4))	972.545	1.12046e+08	0.435429	2	10.7781	0	0.0005478				High	35.24	0.00160086	0
	AGAIAPCEVTVPAQNTGLGPEK	1	2	1	G3GU76	C7(Carbamidomethyl); K22(Label:2H(4))	2184.12	234864502	0.565087	1		0	0.006501				High	15.8	0.135459	0
	LLPHIR	1	4	1	G3GU76	R6(Label:13C(6))	754.503	2.20577e+08	0.144626	1		0.006	0.1363				High	32.24	0.000595621	0
G3I8R9	78 kDa glucose-regulated protein OS=Cricetulus griseus GN=I79_019946 PE=1 SV=1 - [G3I8R9_CRIGR]	46.64	1	25	27	74	1527262070	0.0763504	26	42.0325	30.4	9.02	4	4	1322.08	46.64	27	70	654	72.3344	5.16064
	Sequence	# PSMs	# Proteins	# Protein Groups	Protein Group Accessions	Modifications	MH+ [Da]	Area	Heavy/Light	Heavy/Light Count	Heavy/Light Variability [%]	q-Value	PEP	A2	IonScore A2	Exp Value A2	A6	IonScore A6	Exp Value A6	# Missed Cleavages
	TKPYIQVDIGGGQTK	1	1	1	G3I8R9	K2(Label:13C(6)15N(2)); K15(Label:13C(6)15N(2))	1620.89	4.78774e+07	0.220568	1		0	6.947e-07	High	30.4	0.00524406				0
	MVNDAEKFAEEDKK	1	1	1	G3I8R9	K7(Label:13C(6)15N(2)); K13(Label:13C(6)15N(2)); K14(Label:13C(6)15N(2))	1677.82	3.52487e+07				0	1.377e-05	High	13.23	0.194887				2
	TWNDPSVQQDIK	1	1	1	G3I8R9	K12(Label:13C(6)15N(2))	1438.71	21444267	0.748958	1		0	0.0001638	High	10.4	0.460565				0
	IEIESFFEGEDFSETLTR	2	1	1	G3I8R9	R18(Label:13C(6))	2155.01	216818684	0.0593898	1		0	2.553e-14				High	109.98	2.71246e-11	0
	NQLTSNPENTVFDAKR	1	1	1	G3I8R9	K15(Label:2H(4)); R16(Label:13C(6))	1843.95	454649921	0.0604049	1		0	4.183e-11				High	91.2	3.52739e-09	1
	SQIFSTASDNQPTVTIK	3	1	1	G3I8R9	K17(Label:2H(4))	1840.96	1072910488	0.203075	1		0	2.285e-09				High	79.99	5.46256e-08	0
	IINEPTAAAIAYGLDKR	6	1	1	G3I8R9	K16(Label:2H(4)); R17(Label:13C(6))	1826.04	1910546372	0.0752868	1		0	4.334e-10				High	75.04	1.08098e-07	1
	AKFEELNMDLFR	5	1	1	G3I8R9	K2(Label:2H(4)); R12(Label:13C(6))	1522.8	6.53683e+08	0.0547537	2	21.8364	0	2.018e-08				High	71.06	3.44709e-07	1
	VEIIANDQGNR	8	7	3	G3I8R9;G3IDL7;G3H4Z8	R11(Label:13C(6))	1234.65	689661021				0	4.026e-06				High	70.97	3.91919e-07	0
	DAGTIAGLNVMR	1	1	1	G3I8R9	R12(Label:13C(6))	1223.65	818054508				0	2.411e-07				High	66.19	1.08196e-06	0
	ITPSYVAFTPEGER	2	1	1	G3I8R9	R14(Label:13C(6))	1572.8	1035043856				0	1.186e-05				High	62.6	2.7477e-06	0
	VTHAVVTVPAYFNDAQR	5	1	1	G3I8R9	R17(Label:13C(6))	1893.99	1224921694	0.0380639	1		0	6.834e-07				High	51.6	3.87425e-05	0
	DNHLLGTFDLTGIPPAPR	3	1	1	G3I8R9	R18(Label:13C(6))	1940.04	1.36611e+07				0	1.12e-08				High	49.8	6.54455e-05	0
	KKELEEIVQPIISK	4	1	1	G3I8R9	K1(Label:2H(4)); K2(Label:2H(4)); K14(Label:2H(4))	1666.05	374314491	0.0884839	2	102.533	0	4.679e-13				High	49.35	1.21952e-05	2
	NQLTSNPENTVFDAK	2	1	1	G3I8R9	K15(Label:2H(4))	1681.83	850422588	0.134932	1		0	7.822e-07				High	46.97	6.52955e-05	0
	VLEDSDLKKSDIDEIVLVGGSTR	1	1	1	G3I8R9	K8(Label:2H(4)); K9(Label:2H(4)); R23(Label:13C(6))	2502.39	9.05391e+07				0	2.909e-10				High	44.45	0.000148953	2
	NELESYAYSLK	4	1	1	G3I8R9	K11(Label:2H(4))	1320.66	956646572	0.0823845	2	9.55467	0	7.6e-07				High	42.49	0.000186	0
	TKPYIQVDIGGGQTK	2	1	1	G3I8R9	K2(Label:2H(4)); K15(Label:2H(4))	1612.91	220470656				0	9.832e-07				High	35.78	0.0012023	0
	ELEEIVQPIISK	3	1	1	G3I8R9	K12(Label:2H(4))	1401.81	398285157	0.0143131	1		0	2.576e-05				High	33.64	0.00201119	0
	KSDIDEIVLVGGSTR	1	1	1	G3I8R9	K1(Label:2H(4)); R15(Label:13C(6))	1598.9	251989356				0	0.0001564				High	32.67	0.00232524	1
	TFAPEEISAMVLTK	2	1	1	G3I8R9	K14(Label:2H(4))	1540.83	41656614				0	2.871e-05				High	23.35	0.0221943	0
	MVNDAEKFAEEDKK	2	1	1	G3I8R9	K7(Label:2H(4)); K13(Label:2H(4)); K14(Label:2H(4))	1665.85	471328413	0.118084	2	57.277	0	0.000318				High	22.42	0.0254894	2
	MKETAEAYLGKK	2	1	1	G3I8R9	K2(Label:2H(4)); K11(Label:2H(4)); K12(Label:2H(4))	1380.79	193722537	0.0945213	2	1.38904	0	0.003583				High	20.8	0.0395088	2
	KSQIFSTASDNQPTVTIK	2	1	1	G3I8R9	K1(Label:2H(4)); K18(Label:2H(4))	1973.08	69471172				0	0.00103				High	20.38	0.041688	1
	QATKDAGTIAGLNVMR	1	1	1	G3I8R9	K4(Label:2H(4)); R16(Label:13C(6))	1655.91	16148498				0	0.0003898				High	20.02	0.0452909	1
	MKETAEAYLGK	1	1	1	G3I8R9	K2(Label:2H(4)); K11(Label:2H(4))	1248.67	216515130	0.064575	1		0	0.001146				High	18.44	0.0658806	1
	IEWLESHQDADIEDFKAK	1	1	1	G3I8R9	K16(Label:2H(4)); K18(Label:2H(4))	2182.09	421259375	0.0447944	1		0	1.807e-09				High	16.06	0.116439	1
	TWNDPSVQQDIK	1	1	1	G3I8R9	K12(Label:2H(4))	1434.71	1043383632	0.0569647	1		0	2.082e-05				High	13.9	0.134435	0
	LTPEEIER	4	1	1	G3I8R9	R8(Label:13C(6))	992.536	1446318144	0.0754574	3	9.80969	0.001	0.0334				High	25.78	0.0129478	0
	LIGDAAK	1	7	3	G3I8R9;G3IDL7;G3H4Z8	K7(Label:2H(4))	691.428	6.49958e+06				0.001	0.03796				High	25.25	0.0173152	0
	DNHLLGTFDLTGIPPAPR	1	1	1	G3I8R9	R18(Label:13C(6)15N(4))	1944.03	2.17435e+07	0.08907	1		0.003	0.02695	High	17.39	0.0966665				0
G3H1K9	Alpha-actinin-1 OS=Cricetulus griseus GN=I79_004057 PE=4 SV=1 - [G3H1K9_CRIGR]	46.51	1	24	33	94	1.94761e+09	0.444003	36	41.9216	524.123	29.13	20	26	1514.95	38.76	28	68	903	104.472	5.79541
	Sequence	# PSMs	# Proteins	# Protein Groups	Protein Group Accessions	Modifications	MH+ [Da]	Area	Heavy/Light	Heavy/Light Count	Heavy/Light Variability [%]	q-Value	PEP	A2	IonScore A2	Exp Value A2	A6	IonScore A6	Exp Value A6	# Missed Cleavages
	ETADTDTADQVMASFK	1	1	1	G3H1K9	K16(Label:13C(6)15N(2))	1737.77	1.83481e+08	0.479611	1		0	3.933e-16	High	83.75	4.84951e-09				0
	VGWEQLLTTIAR	1	1	1	G3H1K9	R12(Label:13C(6)15N(4))	1396.79	4.491e+07	0.230808	1		0	2.846e-09	High	67.49	6.86216e-07				0
	TINEVENQILTR	1	2	2	G3H1K9;G3HJB1	R12(Label:13C(6)15N(4))	1439.77	35040164				0	3.933e-16	High	62.28	3.13528e-06				0
	LMLLLEVISGER	1	3	3	G3H1K9;G3I4K1;G3HJB0	R12(Label:13C(6)15N(4))	1382.8	2.42488e+07				0	2.078e-13	High	60.79	3.62651e-06				0
	QKDYETATLSEIK	1	1	1	G3H1K9	K2(Label:13C(6)15N(2)); K13(Label:13C(6)15N(2))	1541.8	69146688				0	1.697e-05	High	52	3.78574e-05				1
	AGTQIENIEEDFRDGLK	1	1	1	G3H1K9	R13(Label:13C(6)15N(4)); K17(Label:13C(6)15N(2))	1952.97	1.63854e+08	0.618152	1		0	3.933e-16	High	50.96	3.56747e-05				1
	VLAVNQENEQLMEDYEK	1	1	1	G3H1K9	K17(Label:13C(6)15N(2))	2059.98	298223398				0	3.933e-16	High	47.55	6.68011e-05				0
	DGLGFCALIHR	1	1	1	G3H1K9	C6(Carbamidomethyl); R11(Label:13C(6)15N(4))	1268.64	72871894	0.400062	1		0	1.601e-10	High	46.62	0.00010453				0
	NVNIQNFHISWK	3	1	1	G3H1K9	K12(Label:13C(6)15N(2))	1507.79	129165884	0.506534	3	22.8147	0	4.536e-09	High	43	0.000363361				0
	KHEAFESDLAAHQDR	3	2	2	G3H1K9;G3HJB1	K1(Label:13C(6)15N(2)); R15(Label:13C(6)15N(4))	1771.85	666301384				0	3.933e-16	High	42.2	0.000216921				1
	GYEEWLLNEIR	1	1	1	G3H1K9	R11(Label:13C(6)15N(4))	1431.71	3.3164e+07	0.407849	1		0	1.259e-10	High	40.48	0.000411868				0
	LASDLLEWIR	1	1	1	G3H1K9	R10(Label:13C(6)15N(4))	1225.68	3.68998e+07	0.248719	1		0	9.887e-08	High	39.43	0.000581527				0
	FAIQDISVEETSAK	1	3	3	G3H1K9;G3I4K1;G3HJB0	K14(Label:13C(6)15N(2))	1545.79	74689952				0	1.697e-06	High	36.17	0.00160628				0
	ICDQWDNLGALTQK	1	1	1	G3H1K9	C2(Carbamidomethyl); K14(Label:13C(6)15N(2))	1669.81	131539307	0.468057	1		0	2.072e-13	High	28.8	0.00586624				0
	MLDAEDIVGTARPDEK	1	1	1	G3H1K9	R12(Label:13C(6)15N(4)); K16(Label:13C(6)15N(2))	1777.88	252942433	0.538455	1		0	3.933e-16	High	26.97	0.0100455				0
	LAILGIHNEVSK	2	1	1	G3H1K9	K12(Label:13C(6)15N(2))	1301.77	177186626	0.575319	1		0	1.293e-08	High	24.91	0.00871693				0
	LSNRPAFMPSEGR	1	2	2	G3H1K9;G3HJB0	R4(Label:13C(6)15N(4)); R13(Label:13C(6)15N(4))	1481.75	360192123				0	1.701e-11	High	22.67	0.02866				0
	ASIHEAWTDGK	1	1	1	G3H1K9	K11(Label:13C(6)15N(2))	1222.59	21921406	0.212154	1		0	0.0001953	High	21.32	0.030623				0
	LSNRPAFMPSEGR	1	2	2	G3H1K9;G3HJB0	R4(Label:13C(6)15N(4)); M8(Oxidation); R13(Label:13C(6)15N(4))	1497.74	33881257				0	0.0005433	High	12.34	0.29464				0
	VGWEQLLTTIAR	6	1	1	G3H1K9	R12(Label:13C(6))	1392.8	2022316048	0.234874	4	43.0329	0	9.533e-09				High	79.92	5.24575e-08	0
	DDPLTNLNTAFDVAEK	1	1	1	G3H1K9	K16(Label:2H(4))	1766.87	0				0	3.349e-08				High	74.36	1.3375e-07	0
	TINEVENQILTR	5	2	2	G3H1K9;G3HJB1	R12(Label:13C(6))	1435.79	1704477528				0	1.377e-09				High	72.39	3.72014e-07	0
	KHEAFESDLAAHQDR	4	2	2	G3H1K9;G3HJB1	K1(Label:2H(4)); R15(Label:13C(6))	1763.87	2116029472				0	3.756e-08				High	72.03	2.22448e-07	1
	ISIEMHGTLEDQLSHLR	2	1	1	G3H1K9	R17(Label:13C(6))	1985.02	2.23023e+07	0.332302	1		0	9.926e-09				High	67.46	9.51209e-07	0
	GISQEQMNEFR	2	1	1	G3H1K9	R11(Label:13C(6))	1344.64	312563577	0.197611	1		0	2.091e-06				High	66.49	5.16093e-07	0
	LASDLLEWIR	3	1	1	G3H1K9	R10(Label:13C(6))	1221.69	1463705252				0	9.046e-06				High	58.84	7.37987e-06	0
	QKDYETATLSEIK	2	1	1	G3H1K9	K2(Label:2H(4)); K13(Label:2H(4))	1533.83	2.82731e+08	0.631446	2	3.07557	0	8.267e-06				High	57.98	8.27949e-06	1
	LMLLLEVISGER	2	3	3	G3H1K9;G3I4K1;G3HJB0	R12(Label:13C(6))	1378.81	417632174				0	3.263e-07				High	57.51	7.00805e-06	0
	ELPPDQAEYCIAR	6	2	2	G3H1K9;G3HJB1	C10(Carbamidomethyl); R13(Label:13C(6))	1567.75	263561704				0	4.876e-06				High	55.61	7.55671e-06	0
	VEQIAAIAQELNELDYYDSPSVNAR	1	1	1	G3H1K9	R25(Label:13C(6))	2814.38	96119986	0.636954	1		0	3.779e-09				High	55.53	1.11959e-05	0
	FAIQDISVEETSAK	1	3	3	G3H1K9;G3I4K1;G3HJB0	K14(Label:2H(4))	1541.81	935765296				0	3.255e-05				High	55.25	1.49269e-05	0
	GYEEWLLNEIR	2	1	1	G3H1K9	R11(Label:13C(6))	1427.73	817549288	0.313949	2	32.9709	0	2.237e-05				High	51.15	3.41476e-05	0
	DGLGFCALIHR	2	1	1	G3H1K9	C6(Carbamidomethyl); R11(Label:13C(6))	1264.66	182151312	0.47172	1		0	4.512e-05				High	47.81	5.96077e-05	0
	TFTAWCNSHLR	7	3	3	G3H1K9;G3I4K1;G3HJB0	C6(Carbamidomethyl); R11(Label:13C(6))	1398.67	495201160				0	2.164e-06				High	47.76	4.85733e-05	0
	ALDFIASK	3	3	3	G3H1K9;G3I4K1;G3HJB0	K8(Label:2H(4))	868.508	1038950428				0	0.0003483				High	42.67	0.000278488	0
	HRPELIDYGK	2	1	1	G3H1K9	R2(Label:13C(6)); K10(Label:2H(4))	1237.69	6.60796e+08	0.506663	2	0.247496	0	2.888e-05				High	42.13	0.00029699	0
	AGTQIENIEEDFRDGLK	1	1	1	G3H1K9	R13(Label:13C(6)); K17(Label:2H(4))	1944.99	128011776				0	1.934e-10				High	41.62	0.000333996	1
	EGLLLWCQR	3	3	3	G3H1K9;G3I4K1;G3HJB0	C7(Carbamidomethyl); R9(Label:13C(6))	1180.62	741235560				0	0.0004953				High	35.91	0.00123095	0
	IDMLECDHQLIQEALIFDNK	1	1	1	G3H1K9	C6(Carbamidomethyl); K20(Label:2H(4))	2449.2	104116670	0.449943	1		0	2.228e-07				High	30.18	0.00359775	0
	NYITADELR	1	1	1	G3H1K9	R9(Label:13C(6))	1100.57	172534446	0.538961	1		0	0.0009897				High	26.2	0.0111546	0
	TIPWLENR	2	1	1	G3H1K9	R8(Label:13C(6))	1034.57	3.79254e+08	0.505077	1		0	0.02151				High	24.09	0.0210569	0
	IMSIVDPNR	1	1	1	G3H1K9	R9(Label:13C(6))	1050.57	302971593	0.547237	1		0	0.000811				High	23.24	0.019681	0
	HTNYTMEHIR	2	1	1	G3H1K9	R10(Label:13C(6))	1307.63	1.56799e+08	0.146605	2	53.6965	0	0.0005257				High	22.01	0.0163672	0
	LSNRPAFMPSEGR	1	2	2	G3H1K9;G3HJB0	R4(Label:13C(6)); R13(Label:13C(6))	1473.77	234633890				0	7.927e-07				High	21.52	0.0352347	0
	NVNIQNFHISWK	1	1	1	G3H1K9	K12(Label:2H(4))	1503.8	124755080				0	0.0007352				High	17.13	0.0997257	0
	MLDAEDIVGTARPDEK	1	1	1	G3H1K9	R12(Label:13C(6)); K16(Label:2H(4))	1769.89	8.00206e+07	0.438142	1		0	1.239e-06				High	15.39	0.124299	0
	HTNYTMEHIR	1	1	1	G3H1K9	M6(Oxidation); R10(Label:13C(6))	1323.63	1.28253e+07	0.266052	1		0	0.009973				High	12.89	0.0899576	0
	ISIEMHGTLEDQLSHLR	1	1	1	G3H1K9	R17(Label:13C(6)15N(4))	1989.01	4792208				0.001	0.01376	High	13.56	0.279752				0
	ALDFIASK	1	3	3	G3H1K9;G3I4K1;G3HJB0	K8(Label:13C(6)15N(2))	872.496	360134920				0.003	0.03676	High	23.06	0.0192781				0
	FLDIPK	2	1	1	G3H1K9	K6(Label:2H(4))	736.454	278694885	0.636976	1		0.003	0.05412				High	12.21	0.315616	0
G3HC01	Tropomyosin alpha-3 chain OS=Cricetulus griseus GN=I79_008041 PE=3 SV=1 - [G3HC01_CRIGR]	46.23	2	14	23	137	2.05486e+09	0.304675	38	18.8812	485.523	37.38	14	34	1860.75	46.23	22	103	305	35.4151	4.76709
	Sequence	# PSMs	# Proteins	# Protein Groups	Protein Group Accessions	Modifications	MH+ [Da]	Area	Heavy/Light	Heavy/Light Count	Heavy/Light Variability [%]	q-Value	PEP	A2	IonScore A2	Exp Value A2	A6	IonScore A6	Exp Value A6	# Missed Cleavages
	AGITTIEAVKR	3	1	1	G3HC01	N-Term(Acetyl); K10(Label:13C(6)15N(2)); R11(Label:13C(6)15N(4))	1218.72	545942410	0.345831	1		0	1.516e-14	High	73.42	1.68346e-07				1
	IQLVEEELDR	2	3	2	G3H4I2;G3HC01	R10(Label:13C(6)15N(4))	1253.66	183082558				0	7.221e-08	High	62.98	3.14688e-06				0
	ALKDEEKMELQEIQLK	3	1	1	G3HC01	K3(Label:13C(6)15N(2)); K7(Label:13C(6)15N(2)); K16(Label:13C(6)15N(2))	1969.07	2.05519e+08	0.281588	2	54.3026	0	2.374e-10	High	52.77	2.27231e-05				2
	AGITTIEAVK	1	1	1	G3HC01	N-Term(Acetyl); K10(Label:13C(6)15N(2))	1052.61	83628661				0	9.766e-08	High	49.83	5.45958e-05				0
	KLVIIEGDLER	6	2	1	G3HC01	K1(Label:13C(6)15N(2)); R11(Label:13C(6)15N(4))	1302.78	1.08729e+08				0	3.894e-06	High	45.52	6.31223e-05				1
	KIQVLQQQADDAEER	2	1	1	G3HC01	K1(Label:13C(6)15N(2)); R15(Label:13C(6)15N(4))	1788.91	144356153	0.312333	1		0	2.824e-05	High	43.28	0.000331275				1
	IQLVEEELDRAQER	4	3	2	G3H4I2;G3HC01	R10(Label:13C(6)15N(4)); R14(Label:13C(6)15N(4))	1747.91	9.50147e+08				0	8.113e-09	High	37.83	0.000997138				1
	MELQEIQLK	1	2	2	G3HC01;G3H511	K9(Label:13C(6)15N(2))	1139.62	44791836				0	2.891e-06	High	36.13	0.00176741				0
	AREQAEAEVASLNR	3	1	1	G3HC01	R2(Label:13C(6)15N(4)); R14(Label:13C(6)15N(4))	1563.8	72032534				0	1.694e-08	High	32.89	0.00275013				1
	EQAEAEVASLNRR	2	1	1	G3HC01	R12(Label:13C(6)15N(4)); R13(Label:13C(6)15N(4))	1492.76	153303520				0	0.002586	High	28.8	0.00777771				1
	HIAEEADRKYEEVAR	2	3	2	G3H4I2;G3HC01	R8(Label:13C(6)15N(4)); K9(Label:13C(6)15N(2)); R15(Label:13C(6)15N(4))	1843.93	214415590				0	3.133e-10	High	27.03	0.0110966				2
	YSQKEDKYEEEIK	2	2	2	G3HC01;G3H511	K4(Label:13C(6)15N(2)); K7(Label:13C(6)15N(2)); K13(Label:13C(6)15N(2))	1712.84	5.82562e+07				0	0.006359	High	24.62	0.0138057				2
	RIQLVEEELDRAQER	2	3	2	G3H4I2;G3HC01	R1(Label:13C(6)15N(4)); R11(Label:13C(6)15N(4)); R15(Label:13C(6)15N(4))	1914.02	108745844				0	3.933e-16	High	18.11	0.0834437				2
	KIQVLQQQADDAEER	4	1	1	G3HC01	K1(Label:2H(4)); R15(Label:13C(6))	1780.95	249272904	0.37375	3	41.1047	0	9.36e-12				High	100.13	5.72601e-10	1
	IQVLQQQADDAEER	4	1	1	G3HC01	R14(Label:13C(6))	1648.83	238509451	0.27199	3	18.5468	0	5.229e-10				High	96.84	8.17706e-10	0
	KLVIIEGDLER	8	2	1	G3HC01	K1(Label:2H(4)); R11(Label:13C(6))	1294.8	368707362	0.261033	4	18.8796	0	5.616e-08				High	81.61	1.51853e-08	1
	AREQAEAEVASLNR	4	1	1	G3HC01	R2(Label:13C(6)); R14(Label:13C(6))	1555.82	2.31255e+08	0.328857	4	10.7888	0	5.83e-11				High	69.8	5.49742e-07	1
	AGITTIEAVKR	6	1	1	G3HC01	N-Term(Acetyl); K10(Label:2H(4)); R11(Label:13C(6))	1210.74	1.62149e+09	0.338656	3	2.97035	0	3.042e-07				High	62.38	2.51472e-06	1
	EQAEAEVASLNR	3	1	1	G3HC01	R12(Label:13C(6))	1322.67	474902764	0.308387	3	26.5286	0	3.118e-06				High	57.6	7.47254e-06	0
	IQLVEEELDR	5	3	2	G3H4I2;G3HC01	R10(Label:13C(6))	1249.67	785392762				0	4.613e-06				High	56.79	1.07847e-05	0
	ALKDEEKMELQEIQLK	4	1	1	G3HC01	K3(Label:2H(4)); K7(Label:2H(4)); M8(Oxidation); K16(Label:2H(4))	1973.1	5.9909e+07				0	1.011e-06				High	55.23	1.37961e-05	2
	LATALQKLEEAEK	8	3	2	G3H4I2;G3HC01	K7(Label:2H(4)); K13(Label:2H(4))	1451.86	1.22581e+08				0	1.564e-07				High	47.77	6.76792e-05	1
	HIAEEADRKYEEVAR	11	3	2	G3H4I2;G3HC01	R8(Label:13C(6)); K9(Label:2H(4)); R15(Label:13C(6))	1831.96	1.18088e+09				0	6.346e-11				High	47.69	0.000104683	2
	IQLVEEELDRAQER	10	3	2	G3H4I2;G3HC01	R10(Label:13C(6)); R14(Label:13C(6))	1739.93	3362219248				0	2.797e-06				High	46.74	0.000117569	1
	LVIIEGDLER	2	2	1	G3HC01	R10(Label:13C(6))	1162.68	8.40727e+07	0.269007	2	16.04	0	0.0001573				High	42.86	0.000235511	0
	RIQLVEEELDR	6	3	2	G3H4I2;G3HC01	R1(Label:13C(6)); R11(Label:13C(6))	1411.79	1.04181e+08				0	1.297e-05				High	38.86	0.000676088	1
	ALKDEEKMELQEIQLK	6	1	1	G3HC01	K3(Label:2H(4)); K7(Label:2H(4)); K16(Label:2H(4))	1957.11	695015942	0.3087	3	35.1322	0	4.681e-06				High	37.63	0.000664448	2
	KLVIIEGDLERTEER	1	2	1	G3HC01	K1(Label:2H(4)); R11(Label:13C(6)); R15(Label:13C(6))	1816.05	5.50629e+08	0.309953	1		0	1.478e-05				High	36.39	0.000849575	2
	RIQLVEEELDRAQER	5	3	2	G3H4I2;G3HC01	R1(Label:13C(6)); R11(Label:13C(6)); R15(Label:13C(6))	1902.06	875333156				0	7.151e-07				High	36.05	0.0011919	2
	MELQEIQLK	3	2	2	G3HC01;G3H511	K9(Label:2H(4))	1135.63	150978128				0	3.228e-05				High	36.03	0.00119741	0
	EQAEAEVASLNRR	5	1	1	G3HC01	R12(Label:13C(6)); R13(Label:13C(6))	1484.79	535727191	0.296831	5	10.7022	0	0.0001482				High	34.03	0.0019373	1
	ILTDKLK	1	3	1	G3HC01	K5(Label:2H(4)); K7(Label:2H(4))	838.585	114484566	0.209537	1		0	0.009981				High	25.99	0.0046577	1
	LATALQKLEEAEKAADESER	1	3	2	G3H4I2;G3HC01	K7(Label:2H(4)); K13(Label:2H(4)); R20(Label:13C(6))	2216.2	5.07127e+07				0	1.91e-08				High	24.6	0.0188972	2
	LVIIEGDLERTEER	3	2	1	G3HC01	R10(Label:13C(6)); R14(Label:13C(6))	1683.92	66531933	0.132914	1		0	9.428e-05				High	16.3	0.125416	1
	YSQKEDKYEEEIK	2	2	2	G3HC01;G3H511	K4(Label:2H(4)); K7(Label:2H(4)); K13(Label:2H(4))	1700.87	883404022				0	6.519e-05				High	13.98	0.201972	2
	AREQAEAEVASLNRR	1	1	1	G3HC01	R2(Label:13C(6)); R14(Label:13C(6)); R15(Label:13C(6))	1717.94	3.16543e+08	0.26289	1		0	1.135e-06				High	11	0.488512	2
	KLVIIEGDLERTEER	1	2	1	G3HC01	K1(Label:13C(6)15N(2)); R11(Label:13C(6)15N(4)); R15(Label:13C(6)15N(4))	1828.02	137396712				0.008	0.04447	High	11.98	0.237701				2
G3H4I2	Tropomyosin beta chain OS=Cricetulus griseus GN=I79_005183 PE=3 SV=1 - [G3H4I2_CRIGR]	46.04	2	11	18	144	2137172372	0.210109	47	34.0209	376.593	33.96	10	26	1876.41	46.04	18	118	265	30.6677	4.81787
	Sequence	# PSMs	# Proteins	# Protein Groups	Protein Group Accessions	Modifications	MH+ [Da]	Area	Heavy/Light	Heavy/Light Count	Heavy/Light Variability [%]	q-Value	PEP	A2	IonScore A2	Exp Value A2	A6	IonScore A6	Exp Value A6	# Missed Cleavages
	CGDLEEELKNVTNNLK	4	1	1	G3H4I2	C1(Carbamidomethyl); K9(Label:13C(6)15N(2)); K16(Label:13C(6)15N(2))	1891.94	436055380	0.229511	2	6.55027	0	3.933e-16	High	85.5	1.32464e-08				1
	IQLVEEELDR	2	3	2	G3H4I2;G3HC01	R10(Label:13C(6)15N(4))	1253.66	183082558				0	7.221e-08	High	62.98	3.14688e-06				0
	YSEKEDKYEEEIK	4	1	1	G3H4I2	K4(Label:13C(6)15N(2)); K7(Label:13C(6)15N(2)); K13(Label:13C(6)15N(2))	1713.83	2.72834e+08	0.176674	1		0	1.584e-07	High	48.29	6.15245e-05				2
	IQLVEEELDRAQER	4	3	2	G3H4I2;G3HC01	R10(Label:13C(6)15N(4)); R14(Label:13C(6)15N(4))	1747.91	9.50147e+08				0	8.113e-09	High	37.83	0.000997138				1
	KLVILEGELERAEER	2	1	1	G3H4I2	K1(Label:13C(6)15N(2)); R11(Label:13C(6)15N(4)); R15(Label:13C(6)15N(4))	1812.02	252698588				0	1.159e-09	High	31.6	0.00231763				2
	LVILEGELERAEER	3	1	1	G3H4I2	R10(Label:13C(6)15N(4)); R14(Label:13C(6)15N(4))	1675.91	99820918	0.0345126	1		0	2.286e-12	High	31.45	0.00375975				1
	HIAEEADRKYEEVAR	2	3	2	G3H4I2;G3HC01	R8(Label:13C(6)15N(4)); K9(Label:13C(6)15N(2)); R15(Label:13C(6)15N(4))	1843.93	214415590				0	3.133e-10	High	27.03	0.0110966				2
	AMKDEEKMEIQEMQLK	2	2	1	G3H4I2	K3(Label:13C(6)15N(2)); K7(Label:13C(6)15N(2)); K16(Label:13C(6)15N(2))	2004.99	9.29782e+07				0	8.448e-15	High	25.82	0.01152				2
	RIQLVEEELDRAQER	2	3	2	G3H4I2;G3HC01	R1(Label:13C(6)15N(4)); R11(Label:13C(6)15N(4)); R15(Label:13C(6)15N(4))	1914.02	108745844				0	3.933e-16	High	18.11	0.0834437				2
	CGDLEEELKNVTNNLK	9	1	1	G3H4I2	C1(Carbamidomethyl); K9(Label:2H(4)); K16(Label:2H(4))	1883.96	1802516448	0.252767	5	14.9448	0	1.552e-15				High	102.25	3.06766e-10	1
	KLVILEGELER	15	1	1	G3H4I2	K1(Label:2H(4)); R11(Label:13C(6))	1308.81	202588596	0.186258	9	47.9994	0	2.773e-06				High	57.59	3.5707e-06	1
	IQLVEEELDR	5	3	2	G3H4I2;G3HC01	R10(Label:13C(6))	1249.67	785392762				0	4.613e-06				High	56.79	1.07847e-05	0
	AMKDEEKMEIQEMQLK	6	2	1	G3H4I2	K3(Label:2H(4)); K7(Label:2H(4)); K16(Label:2H(4))	1993.02	422421912	0.131707	5	70.2232	0	9.01e-08				High	54.3	1.95056e-05	2
	KLVILEGELERAEER	8	1	1	G3H4I2	K1(Label:2H(4)); R11(Label:13C(6)); R15(Label:13C(6))	1800.06	1144085666	0.15792	4	58.6775	0	1.024e-06				High	51.64	2.43348e-05	2
	YSEKEDKYEEEIK	13	1	1	G3H4I2	K4(Label:2H(4)); K7(Label:2H(4)); K13(Label:2H(4))	1701.86	1246781420	0.230045	10	32.4745	0	1.444e-05				High	49.75	5.08442e-05	2
	LATALQKLEEAEK	8	3	2	G3H4I2;G3HC01	K7(Label:2H(4)); K13(Label:2H(4))	1451.86	1.22581e+08				0	1.564e-07				High	47.77	6.76792e-05	1
	HIAEEADRKYEEVAR	11	3	2	G3H4I2;G3HC01	R8(Label:13C(6)); K9(Label:2H(4)); R15(Label:13C(6))	1831.96	1.18088e+09				0	6.346e-11				High	47.69	0.000104683	2
	CGDLEEELK	4	1	1	G3H4I2	C1(Carbamidomethyl); K9(Label:2H(4))	1096.51	159426098	0.0602201	3	96.4577	0	0.0007812				High	47.09	3.71324e-05	0
	IQLVEEELDRAQER	10	3	2	G3H4I2;G3HC01	R10(Label:13C(6)); R14(Label:13C(6))	1739.93	3362219248				0	2.797e-06				High	46.74	0.000117569	1
	LVILEGELER	4	2	1	G3H4I2	R10(Label:13C(6))	1176.69	2.86948e+08	0.158275	2	41.8624	0	5.597e-05				High	41.26	0.000392789	0
	RIQLVEEELDR	6	3	2	G3H4I2;G3HC01	R1(Label:13C(6)); R11(Label:13C(6))	1411.79	1.04181e+08				0	1.297e-05				High	38.86	0.000676088	1
	LVILEGELERAEER	6	1	1	G3H4I2	R10(Label:13C(6)); R14(Label:13C(6))	1667.94	5.01876e+08	0.230695	4	16.9465	0	7.659e-06				High	37.11	0.0009435	1
	RIQLVEEELDRAQER	5	3	2	G3H4I2;G3HC01	R1(Label:13C(6)); R11(Label:13C(6)); R15(Label:13C(6))	1902.06	875333156				0	7.151e-07				High	36.05	0.0011919	2
	LATALQKLEEAEKAADESER	1	3	2	G3H4I2;G3HC01	K7(Label:2H(4)); K13(Label:2H(4)); R20(Label:13C(6))	2216.2	5.07127e+07				0	1.91e-08				High	24.6	0.0188972	2
	AMKDEEKMEIQEMQLK	3	2	1	G3H4I2	M2(Oxidation); K3(Label:2H(4)); K7(Label:2H(4)); K16(Label:2H(4))	2009.02	5.865e+06				0	0.006711				High	22.64	0.0242304	2
	QVEEELTHLQK	2	1	1	G3H4I2	K11(Label:2H(4))	1357.73	7.02258e+07				0	0.0003794				High	20.34	0.0499337	0
	QVEEELTHLQKK	1	1	1	G3H4I2	K11(Label:2H(4)); K12(Label:2H(4))	1489.84	43608622	0.0520078	1		0	9.124e-06				High	17.61	0.0953592	1
	MEIQEMQLK	1	2	1	G3H4I2	K9(Label:2H(4))	1153.59	8.73684e+06				0	0.006528				High	17.45	0.0629605	0
	CGDLEEELK	1	1	1	G3H4I2	C1(Carbamidomethyl); K9(Label:13C(6)15N(2))	1100.5	16390597				0.004	0.03838	High	16.11	0.0563285				0
G3I4Z7	Galectin OS=Cricetulus griseus GN=I79_018538 PE=4 SV=1 - [G3I4Z7_CRIGR]	45.19	1	5	5	11	1.76605e+08	0.208474	8	14.3051					166.041	45.19	5	11	135	14.7932	5.79541
	Sequence	# PSMs	# Proteins	# Protein Groups	Protein Group Accessions	Modifications	MH+ [Da]	Area	Heavy/Light	Heavy/Light Count	Heavy/Light Variability [%]	q-Value	PEP	A2	IonScore A2	Exp Value A2	A6	IonScore A6	Exp Value A6	# Missed Cleavages
	ACGLVASNLNLKPGECLK	4	1	1	G3I4Z7	N-Term(Acetyl); C2(Carbamidomethyl); K12(Label:2H(4)); C16(Carbamidomethyl); K18(Label:2H(4))	1994.07	3.62955e+07	0.220827	2	4.03208	0	8.683e-09				High	62.34	3.26729e-06	0
	DSNNLCLHFNPR	3	1	1	G3I4Z7	C6(Carbamidomethyl); R12(Label:13C(6))	1492.71	237817639	0.239717	2	173.627	0	1.833e-05				High	40.49	0.000232259	0
	FNAHGDANTIVCNSK	1	1	1	G3I4Z7	C12(Carbamidomethyl); K15(Label:2H(4))	1651.78	4.59916e+07	0.125074	1		0	0.001164				High	24.2	0.00760379	0
	LPDGHEFK	2	1	1	G3I4Z7	K8(Label:2H(4))	946.493	2.61166e+07	0.19461	2	5.70226	0	0.000687				High	22.21	0.0228446	0
	SFVLNLGK	1	1	1	G3I4Z7	K8(Label:2H(4))	881.539	246005972	0.219205	1		0	0.01477				High	16.81	0.0750417	0
G3H3C6	Tubulin alpha-3 chain OS=Cricetulus griseus GN=I79_004741 PE=3 SV=1 - [G3H3C6_CRIGR]	45.06	2	1	15	47	1219306189	0.185913	2	51.266	107.898	12.53	4	7	1257.17	40.72	14	40	415	46.0918	5.12256
	Sequence	# PSMs	# Proteins	# Protein Groups	Protein Group Accessions	Modifications	MH+ [Da]	Area	Heavy/Light	Heavy/Light Count	Heavy/Light Variability [%]	q-Value	PEP	A2	IonScore A2	Exp Value A2	A6	IonScore A6	Exp Value A6	# Missed Cleavages
	DVNAAIATIK	3	4	2	G3H3C6;G3I6I6	K10(Label:13C(6)15N(2))	1023.59	121117577				0	0.000125	High	46.66	9.06253e-05				0
	TIQFVDWCPTGFK	2	2	1	G3H3C6	C8(Carbamidomethyl); K13(Label:13C(6)15N(2))	1606.79	5.53156e+06	0.257521	1		0	4.646e-07	High	39.01	0.000684536				0
	LDHKFDLMYAK	1	8	3	G3HWE9;G3H3C6;G3I6I6	K4(Label:13C(6)15N(2)); K11(Label:13C(6)15N(2))	1396.73	38985003				0	6.901e-07	High	32.22	0.00380867				1
	VGINYQPPTVVPGGDLAK	1	5	3	G3HWE9;G3H3C6;G3I6I6	K18(Label:13C(6)15N(2))	1833	151383164				0	0.008546	High	20.3	0.058795				0
	FDGALNVDLTEFQTNLVPYPR	2	4	3	G3HWE9;G3H3C6;G3I6I6	R21(Label:13C(6))	2415.23	146080162				0	1.168e-13				High	117.45	8.45469e-12	0
	AVCMLSNTTAIAEAWAR	6	5	3	G3HWE9;G3H3C6;G3I6I6	C3(Carbamidomethyl); R17(Label:13C(6))	1870.92	344763960				0	8.536e-13				High	101.42	2.6681e-10	0
	TIGGGDDSFNTFFSETGAGK	4	4	2	G3H3C6;G3I6I6	K20(Label:2H(4))	2011.92	742284008				0	3.109e-11				High	95.78	4.62422e-10	0
	QLFHPEQLITGKEDAANNYAR	9	5	3	G3HWE9;G3H3C6;G3I6I6	K12(Label:2H(4)); R21(Label:13C(6))	2425.25	372634322				0	1.066e-12				High	85.16	1.52395e-08	1
	TIGGGDDSFNTFFSETGAGKHVPR	1	3	2	G3H3C6;G3I6I6	K20(Label:2H(4)); R24(Label:13C(6))	2507.22	102954648				0	5.001e-12				High	75.5	8.59607e-08	1
	GDVVPKDVNAAIATIK	2	2	2	G3H3C6;G3I6I6	K6(Label:2H(4)); K16(Label:2H(4))	1618.96	2.37041e+08				0	1.808e-09				High	64.69	1.23963e-06	1
	NLDIERPTYTNLNR	8	6	4	G3HWE9;G3H3C6;G3I6I6;G3ICI3	R6(Label:13C(6)); R14(Label:13C(6))	1730.92	1752979184				0	5.831e-07				High	37.19	0.00122231	0
	DVNAAIATIK	1	4	2	G3H3C6;G3I6I6	K10(Label:2H(4))	1019.6	1162655375				0	0.0003066				High	37.15	0.00113724	0
	LDHKFDLMYAK	2	8	3	G3HWE9;G3H3C6;G3I6I6	K4(Label:2H(4)); K11(Label:2H(4))	1388.75	116432745				0	7.051e-07				High	34.52	0.00192485	1
	TIQFVDWCPTGFK	1	2	1	G3H3C6	C8(Carbamidomethyl); K13(Label:2H(4))	1602.79	314888219	0.134217	1		0	1.194e-05				High	30.65	0.00301348	0
	FDLMYAK	1	8	3	G3HWE9;G3H3C6;G3I6I6	K7(Label:2H(4))	891.456	454699760				0	0.01246				High	18.15	0.0589469	0
	FDLMYAKR	1	6	3	G3HWE9;G3H3C6;G3I6I6	K7(Label:2H(4)); R8(Label:13C(6))	1053.58	14177664				0	0.0004017				High	13.43	0.186116	1
	LSVDYGK	1	5	3	G3HWE9;G3H3C6;G3I6I6	K7(Label:2H(4))	785.431	2.31619e+07				0.004	0.08164				High	20.55	0.0392067	0
	AYHEQLSVAEITNACFEPANQMVK	1	3	3	G3HWE9;G3H3C6;G3I6I6	C15(Carbamidomethyl); M22(Oxidation); K24(Label:2H(4))	2770.3	0				0.006	0.1369				High	17.68	0.0400929	0
G3GUM6	Glyceraldehyde-3-phosphate dehydrogenase OS=Cricetulus griseus GN=I79_001391 PE=3 SV=1 - [G3GUM6_CRIGR]	45	6	2	8	55	1.78362e+09	0.115068	3	41.1539	40.3558	22.69	3	3	1501.88	36.92	7	52	260	27.5492	8.99756
	Sequence	# PSMs	# Proteins	# Protein Groups	Protein Group Accessions	Modifications	MH+ [Da]	Area	Heavy/Light	Heavy/Light Count	Heavy/Light Variability [%]	q-Value	PEP	A2	IonScore A2	Exp Value A2	A6	IonScore A6	Exp Value A6	# Missed Cleavages
	VPTPNVSVVDLTCR	1	4	2	G3GSU4;G3GUM6	C13(Carbamidomethyl); R14(Label:13C(6)15N(4))	1566.82	72769485				0	3.194e-14	High	39	0.000862364				0
	VIHDNFGIVEGLMTTVHAITATQK	1	4	2	G3GUM6;G3I6P1	K24(Label:13C(6)15N(2))	2603.38	151250716				0	0.0005282	High	21.45	0.0311522				0
	VPTPNVSVVDLTCR	12	4	2	G3GSU4;G3GUM6	C13(Carbamidomethyl); R14(Label:13C(6))	1562.83	2740048000				0	3.225e-10				High	96.59	1.53496e-09	0
	VIHDNFGIVEGLMTTVHAITATQK	24	4	2	G3GUM6;G3I6P1	K24(Label:2H(4))	2599.39	797297152				0	1.789e-20				High	95.06	1.46588e-09	0
	VEVVAINDPFIDLNYMVYMFQYDSTHGK	1	2	1	G3GUM6	K28(Label:2H(4))	3312.6	158179950	0.583436	1		0	9.325e-09				High	62.69	2.07234e-06	0
	VGVNGFGR	3	4	1	G3GUM6	R8(Label:13C(6))	811.452	662424240	0.100698	2	19.9725	0	0.001496				High	36.14	0.000887754	0
	AITIFQER	6	9	3	G3GUM6;G3I1S5;G3I6P1	R8(Label:13C(6))	983.56	682940447				0	0.003406				High	35.24	0.0013914	0
	LTGMAFR	5	6	4	G3I9H0;G3IHW0;G3GUM6;G3I6P1	R7(Label:13C(6))	801.439	1813520130				0	0.006499				High	31.03	0.00445706	0
	AAFTSGK	1	7	2	G3I6P1;G3GUM6	K7(Label:2H(4))	685.382	2.0903e+06				0.005	0.08932				High	13.17	0.108438	0
	VIISAPSADAPMFVMGVNQDK	1	3	2	G3IHW0;G3GUM6	M15(Oxidation); K21(Label:13C(6)15N(2))	2214.09	448140136				0.007	0.03904	High	20.69	0.0469205				0
G3I8F7	Keratin, type I cytoskeletal 19 OS=Cricetulus griseus GN=I79_019825 PE=3 SV=1 - [G3I8F7_CRIGR]	43.67	10	14	21	111	5.18325e+09	0.163846	42	131.438	173.13	16.87	7	13	1530.65	43.67	21	98	403	44.4036	5.24951
	Sequence	# PSMs	# Proteins	# Protein Groups	Protein Group Accessions	Modifications	MH+ [Da]	Area	Heavy/Light	Heavy/Light Count	Heavy/Light Variability [%]	q-Value	PEP	A2	IonScore A2	Exp Value A2	A6	IonScore A6	Exp Value A6	# Missed Cleavages
	IVLQIDNAR	1	2	2	G3IH97;G3I8F7	R9(Label:13C(6)15N(4))	1051.61	1.61753e+09				0	5.059e-08	High	50.14	3.29214e-05				0
	ILGATIENSK	2	1	1	G3I8F7	K10(Label:13C(6)15N(2))	1053.6	5.54786e+08	0.249971	1		0	1.232e-09	High	48.18	6.3863e-05				0
	VLDELTLAR	2	4	2	G3I8F7;G3I8F9	R9(Label:13C(6)15N(4))	1039.6	1.17989e+08				0	7.663e-05	High	29.82	0.00354388				0
	TKFETEQALR	5	2	1	G3I8F7	K2(Label:13C(6)15N(2)); R10(Label:13C(6)15N(4))	1240.66	5.10302e+08	0.406276	1		0	3.032e-05	High	27.19	0.0111726				1
	AALEGTLAETEAR	1	1	1	G3I8F7	R13(Label:13C(6)15N(4))	1341.69	2.31577e+06				0	7.668e-12	High	25.75	0.0159644				0
	DKILGATIENSK	2	1	1	G3I8F7	K2(Label:2H(4)); K12(Label:2H(4))	1296.76	6.34797e+07	0.0545648	1		0	4.922e-07				High	67.25	7.72296e-07	1
	QNQEYQQLMDIK	6	1	1	G3I8F7	K12(Label:2H(4))	1541.76	4.05887e+08	0.174685	3	140.298	0	5.985e-07				High	63.1	1.7632e-06	0
	LSVEADINGLR	4	1	1	G3I8F7	R11(Label:13C(6))	1192.66	2.13389e+08				0	1.74e-05				High	60.95	3.97745e-06	0
	LTMQNLNDR	5	4	2	G3I8F7;G3I8F5	R9(Label:13C(6))	1110.57	1.05613e+09				0	6.125e-05				High	58.75	4.4673e-06	0
	ALEQANGELEVK	6	1	1	G3I8F7	K12(Label:2H(4))	1304.7	4.54968e+08	0.0520824	2	308.885	0	6.055e-08				High	55.56	1.65393e-05	0
	ILGATIENSK	6	1	1	G3I8F7	K10(Label:2H(4))	1049.61	4454470944	0.124546	3	154.209	0	3.335e-05				High	52.49	2.3391e-05	0
	IVLQIDNAR	4	2	2	G3IH97;G3I8F7	R9(Label:13C(6))	1047.62	5571466712				0	0.0002858				High	50.92	3.96457e-05	0
	LAADDFR	6	13	4	G3I8F7;G3I8F9;G3IH97;G3I8F5	R7(Label:13C(6))	813.42	5474843944				0	0.009622				High	50.41	4.2311e-05	0
	NHEEEISALR	9	1	1	G3I8F7	R10(Label:13C(6))	1203.61	2515498944	0.219816	8	98.377	0	0.002132				High	49.01	4.3961e-05	0
	VLDELTLAR	8	4	2	G3I8F7;G3I8F9	R9(Label:13C(6))	1035.61	4503437320				0	3.039e-05				High	48.3	6.65599e-05	0
	LASYLDKVR	1	4	2	G3I8F7;G3I8F9	K7(Label:2H(4)); R9(Label:13C(6))	1074.65	2.03072e+08				0	0.0001037				High	43.54	0.000161545	1
	LSVEADINGLRR	5	1	1	G3I8F7	R11(Label:13C(6)); R12(Label:13C(6))	1354.78	578134208	0.056439	2	131.915	0	1.999e-06				High	43.47	0.000256375	1
	AALEGTLAETEAR	4	1	1	G3I8F7	R13(Label:13C(6))	1337.7	8.25949e+08	0.109647	4	204.27	0	2.858e-07				High	41.26	0.000407752	0
	TKFETEQALR	10	2	1	G3I8F7	K2(Label:2H(4)); R10(Label:13C(6))	1232.69	3019285456	0.168871	7	86.327	0	0.00497				High	40.44	0.000370496	1
	SQYEVMAEK	4	1	1	G3I8F7	K9(Label:2H(4))	1088.52	316658537	0.0952384	3	1350.13	0	0.007998				High	39.2	0.000186351	0
	SRLEQEIATYR	6	1	1	G3I8F7	R2(Label:13C(6)); R11(Label:13C(6))	1377.75	120938075	0.139518	1		0	0.0008226				High	35.64	0.0016101	1
	SLLEGQEAHYNNLPTPK	5	1	1	G3I8F7	K17(Label:2H(4))	1914.99	90845113	0.373039	1		0	1.311e-07				High	29.75	0.00603775	0
	LEQEIATYR	1	7	3	G3I8F9;G3I8F7;G3I8F5	R9(Label:13C(6))	1128.6	1.6273e+08				0	0.0003544				High	28.06	0.0053147	0
	FGSGGVFR	1	1	1	G3I8F7	R8(Label:13C(6))	832.44	17045976				0	0.002249				High	19.69	0.0257757	0
	DYSHYYK	4	1	1	G3I8F7	K7(Label:2H(4))	979.445	6.72584e+08	0.189618	4	4.2105	0.001	0.04311				High	19.94	0.0101151	0
	LASYLDK	1	4	2	G3I8F7;G3I8F9	K7(Label:2H(4))	813.466	515854341				0.003	0.05458				High	14.38	0.253504	0
	DYSHYYK	1	1	1	G3I8F7	K7(Label:13C(6)15N(2))	983.434	2.02663e+08	0.156388	1		0.007	0.04149	High	25.23	0.00299206				0
	NHEEEISALR	1	1	1	G3I8F7	R10(Label:13C(6)15N(4))	1207.6	5.17203e+06				0.008	0.05607	High	12.76	0.185382				0
G3HG95	Lamin-A/C OS=Cricetulus griseus GN=I79_009616 PE=3 SV=1 - [G3HG95_CRIGR]	43.52	1	27	27	54	711610316	0.0903969	17	113.733	74.8517	6.04	3	3	1166.12	43.52	27	51	563	64.0031	8.01611
	Sequence	# PSMs	# Proteins	# Protein Groups	Protein Group Accessions	Modifications	MH+ [Da]	Area	Heavy/Light	Heavy/Light Count	Heavy/Light Variability [%]	q-Value	PEP	A2	IonScore A2	Exp Value A2	A6	IonScore A6	Exp Value A6	# Missed Cleavages
	AQNTWGCGNSLR	1	1	1	G3HG95	C7(Carbamidomethyl); R12(Label:13C(6)15N(4))	1373.63	138486982				0	1.51e-12	High	47.54	4.84543e-05				0
	EAALSTALSEKR	1	1	1	G3HG95	K11(Label:13C(6)15N(2)); R12(Label:13C(6)15N(4))	1293.71	38851178	0.191806	1		0	9.768e-08	High	46.14	0.000128907				1
	SLETENAGLR	1	1	1	G3HG95	R10(Label:13C(6)15N(4))	1099.56	4.21883e+07				0	0.008284	High	16.24	0.116465				0
	TALINSTGEEVAMR	3	1	1	G3HG95	R14(Label:13C(6))	1497.77	568657844				0	1.905e-08				High	78.66	5.71807e-08	0
	VAVEEVDEEGK	1	1	1	G3HG95	K11(Label:2H(4))	1207.6	5.64908e+07	0.357005	1		0	1.08e-07				High	73.73	1.24975e-07	0
	MQQQLDEYQELLDIK	2	1	1	G3HG95	K15(Label:2H(4))	1897.96	2.85545e+07				0	3.39e-09				High	72.91	2.30257e-07	0
	LQEKEDLQELNDR	3	1	1	G3HG95	K4(Label:2H(4)); R13(Label:13C(6))	1639.85	1.21559e+08				0	2.155e-08				High	72.53	2.54104e-07	1
	EAALSTALSEKR	4	1	1	G3HG95	K11(Label:2H(4)); R12(Label:13C(6))	1285.73	2.23138e+08	0.0903969	1		0	1.532e-05				High	67.17	9.01774e-07	1
	EGDLLAAQAR	2	1	1	G3HG95	R10(Label:13C(6))	1049.57	375303584				0	5.419e-05				High	66.81	1.0214e-06	0
	VAVEEVDEEGKFVR	3	1	1	G3HG95	K11(Label:2H(4)); R14(Label:13C(6))	1615.86	795826989	0.261271	1		0	8.97e-12				High	64.37	1.97421e-06	1
	ITESEEVVSR	3	1	1	G3HG95	R10(Label:13C(6))	1154.6	405596112	0.0544163	3	38.7083	0	3.287e-05				High	62.43	2.37164e-06	0
	AAYEAELGDAR	2	1	1	G3HG95	R11(Label:13C(6))	1171.57	204787346	0.0477569	1		0	6.579e-07				High	58.07	3.43102e-06	0
	SLETENAGLR	2	1	1	G3HG95	R10(Label:13C(6))	1095.57	448241932	0.0962652	1		0	8.154e-05				High	56.62	8.38418e-06	0
	AQNTWGCGNSLR	3	1	1	G3HG95	C7(Carbamidomethyl); R12(Label:13C(6))	1369.64	770346115	0.183373	1		0	1.574e-05				High	51.09	1.28376e-05	0
	LRDLEDSLAR	2	1	1	G3HG95	R2(Label:13C(6)); R10(Label:13C(6))	1199.68	158250454	0.0442841	1		0	0.0003388				High	48.49	7.50371e-05	1
	SNEDQSMGNWQIKR	1	1	1	G3HG95	K13(Label:2H(4)); R14(Label:13C(6))	1702.82	129352706	0.167124	1		0	3.157e-09				High	45.34	7.31038e-05	1
	TALINSTGEEVAMRK	1	1	1	G3HG95	R14(Label:13C(6)); K15(Label:2H(4))	1629.89	35474195				0	2.196e-09				High	45.26	0.000168286	1
	NSNLVGAAHEELQQSR	3	1	1	G3HG95	R16(Label:13C(6))	1758.88	2.78139e+08				0	9.348e-09				High	44.92	0.000112737	0
	IRIDSLSAQLSQLQK	1	1	1	G3HG95	R2(Label:13C(6)); K15(Label:2H(4))	1710.02	2.97394e+06				0	0.0001751				High	43.71	0.00011704	1
	EAALSTALSEK	1	1	1	G3HG95	K11(Label:2H(4))	1123.62	9.73502e+07	0.0827736	1		0	0.0007402				High	34.45	0.0015972	0
	TLEGELHDLR	2	1	1	G3HG95	R10(Label:13C(6))	1188.63	1.69833e+06				0	0.0002118				High	33.87	0.00227663	0
	LQTLKEELDFQK	3	1	1	G3HG95	K5(Label:2H(4)); K12(Label:2H(4))	1499.86	1.04766e+08	0.0586294	1		0	0.0006005				High	33.82	0.00157683	1
	LKDLEALLNSK	2	1	1	G3HG95	K2(Label:2H(4)); K11(Label:2H(4))	1251.77	1.69981e+07				0	0.01231				High	32.41	0.00126306	1
	LADALQDLR	1	1	1	G3HG95	R9(Label:13C(6))	1020.58	55197768				0	1.754e-05				High	29.99	0.00506164	0
	AAYEAELGDARK	1	1	1	G3HG95	R11(Label:13C(6)); K12(Label:2H(4))	1303.69	51264438				0	0.001072				High	28.69	0.00682797	1
	LAVYIDR	1	1	1	G3HG95	R7(Label:13C(6))	855.503	1.55765e+08	0.0689636	1		0	0.01378				High	26.31	0.0107587	0
	QNGDDPLMTYR	1	1	1	G3HG95	R11(Label:13C(6))	1315.6	0				0	0.0008032				High	22.72	0.00721662	0
	IDSLSAQLSQLQK	1	1	1	G3HG95	K13(Label:2H(4))	1434.81	1.14699e+08				0	5.045e-07				High	21.48	0.0384055	0
	SNEDQSMGNWQIK	1	1	1	G3HG95	K13(Label:2H(4))	1540.7	266751281	0.214636	1		0	1.075e-05				High	20.91	0.00932605	0
	LQLELSK	1	1	1	G3HG95	K7(Label:2H(4))	834.522	2.86466e+08	0.120234	1		0	0.01975				High	13.06	0.205139	0
G3HU28	F-actin-capping protein subunit beta OS=Cricetulus griseus GN=I79_014432 PE=4 SV=1 - [G3HU28_CRIGR]	42.64	1	10	10	38	4.82523e+08	0.109649	13	25.7006	47.9721	11.63	2	2	866.338	42.64	10	36	258	29.0488	7.72314
	Sequence	# PSMs	# Proteins	# Protein Groups	Protein Group Accessions	Modifications	MH+ [Da]	Area	Heavy/Light	Heavy/Light Count	Heavy/Light Variability [%]	q-Value	PEP	A2	IonScore A2	Exp Value A2	A6	IonScore A6	Exp Value A6	# Missed Cleavages
	STLNEIYFGK	1	1	1	G3HU28	K10(Label:13C(6)15N(2))	1179.61	34721428				0	5.09e-05	High	36.31	0.00130975				0
	SPWSNKYDPPLEDGAMPSAR	1	1	1	G3HU28	K6(Label:13C(6)15N(2)); R20(Label:13C(6)15N(4))	2236.04	38549697				0	1.035e-15	High	30.61	0.00238964				1
	KLEVEANNAFDQYR	7	1	1	G3HU28	K1(Label:2H(4)); R14(Label:13C(6))	1706.88	3.42484e+08	0.0982896	2	26.7887	0	2.544e-13				High	103.96	1.64734e-10	1
	SGSGTMNLGGSLTR	3	1	1	G3HU28	R14(Label:13C(6))	1343.67	157383850	0.112731	2	6.90573	0	6.282e-08				High	64.12	1.2005e-06	0
	STLNEIYFGK	5	1	1	G3HU28	K10(Label:2H(4))	1175.62	4.47353e+08	0.145381	4	3.17778	0	1.325e-05				High	60.95	3.53551e-06	0
	LEVEANNAFDQYR	1	1	1	G3HU28	R13(Label:13C(6))	1574.75	1.54233e+07				0	2.237e-07				High	54.13	1.02387e-05	0
	SPWSNKYDPPLEDGAMPSAR	4	1	1	G3HU28	K6(Label:2H(4)); R20(Label:13C(6))	2228.06	657731256	0.111714	2	13.0008	0	6.765e-08				High	52.14	1.49681e-05	1
	QMEKDETVSDCSPHIANIGR	3	1	1	G3HU28	K4(Label:2H(4)); C11(Carbamidomethyl); R20(Label:13C(6))	2297.1	1.54342e+08	0.0924531	1		0	3.682e-07				High	52.08	1.79638e-05	1
	DYLLCDYNR	6	1	1	G3HU28	C5(Carbamidomethyl); R9(Label:13C(6))	1237.56	2.44155e+08	0.0482425	1		0	0.0005146				High	43.71	5.31998e-05	0
	QEALKNDLVEALKR	2	1	1	G3HU28	K5(Label:2H(4)); K13(Label:2H(4)); R14(Label:13C(6))	1640.99	19637771	0.0911317	1		0	8.921e-05				High	32.43	0.00145727	2
	YDPPLEDGAMPSAR	1	1	1	G3HU28	R14(Label:13C(6))	1524.71	1.86497e+07				0	0.01448				High	27.6	0.00278048	0
	TKDIVNGLR	2	1	1	G3HU28	K2(Label:2H(4)); R9(Label:13C(6))	1025.64	56497541				0	0.01732				High	19.9	0.0373502	1
	SPWSNKYDPPLEDGAMPSAR	1	1	1	G3HU28	K6(Label:2H(4)); M16(Oxidation); R20(Label:13C(6))	2244.07	14217840				0.001	0.02606				High	15.41	0.0848833	1
	SGSGTMNLGGSLTR	1	1	1	G3HU28	M6(Oxidation); R14(Label:13C(6))	1359.66	7.58804e+06				0.007	0.1488				High	24.95	0.00879696	0
G3IH98	Keratin, type II cytoskeletal 8 OS=Cricetulus griseus GN=I79_023186 PE=3 SV=1 - [G3IH98_CRIGR]	42.21	12	21	24	148	1435825578	0.294103	70	82.2787	253.349	28.28	12	18	3215.64	42.21	24	130	488	54.2655	5.8208
	Sequence	# PSMs	# Proteins	# Protein Groups	Protein Group Accessions	Modifications	MH+ [Da]	Area	Heavy/Light	Heavy/Light Count	Heavy/Light Variability [%]	q-Value	PEP	A2	IonScore A2	Exp Value A2	A6	IonScore A6	Exp Value A6	# Missed Cleavages
	LEGLTDEINFLR	2	1	1	G3IH98	R12(Label:13C(6)15N(4))	1429.75	255327646				0	3.933e-16	High	80.97	5.15893e-08				0
	TEMENEFVLIKK	2	1	1	G3IH98	K11(Label:13C(6)15N(2)); K12(Label:13C(6)15N(2))	1496.8	58153408	0.212518	1		0	2.28e-05	High	55.53	1.23155e-05				1
	DVDEAYMNKVELESR	3	2	1	G3IH98	K9(Label:13C(6)15N(2)); R15(Label:13C(6)15N(4))	1815.85	4.80232e+07	0.621504	2	10.0784	0	3.933e-16	High	53.44	1.67572e-05				1
	AQYEDIANR	2	3	2	G3IBN9;G3IH98	R9(Label:13C(6)15N(4))	1089.52	207983836				0	5.202e-07	High	45.89	6.82725e-05				0
	QLEALGQEK	1	2	1	G3IH98	K9(Label:13C(6)15N(2))	1023.56	178061497	0.467797	1		0	2.548e-05	High	36.68	0.00133165				0
[truncated: 3,521 more rows]

## Sheet: Exp.3
Accession	Description	ΣCoverage	Σ# Proteins	Σ# Unique Peptides	Σ# Peptides	Σ# PSMs	Area	A5: Heavy/Light	A5: Heavy/Light Count	A5: Heavy/Light Variability [%]	Score A2	Coverage A2	# Peptides A2	# PSM A2	Score A6	Coverage A6	# Peptides A6	# PSM A6	# AAs	MW [kDa]	calc. pI
[truncated: 4,309 more rows]

[truncated: 3 more sheets: Exp.4, Exp.5, Exp.6]
