# Supplementary material for: Quantitative secretomic analysis of pancreatic cancer cells in serum-containing conditioned medium
Source: Sci Rep. 2016 Nov 21;6:37606. doi: 10.1038/srep37606 (PMC5116583; doi:10.1038/srep37606)
Supplement: Supplemental Table S2 [file srep37606-s3.xlsx]

## Sheet: info
Quantitative secretomic analysis of pancreatic cancer cells in serum-containing conditioned medium
Peng Liu1, Yejing Weng2, Zhigang Sui2, Yunhao Wu1, Xiangli Meng1, Mengwei Wu1, Haoyi Jin1, Xiaodong Tan1,*, Lihua Zhang2,*, Yukui Zhang2
The first two authors are co-first author.
1 1st Department of general surgery, Shengjing Hospital, China Medical University, Shenyang 110004, China
2 Key Lab of Separation Sciences for Analytical Chemistry, National Chromatographic R. & A. Center, Dalian Institute of Chemical Physics, Chinese Academy of Sciences, Dalian 116023, China
* Corresponding Author: Xiaodong Tan, 1st Department of general surgey, Shengjing Hospital, China Medical University, Shenyang 110004, China. Phone: +86-24-9661531111, E-mail:tanxdcmu@163.com;
Lihua Zhang, Dalian Institute of Chemical Physics, Chinese Academy of Science, Dalian 116023, China. Fax: 86-411-84379720, E-mail: LihuaZhang@dicp.ac.cn

## Sheet: DEP
Supplemental Table 2. List of 161 proteins differentially expression by PC-1.0 and PC-1 pancreatic cancer cells with fold change > 1.5.
		Exp.1		Exp.2		Exp.3
gene name	Description	H/L count	H/L ratio	H/L count	H/L ratio	H/L count	H/L ratio
CDH3	Isoform 2 of Cadherin-3	5	30.149	8	43.839	7	38.917
DNAJB11	DnaJ homolog subfamily B member 11	2	9.704	1	11.225	3	39.007
PLAU	Isoform 2 of Urokinase-type plasminogen activator	2	7.45	3	3.597	1	14.742
APLP2	Isoform 3 of Amyloid-like protein 2	91	5.275	92	4.962	80	5.358
MMP13	Collagenase 3	2	18.339	1	0.088	1	75.037
LAMB3	Laminin subunit beta-3	52	3.861	47	3.808	51	3.504
COL18A1	Isoform 3 of Collagen alpha-1(XVIII) chain	46	2.864	46	2.619	42	3.111
SEMA3B	Isoform 2 of Semaphorin-3B	4	2.651	5	2.183	5	2.204
B4GALT4	Beta-1,4-galactosyltransferase 4	12	2.339	12	2.526	12	2.096
NCL	Nucleolin	10	2.044	15	2.245	16	2.094
PPT1	Palmitoyl-protein thioesterase 1	8	2.063	7	2.258	7	1.919
HSPG2	Basement membrane-specific heparan sulfate proteoglycan core protein	13	1.704	14	2.048	13	2.046
CTSD	Cathepsin D	2	2.103	2	1.407	2	1.72
LFNG	Isoform 2 of Beta-1,3-N-acetylglucosaminyltransferase lunatic fringe	14	1.708	16	1.797	9	1.437
SIL1	Nucleotide exchange factor SIL1	2	0.657	3	0.662	4	0.531
DDB1	DNA damage-binding protein 1	5	0.525	8	0.587	9	0.672
RANGAP1	Ran GTPase-activating protein 1	1	0.667	1	0.619	2	0.479
MAN2A1	Alpha-mannosidase 2	13	0.456	11	0.613	13	0.692
ST13	Hsc70-interacting protein	7	0.481	7	0.622	5	0.609
AHCY	Adenosylhomocysteinase	5	0.556	5	0.448	4	0.608
PABPC1	Isoform 2 of Polyadenylate-binding protein 1	1	0.544	2	0.541	2	0.501
CALM1	Calmodulin	1	0.449	2	0.655	1	0.462
TINAGL1	Isoform 3 of Tubulointerstitial nephritis antigen-like	15	0.5	12	0.447	13	0.592
PTPRF	Isoform 2 of Receptor-type tyrosine-protein phosphatase F	8	0.505	12	0.518	9	0.451
EFEMP2	EGF-containing fibulin-like extracellular matrix protein 2	5	0.541	5	0.452	4	0.452
PTMA	Isoform 2 of Prothymosin alpha	3	0.521	2	0.437	2	0.453
MYH9	Myosin-9	26	0.457	28	0.467	29	0.438
PRDX1	Peroxiredoxin-1	5	0.466	4	0.405	4	0.489
PGAM1	Phosphoglycerate mutase 1	11	0.422	8	0.408	9	0.464
COL4A1	Isoform 2 of Collagen alpha-1(IV) chain	12	0.449	13	0.345	14	0.514
TPI1	Isoform 2 of Triosephosphate isomerase	2	0.391	1	0.448	1	0.429
FST	Isoform 2 of Follistatin	49	0.428	53	0.413	57	0.407
IGFBP4	Insulin-like growth factor-binding protein 4	15	0.391	16	0.426	13	0.424
ACTN1	Alpha-actinin-1	37	0.368	36	0.444	30	0.424
EEF2	Elongation factor 2	44	0.384	44	0.414	55	0.411
KPNB1	Importin subunit beta-1	15	0.393	21	0.401	21	0.403
EIF3M	Eukaryotic translation initiation factor 3 subunit M	4	0.44	5	0.316	7	0.438
ACTR2	Actin-related protein 2	1	0.388	2	0.47	2	0.331
CLIC1	Chloride intracellular channel protein 1	21	0.408	20	0.362	20	0.396
HSP90AA1	Heat shock protein HSP 90-alpha	78	0.385	89	0.382	101	0.361
COPS5	COP9 signalosome complex subunit 5	3	0.35	1	0.441	2	0.329
TXNL1	Thioredoxin-like protein 1	2	0.454	2	0.423	1	0.252
EIF3L	Isoform 2 of Eukaryotic translation initiation factor 3 subunit L	2	0.325	1	0.297	2	0.499
HSP90B1	Endoplasmin	24	0.439	20	0.353	23	0.307
BMP1	Bone morphogenetic protein 1	4	0.263	5	0.37	3	0.472
S100A11	Protein S100-A11	1	0.335	1	0.444	1	0.281
SNRPD3	Isoform 2 of Small nuclear ribonucleoprotein Sm D3	1	0.427	1	0.3	1	0.32
OTUB1	Ubiquitin thioesterase OTUB1	12	0.371	17	0.333	12	0.294
TPT1	Isoform 2 of Translationally-controlled tumor protein	3	0.337	4	0.34	4	0.314
SMU1	Isoform 2 of WD40 repeat-containing protein SMU1	4	0.244	4	0.364	5	0.404
ARPC2	Actin-related protein 2/3 complex subunit 2	10	0.314	7	0.33	8	0.342
APRT	Isoform 2 of Adenine phosphoribosyltransferase	1	0.261	1	0.328	2	0.401
SEPT11	Septin-11	4	0.384	2	0.325	4	0.271
IPO9	Importin-9	2	0.342	1	0.386	1	0.251
COPS4	Isoform 2 of COP9 signalosome complex subunit 4	3	0.381	4	0.335	4	0.255
PSMA7	Isoform 2 of Proteasome subunit alpha type-7	2	0.288	4	0.301	3	0.355
RPLP0	60S acidic ribosomal protein P0	26	0.364	21	0.267	22	0.302
YWHAZ	14-3-3 protein zeta/delta	30	0.319	29	0.313	30	0.291
TPM3	Tropomyosin alpha-3 chain	48	0.315	38	0.305	44	0.3
YWHAG	14-3-3 protein gamma	8	0.263	7	0.352	7	0.308
TKT	Transketolase	17	0.31	17	0.31	15	0.286
ACTR3	Actin-related protein 3	5	0.186	3	0.331	3	0.443
KRT7	Keratin, type II cytoskeletal 7	15	0.311	19	0.268	17	0.321
KRT8	Keratin, type II cytoskeletal 8	77	0.264	70	0.294	68	0.312
VCP	Transitional endoplasmic reticulum ATPase	28	0.283	24	0.31	23	0.27
EIF3D	Isoform 2 of Eukaryotic translation initiation factor 3 subunit D	1	0.224	2	0.265	7	0.396
GNB2	Guanine nucleotide-binding protein G(I)/G(S)/G(T) subunit beta-2	5	0.558	1	0.152	2	0.257
ARCN1	Coatomer subunit delta	1	0.185	1	0.334	1	0.321
EEF1G	Elongation factor 1-gamma	1	0.527	1	0.208	1	0.159
SNU13	NHP2-like protein 1	1	0.33	1	0.247	1	0.208
KRT14	Keratin, type I cytoskeletal 14	8	0.319	7	0.232	4	0.224
ARPC1B	Actin-related protein 2/3 complex subunit 1B	5	0.31	9	0.201	7	0.258
IPO5	Importin-5	10	0.276	12	0.183	6	0.285
RCC2	Protein RCC2	2	0.174	3	0.309	3	0.232
YWHAE	14-3-3 protein epsilon	20	0.218	25	0.24	17	0.231
CYR61	Protein CYR61	3	0.188	2	0.2	2	0.311
SERPINE1	Isoform 2 of Plasminogen activator inhibitor 1	8	0.27	6	0.216	7	0.2
ATP6AP2	Isoform 2 of Renin receptor	2	0.284	3	0.279	1	0.131
PSMD13	26S proteasome non-ATPase regulatory subunit 13	3	0.131	2	0.325	2	0.242
RANBP1	Isoform 2 of Ran-specific GTPase-activating protein	2	0.197	4	0.156	3	0.322
MYL6	Myosin light polypeptide 6	7	0.197	6	0.217	7	0.225
CFL1	Cofilin-1	3	0.226	2	0.142	4	0.27
SF3B3	Splicing factor 3B subunit 3	5	0.188	6	0.2	6	0.202
RAB11A	Isoform 2 of Ras-related protein Rab-11A	1	0.266	1	0.203	2	0.139
PSMD6	26S proteasome non-ATPase regulatory subunit 6	3	0.227	2	0.112	4	0.285
FLNA	Isoform 2 of Filamin-A	8	0.238	10	0.136	6	0.22
ILF2	Interleukin enhancer-binding factor 2	2	0.173	1	0.231	2	0.178
ANP32A	Acidic leucine-rich nuclear phosphoprotein 32 family member A	12	0.185	12	0.192	12	0.2
COPA	Coatomer subunit alpha	3	0.221	3	0.202	3	0.155
APP	Isoform L-APP733 of Amyloid beta A4 protein	35	0.204	33	0.18	31	0.185
HS3ST1	Heparan sulfate glucosamine 3-O-sulfotransferase 1	17	0.188	16	0.156	14	0.211
PPP2R1A	Serine/threonine-protein phosphatase 2A 65 kDa regulatory subunit A alpha isoform	4	0.213	8	0.185	8	0.154
EIF2S3	Eukaryotic translation initiation factor 2 subunit 3	4	0.223	4	0.124	3	0.217
CHID1	Isoform 3 of Chitinase domain-containing protein 1	3	0.216	4	0.164	5	0.167
EIF3I	Eukaryotic translation initiation factor 3 subunit I	9	0.159	7	0.162	10	0.211
CAPRIN1	Isoform 2 of Caprin-1	5	0.15	5	0.188	8	0.183
KRT19	Keratin, type I cytoskeletal 19	39	0.175	42	0.164	36	0.176
CCT3	Isoform 2 of T-complex protein 1 subunit gamma	8	0.22	8	0.142	8	0.16
IQGAP1	Ras GTPase-activating-like protein IQGAP1	7	0.199	5	0.193	3	0.122
PDIA6	Isoform 3 of Protein disulfide-isomerase A6	8	0.16	9	0.157	11	0.177
HNRNPAB	Isoform 3 of Heterogeneous nuclear ribonucleoprotein A/B	6	0.131	7	0.221	3	0.152
EZR	Ezrin	32	0.187	29	0.211	9	0.108
ENO1	Alpha-enolase	11	0.268	8	0.122	10	0.13
COPE	Isoform 3 of Coatomer subunit epsilon	10	0.17	10	0.157	9	0.145
NUCB1	Nucleobindin-1	5	0.144	3	0.121	5	0.221
PTGFRN	Prostaglandin F2 receptor negative regulator	4	0.257	3	0.165	4	0.078
CCT8	Isoform 3 of T-complex protein 1 subunit theta	3	0.164	3	0.112	4	0.172
GNB2L1	Guanine nucleotide-binding protein subunit beta-2-like 1	22	0.159	16	0.146	17	0.133
VPS35	Vacuolar protein sorting-associated protein 35	8	0.159	7	0.147	7	0.132
AHSA1	Activator of 90 kDa heat shock protein ATPase homolog 1	3	0.269	2	0.12	3	0.093
EIF3E	Eukaryotic translation initiation factor 3 subunit E	2	0.22	2	0.119	2	0.112
HSP90AB1	Heat shock protein HSP 90-beta	60	0.15	49	0.136	52	0.14
PSMD7	26S proteasome non-ATPase regulatory subunit 7	2	0.147	1	0.094	3	0.203
HNRNPU	Isoform Short of Heterogeneous nuclear ribonucleoprotein U	6	0.15	5	0.145	4	0.114
HMGB1	High mobility group protein B1	9	0.144	11	0.138	8	0.118
THBS1	Isoform 2 of Thrombospondin-1	20	0.126	25	0.13	21	0.135
BZW2	Basic leucine zipper and W2 domain-containing protein 2	3	0.115	1	0.126	2	0.141
MAGOH	Protein mago nashi homolog	3	0.115	1	0.112	2	0.142
KARS	Lysine--tRNA ligase	2	0.106	3	0.1	2	0.172
ACTN4	Alpha-actinin-4	5	0.122	10	0.146	6	0.102
TTLL12	Tubulin--tyrosine ligase-like protein 12	2	0.136	3	0.125	2	0.104
SDCBP	Isoform 2 of Syntenin-1	14	0.116	12	0.118	11	0.129
ITM2B	Integral membrane protein 2B	1	0.166	1	0.16	2	0.066
YWHAQ	14-3-3 protein theta	11	0.129	8	0.118	11	0.113
PRKCSH	Isoform 2 of Glucosidase 2 subunit beta	9	0.102	11	0.113	13	0.147
BUB3	Isoform 2 of Mitotic checkpoint protein BUB3	2	0.114	2	0.098	2	0.148
EIF4A1	Eukaryotic initiation factor 4A-I	4	0.151	3	0.146	5	0.07
CCT7	Isoform 3 of T-complex protein 1 subunit eta	3	0.101	3	0.144	3	0.101
TXNDC5	Isoform 2 of Thioredoxin domain-containing protein 5	6	0.122	2	0.077	4	0.152
CAPZB	Isoform 2 of F-actin-capping protein subunit beta	19	0.096	13	0.11	13	0.117
PAFAH1B2	Platelet-activating factor acetylhydrolase IB subunit beta	2	0.096	2	0.094	2	0.133
CALR	Calreticulin	21	0.086	16	0.124	18	0.103
PAFAH1B3	Platelet-activating factor acetylhydrolase IB subunit gamma	1	0.119	2	0.13	1	0.066
CALU	Isoform 2 of Calumenin	11	0.1	11	0.105	9	0.092
SYNCRIP	Isoform 5 of Heterogeneous nuclear ribonucleoprotein Q	1	0.175	1	0.041	2	0.133
RPS18	40S ribosomal protein S18	1	0.121	1	0.084	1	0.088
PCNA	Proliferating cell nuclear antigen	27	0.099	30	0.11	29	0.081
RPSA	40S ribosomal protein SA	12	0.082	12	0.069	13	0.153
PRMT1	Isoform 3 of Protein arginine N-methyltransferase 1	6	0.12	5	0.063	4	0.095
TFG	Isoform 4 of Protein TFG	1	0.105	1	0.057	1	0.117
PPA1	Inorganic pyrophosphatase	3	0.109	7	0.056	4	0.114
GPC4	Isoform 2 of Glypican-4	17	0.089	15	0.072	10	0.079
SFN	Isoform 2 of 14-3-3 protein sigma	4	0.106	6	0.076	4	0.061
EIF2S1	Eukaryotic translation initiation factor 2 subunit 1	4	0.093	8	0.073	7	0.068
NBL1	Neuroblastoma suppressor of tumorigenicity 1	2	0.106	2	0.045	1	0.093
P4HB	Protein disulfide-isomerase	3	0.08	3	0.064	7	0.081
GANAB	Neutral alpha-glucosidase AB	23	0.062	29	0.074	29	0.074
RPS12	40S ribosomal protein S12	2	0.088	2	0.071	2	0.053
HSPA5	78 kDa glucose-regulated protein	19	0.066	26	0.076	23	0.065
CLSTN1	Isoform 2 of Calsyntenin-1	41	0.07	36	0.066	40	0.067
CLIC4	Chloride intracellular channel protein 4	1	0.109	2	0.13	1	0.021
HSPA8	Heat shock cognate 71 kDa protein	4	0.132	7	0.048	2	0.045
DPYSL2	Isoform 2 of Dihydropyrimidinase-related protein 2	5	0.044	4	0.133	2	0.042
RBBP7	Histone-binding protein RBBP7	1	0.027	6	0.099	2	0.088
HYOU1	Hypoxia up-regulated protein 1	2	0.069	2	0.052	4	0.045
TAGLN2	Transgelin-2	5	0.038	8	0.072	3	0.051
NRP2	Isoform B0 of Neuropilin-2	7	0.072	12	0.035	13	0.044
PDIA4	Protein disulfide-isomerase A4	4	0.066	6	0.035	5	0.033
YWHAH	14-3-3 protein eta	3	0.017	3	0.105	2	0.042
DAG1	Dystroglycan	2	0.029	2	0.07	2	0.036
PCSK9	Proprotein convertase subtilisin/kexin type 9	10	0.018	5	0.019	4	0.021
