# Supplementary material for: Quantitative secretomic analysis of pancreatic cancer cells in serum-containing conditioned medium
Source: Sci Rep. 2016 Nov 21;6:37606. doi: 10.1038/srep37606 (PMC5116583; doi:10.1038/srep37606)
Supplement: Supplemental Table S3 [file srep37606-s4.xlsx]

## Sheet: info
Quantitative secretomic analysis of pancreatic cancer cells in serum-containing conditioned medium
Peng Liu1, Yejing Weng2, Zhigang Sui2, Yunhao Wu1, Xiangli Meng1, Mengwei Wu1, Haoyi Jin1, Xiaodong Tan1,*, Lihua Zhang2,*, Yukui Zhang2
The first two authors are co-first author.
1 1st Department of general surgery, Shengjing Hospital, China Medical University, Shenyang 110004, China
2 Key Lab of Separation Sciences for Analytical Chemistry, National Chromatographic R. & A. Center, Dalian Institute of Chemical Physics, Chinese Academy of Sciences, Dalian 116023, China
* Corresponding Author: Xiaodong Tan, 1st Department of general surgey, Shengjing Hospital, China Medical University, Shenyang 110004, China. Phone: +86-24-9661531111, E-mail:tanxdcmu@163.com;
Lihua Zhang, Dalian Institute of Chemical Physics, Chinese Academy of Science, Dalian 116023, China. Fax: 86-411-84379720, E-mail: LihuaZhang@dicp.ac.cn

## Sheet: Sheet1
Supplemental Table S3. In silico analysis with Exocarta database of the 161 differentially expression proteins to correlate non-classical secretion with their presence in extracellular vesicles.
Abreviation	SignalP-4.1 score	SecretomeP-2.0 score	SignalP	Non-Classical Secretion(score>0.5)	Exocarta
CDH3	0.84	0.202	+		+
DNAJB11	0.886	0.707	+		+
PLAU	0.737	0.65	+		+
APLP2	0.668	0.507	+		+
MMP13	0.783	0.053	+
LAMB3	0.826	0.279	+		+
COL18A1	0.928	0.166	+		+
SEMA3B	0.841	0.343	+
B4GALT4	0.509	0.571	+		+
NCL	0.109	0.386			+
PPT1	0.844	0.84	+		+
HSPG2	0.873	0.447	+		+
CTSD	0.781	0.758	+		+
LFNG	0.817	0.803	+		+
SIL1	0.791	0.694	+
DDB1	0.104	0.364			+
RANGAP1	0.103	0.317			+
MAN2A1	0.186	0.661		+	+
ST13	0.115	0.645		+	+
AHCY	0.12	0.507		+	+
PABPC1	0.122	0.283			+
CALM1	0.101	0.676		+	+
TINAGL1	0.792	0.935	+		+
PTPRF	0.717	0.419	+		+
EFEMP2	0.824	0.11	+		+
PTMA	0.103	0.444			+
MYH9	0.105	0.075			+
PRDX1	0.113	0.528		+	+
PGAM1	0.126	0.407			+
COL4A1	0.654	0.047	+		+
TPI1	0.143	0.51		+	+
FST	0.78	0.493	+		+
IGFBP4	0.118	0.433			+
ACTN1	0.105	0.431			+
EEF2	0.126	0.353			+
KPNB1	0.719	0.32	+		+
EIF3M	0.102	0.54		+	+
ACTR2	0.102	0.311			+
CLIC1	0.198	0.395			+
HSP90AA1	0.136	0.229			+
COPS5	0.86	0.735	+		+
TXNL1	0.105	0.472			+
EIF3L	0.101	0.383			+
HSP90B1	0.109	0.38			+
BMP1	0.717	0.469	+
S100A11	0.122	0.839		+	+
SNRPD3	0.122	0.763		+	+
OTUB1	0.1	0.406			+
TPT1	0.1	0.581		+	+
SMU1	0.1	0.481			+
ARPC2	0.129	0.36			+
APRT	0.11	0.395			+
SEPT11	0.098	0.069
IPO9	0.158	0.627		+	+
COPS4	0.104	0.55		+	+
PSMA7	0.106	0.248			+
RPLP0	0.177	0.15			+
YWHAZ	0.101	0.252			+
TPM3	0.107	0.533		+	+
YWHAG	0.102	0.29			+
TKT	0.117	0.315			+
ACTR3	0.121	0.443			+
KRT7	0.131	0.188			+
KRT8	0.098	0.129			+
VCP	0.098	0.163			+
EIF3D	0.112	0.203			+
GNB2	0.14	0.467			+
ARCN1	0.254	0.256			+
EEF1G	0.116	0.155			+
SNU13	0.103	0.485
KRT14	0.121	0.446			+
ARPC1B	0.13	0.222			+
IPO5	0.118	0.588		+	+
RCC2	0.115	0.343			+
YWHAE	0.099	0.33			+
CYR61	0.902	0.772	+		+
SERPINE1	0.797	0.644	+		+
ATP6AP2	0.919	0.772	+		+
PSMD13	0.121	0.527		+	+
RANBP1	0.102	0.602		+	+
MYL6	0.1	0.427			+
CFL1	0.254	0.256			+
SF3B3	0.166	0.645		+	+
RAB11A	0.099	0.506		+	+
PSMD6	0.125	0.363			+
FLNA	0.115	0.446			+
ILF2	0.126	0.272			+
ANP32A	0.103	0.098			+
COPA	0.113	0.331			+
APP	0.919	0.441	+		+
HS3ST1	0.107	0.204
PPP2R1A	0.106	0.562		+	+
EIF2S3	0.1	0.113			+
CHID1	0.848	0.733	+		+
EIF3I	0.16	0.5		+	+
CAPRIN1	0.104	0.099			+
KRT19	0.108	0.596		+	+
CCT3	0.108	0.49			+
IQGAP1	0.102	0.24			+
PDIA6	0.813	0.711	+		+
HNRNPAB	0.106	0.147			+
EZR	0.101	0.383			+
ENO1	0.114	0.536		+	+
COPE	0.108	0.295			+
NUCB1	0.948	0.305	+		+
PTGFRN	0.814	0.711	+		+
CCT8	0.105	0.508		+	+
GNB2L1	0.104	0.47			+
VPS35	0.098	0.331			+
AHSA1	0.116	0.431			+
EIF3E	0.103	0.44			+
HSP90AB1	0.105	0.173			+
PSMD7	0.268	0.13			+
HNRNPU	0.1	0.078			+
HMGB1	0.663	0.813	+		+
THBS1	0.742	0.345	+		+
BZW2	0.101	0.349			+
MAGOH	0.098	0.256
KARS	0.102	0.317			+
ACTN4	0.101	0.418			+
TTLL12	0.113	0.536		+	+
SDCBP	0.102	0.232			+
ITM2B	0.828	0.887	+		+
YWHAQ	0.102	0.256			+
PRKCSH	0.825	0.308	+		+
BUB3	0.117	0.71		+	+
EIF4A1	0.915	0.495	+		+
CCT7	0.112	0.382			+
TXNDC5	0.738	0.657	+		+
CAPZB	0.108	0.543		+	+
PAFAH1B2	0.109	0.47			+
CALR	0.904	0.366	+		+
PAFAH1B3	0.111	0.459			+
CALU	0.579	0.753	+		+
SYNCRIP	0.102	0.081			+
RPS18	0.103	0.459			+
PCNA	0.139	0.566		+	+
RPSA	0.1	0.62		+	+
PRMT1	0.124	0.382			+
TFG	0.102	0.301			+
PPA1	0.165	0.572		+	+
GPC4	0.749	0.687	+		+
SFN	0.102	0.345			+
EIF2S1	0.103	0.631		+	+
NBL1	0.797	0.586	+		+
P4HB	0.794	0.679	+		+
GANAB	0.564	0.64	+		+
RPS12	0.127	0.661		+	+
HSPA5	0.898	0.745	+		+
CLSTN1	0.83	0.436	+		+
CLIC4	0.127	0.612		+	+
HSPA8	0.112	0.465			+
DPYSL2	0.119	0.411			+
RBBP7	0.127	0.068			+
HYOU1	0.104	0.765		+	+
TAGLN2	0.104	0.784		+	+
NRP2	0.673	0.506	+		+
PDIA4	0.873	0.543	+		+
YWHAH	0.103	0.362			+
DAG1	0.112	0.554		+	+
PCSK9	0.935	0.761	+		+
