# Supplementary material for: Quantitative secretomic analysis of pancreatic cancer cells in serum-containing conditioned medium
Source: Sci Rep. 2016 Nov 21;6:37606. doi: 10.1038/srep37606 (PMC5116583; doi:10.1038/srep37606)
Supplement: Supplemental Table S4 [file srep37606-s5.xlsx]

## Sheet: info
Quantitative secretomic analysis of pancreatic cancer cells in serum-containing conditioned medium
Peng Liu1, Yejing Weng2, Zhigang Sui2, Yunhao Wu1, Xiangli Meng1, Mengwei Wu1, Haoyi Jin1, Xiaodong Tan1,*, Lihua Zhang2,*, Yukui Zhang2
The first two authors are co-first author.
1 1st Department of general surgery, Shengjing Hospital, China Medical University, Shenyang 110004, China
2 Key Lab of Separation Sciences for Analytical Chemistry, National Chromatographic R. & A. Center, Dalian Institute of Chemical Physics, Chinese Academy of Sciences, Dalian 116023, China
* Corresponding Author: Xiaodong Tan, 1st Department of general surgey, Shengjing Hospital, China Medical University, Shenyang 110004, China. Phone: +86-24-9661531111, E-mail:tanxdcmu@163.com;
Lihua Zhang, Dalian Institute of Chemical Physics, Chinese Academy of Science, Dalian 116023, China. Fax: 86-411-84379720, E-mail: LihuaZhang@dicp.ac.cn
Supplemental Table S4. GO term analysis of the 161 differentially expression proteins.
GO term analysis
Explanation of the sheets in this file:
Sheet name
All gene Names		List of gene names of proteins with differentially expressed proteins (Tables 1 and 2)
up-regulate proteins chart		Results of DAVID analysis for GO terms associated with gene list from the up-regulate proteins sheet
down-regulate proteins chart		Results of DAVID analysis for GO terms associated with gene list from the down-regulate proteins sheet
up-regulate proteins clusters		Results of DAVID analysis of enriched GO clusters for data from the up-regulate proteins sheet
down-regulate proteins clusters		Results of DAVID analysis of enriched GO clusters for data from the down-regulate proteins sheet
Summary		Compilation of enriched GO clusters from up_clusters and down_clusters sheets
Graph		Compilation of enriched GO clusters from up_clusters and down_clusters sheets with bar graph

## Sheet: All Gene Names
Gene names of up-regulate protein	Accession Number			Gene names of down-regulate protein	Accession Number
CDH3	P22223			SIL1	Q9H173
DNAJB11	Q9UBS4			COPS5	Q92905
PLAU	P00749			RANGAP1	P46060
APLP2	Q06481			MAN2A1	Q16706
LAMB3	Q13751			RBBP7	Q16576
COL18A1	P39060			AHCY	P23526
SEMA3B	Q13214			PABPC1	P11940
B4GALT4	O60513			CALM1	P62158
NCL	P19338			TINAGL1	Q9GZM7
PPT1	P50897			PTPRF	P10586
HSPG2	P98160			DAG1	Q14118
CTSD	P07339			PTMA	P06454
LFNG	Q8NES3			MYH9	P35579
				PRDX1	Q06830
				COL4A1	P02462
				PGAM1	P18669
				TPI1	P60174
				FST	P19883
				PPA1	Q15181
				ACTN1	P12814
				EEF1G	P26641
				HYOU1	Q9Y4L1
				EIF3I	Q13347
				ACTR2	P61160
				CLIC1	O00299
				TXNL1	O43396
				HSPA8	P11142
				EIF3L	Q9Y262
				MMP13	P45452
				BMP1	P13497
				EEF2	P13639
				S100A11	P31949
				SNRPD3	P62318
				SMU1	Q2TAY7
				OTUB1	Q96FW1
				TPT1	P13693
				APRT	P07741
				ARPC2	O15144
				SEPT11	Q9NVA2
				IPO5	O00410
				COPS4	Q9BT78
				ACTR3	P61158
				PSMA7	O14818
				RPLP0	P05388
				YWHAZ	P63104
				YWHAG	P61981
				TPM3	P06753
				TKT	P29401
				KRT7	P08729
				EIF3D	O15371
				KRT8	P05787
				VCP	P55072
				SNU13	P55769
				KRT14	P02533
				ARPC1B	O15143
				KPNB1	Q14974
				ITM2B	Q9Y287
				RCC2	Q9P258
				CYR61	O00622
				PSMD13	Q9UNM6
				ATP6AP2	O75787
				YWHAE	P62258
				SERPINE1	P05121
				RANBP1	P43487
				MYL6	P60660
				ARCN1	P48444
				PSMD6	Q15008
				RAB11A	P62491
				FLNA	P21333
				SF3B3	Q15393
				ILF2	Q12905
				COPA	P53621
				ANP32A	P39687
				APP	P05067
				EIF2S1	P05198
				HSP90AB1	P08238
				PPP2R1A	P30153
				CHID1	Q9BWS9
				EIF3E	P60228
				CCT3	P49368
				CAPRIN1	Q14444
				ENO1	P06733
				KRT19	P08727
				IQGAP1	P46940
				EIF3M	Q7L2H7
				HNRNPAB	Q99729
				PTGFRN	Q9P2B2
				PDIA6	Q15084
				NUCB1	Q02818
				EFEMP2	O95967
				AHSA1	O95433
				COPE	O14579
				EZR	P15311
				EIF2S3	P41091
				CCT8	P50990
				PSMD7	P51665
				GNB2	P62879
				VPS35	Q96QK1
				HSP90AA1	P07900
				HNRNPU	Q00839
				HS3ST1	O14792
				IGFBP4	P22692
				THBS1	P07996
				BZW2	Q9Y6E2
				KARS	Q15046
				ACTN4	O43707
				MAGOH	P61326
				HSP90B1	P14625
				TTLL12	Q14166
				SDCBP	O00560
				PRKCSH	P14314
				BUB3	O43684
				YWHAQ	P27348
				TXNDC5	Q8NBS9
				SYNCRIP	O60506
				CCT7	Q99832
				CAPZB	P47756
				PAFAH1B2	P68402
				PAFAH1B3	Q15102
				CALR	P27797
				RPSA	P08865
				CALU	O43852
				RPS18	P62269
				PCNA	P12004
				IPO9	Q96P70
				TFG	Q92734
				PRMT1	Q99873
				CLIC4	Q9Y696
				NBL1	P41271
				SFN	P31947
				GPC4	O75487
				EIF4A1	P60842
				P4HB	P07237
				GNB2L1	P63244
				DPYSL2	Q16555
				HMGB1	P09429
				RPS12	P25398
				GANAB	Q14697
				HSPA5	P11021
				CLSTN1	O94985
				ST13	P50502
				YWHAH	Q04917
				TAGLN2	P37802
				NRP2	O60462
				DDB1	Q16531
				PDIA4	P13667
				CFL1	P23528
				PCSK9	Q8NBP7

## Sheet: up-DAVID-chart
Category	Term	Count	%	PValue	Genes	List Total	Pop Hits	Pop Total	Fold Enrichment	Bonferroni	Benjamini	FDR		Terms:
SP_PIR_KEYWORDS	glycoprotein	12	92.3077	6.88883e-07	O60513, Q8NES3, P50897, Q06481, Q13751, P39060, Q9UBS4, P07339, Q13214, P00749, P22223, P98160	13	4318	19235	4.11195	5.16649e-05	5.16649e-05	0.000722983		SP_PIR_KEYWORDS
SP_PIR_KEYWORDS	disulfide bond	10	76.9231	6.0817e-06	O60513, P50897, Q06481, Q13751, P39060, Q9UBS4, P07339, Q13214, P00749, P98160	13	2924	19235	5.06024	0.000456025	0.000228039	0.00638259		GO_BP_FAT
SP_PIR_KEYWORDS	signal	10	76.9231	1.49478e-05	P50897, Q06481, Q13751, P39060, Q9UBS4, P07339, Q13214, P00749, P22223, P98160	13	3250	19235	4.55266	0.00112047	0.000373629	0.0156867		GO_MF_FAT
SP_PIR_KEYWORDS	disease mutation	7	53.8462	0.000189333	Q8NES3, P50897, Q13751, P07339, Q13214, P22223, P98160	13	1591	19235	6.50994	0.0141009	0.00354403	0.198527		GO_CC_FAT
GOTERM_CC_FAT	GO:0005576~extracellular region	8	61.5385	0.000896171	Q8NES3, P50897, Q13751, P39060, P07339, Q13214, P00749, P98160	13	2010	12782	3.91336	0.0549185	0.0549185	0.903721
GOTERM_CC_FAT	GO:0005604~basement membrane	3	23.0769	0.0023321	Q13751, P39060, P98160	13	78	12782	37.8166	0.136787	0.0709076	2.33641
GOTERM_BP_FAT	GO:0030198~extracellular matrix organization	3	23.0769	0.00367407	Q06481, P39060, P98160	13	104	13528	30.0178	0.6117	0.6117	4.68904
SP_PIR_KEYWORDS	neuronal ceroid lipofuscinosis	2	15.3846	0.00498092	P50897, P07339	13	8	19235	369.904	0.312369	0.0721642	5.10561
GOTERM_CC_FAT	GO:0044420~extracellular matrix part	3	23.0769	0.00516387	Q13751, P39060, P98160	13	117	12782	25.211	0.278315	0.10302	5.10721
GOTERM_BP_FAT	GO:0001525~angiogenesis	3	23.0769	0.00730204	P39060, P00749, P19338	13	148	13528	21.0936	0.847944	0.610057	9.11926
GOTERM_BP_FAT	GO:0043062~extracellular structure organization	3	23.0769	0.00879751	Q06481, P39060, P98160	13	163	13528	19.1524	0.896787	0.530923	10.8894
SP_PIR_KEYWORDS	extracellular matrix	3	23.0769	0.00949832	Q13751, P39060, P98160	13	241	19235	18.4184	0.511189	0.112455	9.53089
GOTERM_BP_FAT	GO:0048514~blood vessel morphogenesis	3	23.0769	0.0144177	P39060, P00749, P19338	13	211	13528	14.7955	0.976063	0.60666	17.2613
GOTERM_BP_FAT	GO:0050953~sensory perception of light stimulus	3	23.0769	0.0150736	P50897, P39060, P22223	13	216	13528	14.453	0.979827	0.541907	17.9769
GOTERM_BP_FAT	GO:0007601~visual perception	3	23.0769	0.0150736	P50897, P39060, P22223	13	216	13528	14.453	0.979827	0.541907	17.9769
SP_PIR_KEYWORDS	Secreted	5	38.4615	0.0165115	Q13751, P39060, Q13214, P00749, P98160	13	1689	19235	4.38015	0.713122	0.16338	16.0321
SP_PIR_KEYWORDS	laminin egf-like domain	2	15.3846	0.0185614	Q13751, P98160	13	30	19235	98.641	0.754679	0.161087	17.8508
GOTERM_BP_FAT	GO:0001568~blood vessel development	3	23.0769	0.0191286	P39060, P00749, P19338	13	245	13528	12.7422	0.993013	0.562764	22.2753
SP_PIR_KEYWORDS	polymorphism	12	92.3077	0.0197126	O60513, Q8NES3, P50897, Q06481, Q13751, P39060, Q9UBS4, P07339, P00749, P22223, P19338, P98160	13	11550	19235	1.53726	0.775349	0.152879	18.8565
GOTERM_BP_FAT	GO:0001944~vasculature development	3	23.0769	0.0200198	P39060, P00749, P19338	13	251	13528	12.4376	0.994468	0.524063	23.1916
GOTERM_BP_FAT	GO:0007155~cell adhesion	4	30.7692	0.0213729	Q13751, P39060, P22223, P98160	13	700	13528	5.94637	0.996122	0.50045	24.5638
GOTERM_BP_FAT	GO:0022610~biological adhesion	4	30.7692	0.0214539	Q13751, P39060, P22223, P98160	13	701	13528	5.93789	0.996203	0.461676	24.6452
SP_PIR_KEYWORDS	basement membrane	2	15.3846	0.024068	Q13751, P98160	13	39	19235	75.8777	0.839132	0.166996	22.5613
SP_PIR_KEYWORDS	cell adhesion	3	23.0769	0.0274039	Q13751, P39060, P22223	13	422	19235	10.5186	0.875566	0.172588	25.2947
GOTERM_BP_FAT	GO:0007033~vacuole organization	2	15.3846	0.0349246	P50897, P07339	13	40	13528	52.0308	0.999892	0.598926	37.1124
GOTERM_CC_FAT	GO:0005578~proteinaceous extracellular matrix	3	23.0769	0.0349427	Q13751, P39060, P98160	13	320	12782	9.21779	0.893624	0.428901	30.2424
GOTERM_CC_FAT	GO:0031012~extracellular matrix	3	23.0769	0.0401002	Q13751, P39060, P98160	13	345	12782	8.54983	0.924102	0.402901	33.9264
SP_PIR_KEYWORDS	neurodegeneration	2	15.3846	0.0487967	P50897, P07339	13	80	19235	36.9904	0.976531	0.26851	40.8468
SP_PIR_KEYWORDS	transmembrane protein	3	23.0769	0.0588303	Q06481, P22223, P98160	13	642	19235	6.91409	0.989405	0.29517	47.0771
GOTERM_BP_FAT	GO:0006643~membrane lipid metabolic process	2	15.3846	0.0695588	O60513, P50897	13	81	13528	25.6942	1	0.81445	60.9633
SP_PIR_KEYWORDS	vision	2	15.3846	0.0833749	P50897, P22223	13	139	19235	21.2894	0.99854	0.372728	59.8948
GOTERM_BP_FAT	GO:0050877~neurological system process	4	30.7692	0.0852718	P50897, Q06481, P39060, P22223	13	1210	13528	3.44005	1	0.851746	68.7419
SP_PIR_KEYWORDS	lysosome	2	15.3846	0.0891201	P50897, P07339	13	149	19235	19.8606	0.999089	0.372945	62.4558

## Sheet: down-DAVID-chart
Category	Term	Count	%	PValue	Genes	List Total	Pop Hits	Pop Total	Fold Enrichment	Bonferroni	Benjamini	FDR
SP_PIR_KEYWORDS	acetylation	97	65.1007	5.62609e-47	P60228, Q16531, P46940, Q2TAY7, P06733, P06454, P07741, P30153, P37802, Q9Y6E2, Q16576, P08865, Q15181, P23528, Q9BT78, P23526, P29401, P11142, P15311, Q9Y696, P62269, P31949, O43707, Q00839, Q06830, O60506, P18669, P21333, Q96P70, Q96FW1, O00560, P62491, P35579, Q99729, P60842, P13693, Q13347, Q92734, P11940, O00299, P08238, P08729, O14818, P06753, P47756, P62258, P08727, P63244, Q15393, P51665,…	149	2635	19235	4.75223	1.46841e-44	1.46841e-44	7.35832e-44
SP_PIR_KEYWORDS	cytoplasm	82	55.0336	4.31557e-25	P60228, Q16531, Q96QK1, Q12905, Q2TAY7, P31947, P06733, P07741, Q15102, P08865, Q15181, P23528, Q9BT78, P23526, P53621, P11142, P15311, P62269, P50502, P02533, P31949, O43707, Q00839, Q06830, O60506, P21333, Q96P70, Q96FW1, O00560, Q99729, Q13347, P13693, P11940, O00299, P08238, P08729, O14818, P47756, P06753, P62258, O15371, P61158, O00410, Q02818, Q14974, Q7L2H7, Q14444, Q92905, P39687, P27797,…	149	3332	19235	3.17698	1.12636e-22	5.63182e-23	5.64431e-22
GOTERM_CC_FAT	GO:0005829~cytosol	49	32.8859	7.27425e-15	P60228, Q96QK1, Q14974, Q14444, P06733, P27797, P30153, P07741, P08865, Q15181, P61981, P29401, Q99832, P62158, P53621, P07900, P11142, P15311, P14625, P62269, P50990, P11021, O95433, P55072, O14579, P60174, O43684, P18669, P05388, P21333, O00560, P25398, P35579, P60842, P26641, Q13347, P49368, P11940, Q15046, O00299, Q9UNM6, P62258, O14818, O15371, P62318, Q15008, P48444, P05198, P41091	138	1330	12782	3.41243	1.93445e-12	1.93445e-12	9.60343e-12
GOTERM_CC_FAT	GO:0042470~melanosome	15	10.0671	5.18151e-13	O00560, P23526, P13667, Q15084, P07900, P11142, Q14697, P08238, P14625, P62258, P07237, P11021, O43852, Q06830, P63104	138	89	12782	15.6106	1.36789e-10	6.83946e-11	6.78879e-10
GOTERM_CC_FAT	GO:0048770~pigment granule	15	10.0671	5.18151e-13	O00560, P23526, P13667, Q15084, P07900, P11142, Q14697, P08238, P14625, P62258, P07237, P11021, O43852, Q06830, P63104	138	89	12782	15.6106	1.36789e-10	6.83946e-11	6.78879e-10
SP_PIR_KEYWORDS	phosphoprotein	98	65.7718	6.07549e-12	P60228, Q16531, P46940, Q96QK1, Q12905, P06733, P06454, P31947, P07741, P37802, Q9Y6E2, Q16576, P08865, P23528, P29401, Q8NBP7, P53621, P11142, P15311, P50502, P31949, O43707, Q00839, Q06830, O60506, P18669, P21333, Q96FW1, O00560, Q99873, P35579, Q99729, P60842, P13693, Q13347, Q92734, P11940, P14314, O00299, P08238, P08729, O14818, P06753, P47756, P62258, P08727, O15371, P63244, P51665, P61158,…	149	7263	19235	1.74187	1.5857e-09	5.28566e-10	7.94607e-09
GOTERM_BP_FAT	GO:0046907~intracellular transport	29	19.4631	3.39111e-11	Q9H173, Q96QK1, Q14974, P39687, P27797, P43487, P61981, Q8NBP7, P53621, P27348, P07900, P11142, P55072, P12004, O14579, P63104, P60660, Q8NBS9, P21333, Q96P70, P05067, O00560, P62491, P35579, P62258, P48444, Q04917, Q9GZM7, O00410	134	657	13528	4.45617	4.41862e-08	4.41862e-08	5.53847e-08
SP_PIR_KEYWORDS	protein biosynthesis	15	10.0671	2.09552e-10	P60228, Q7L2H7, P05388, P08865, P25398, Q9Y262, P60842, Q13347, P26641, Q15046, P13639, O15371, P62269, P05198, P41091	149	188	19235	10.3	5.46929e-08	1.36732e-08	2.74071e-07
SP_PIR_KEYWORDS	Chaperone	13	8.72483	3.45579e-09	P49368, P07900, P11142, P08238, P14625, P50502, P07237, P27797, P50990, Q16576, O95433, Q9Y4L1, Q99832	149	158	19235	10.6217	9.0196e-07	1.80392e-07	4.5198e-06
GOTERM_CC_FAT	GO:0031988~membrane-bounded vesicle	24	16.1074	3.34819e-08	O00560, P05067, P62491, P23526, P12814, P13667, Q15084, P53621, P07900, P11142, P14625, Q14697, P08238, P13497, P62258, P07237, P48444, P11021, O43707, P07996, O43852, Q06830, O14579, P63104	138	568	12782	3.91366	8.83918e-06	2.9464e-06	4.38688e-05
GOTERM_MF_FAT	GO:0008135~translation factor activity, nucleic acid binding	11	7.38255	5.11044e-08	P60228, P26641, Q13347, Q7L2H7, P13639, O15371, Q92905, P05198, P41091, P60842, Q9Y262	132	98	12983	11.04	1.61489e-05	1.61489e-05	6.88318e-05
GOTERM_CC_FAT	GO:0016023~cytoplasmic membrane-bounded vesicle	23	15.4362	8.5855e-08	O00560, P05067, P62491, P23526, P12814, P13667, Q15084, P53621, P07900, P11142, P14625, Q14697, P08238, P62258, P07237, P48444, P11021, O43707, P07996, O43852, Q06830, O14579, P63104	138	550	12782	3.87333	2.26655e-05	5.66642e-06	0.00011249
SP_PIR_KEYWORDS	Initiation factor	8	5.36913	1.38638e-07	P60228, Q13347, Q7L2H7, O15371, P05198, P41091, P60842, Q9Y262	149	52	19235	19.8606	3.61838e-05	6.03073e-06	0.000181323
GOTERM_MF_FAT	GO:0003743~translation initiation factor activity	9	6.04027	1.62907e-07	P60228, Q13347, Q7L2H7, O15371, Q92905, P05198, P41091, P60842, Q9Y262	132	61	12983	14.5115	5.14774e-05	2.57391e-05	0.000219418
GOTERM_CC_FAT	GO:0031982~vesicle	25	16.7785	1.62953e-07	P23526, P13667, P12814, P53621, P11142, P07900, Q9Y696, P14625, P11021, O43707, P07996, Q06830, P63104, O14579, P05067, O00560, P62491, Q15084, P13497, P08238, Q14697, P62258, P07237, P48444, O43852	138	670	12782	3.45609	4.30187e-05	8.60388e-06	0.000213505
GOTERM_BP_FAT	GO:0006457~protein folding	13	8.72483	1.68235e-07	Q9H173, P49368, Q15084, P53621, P07900, P11142, P08238, P14625, P50502, P27797, P50990, O95433, Q99832	134	177	13528	7.41479	0.000219186	0.000109599	0.000274766
GOTERM_CC_FAT	GO:0005788~endoplasmic reticulum lumen	10	6.71141	1.74558e-07	P13667, Q9H173, Q15084, P14625, Q8NBS9, P07237, P27797, P11021, Q9Y4L1, O43852	138	80	12782	11.5779	4.60823e-05	7.68054e-06	0.000228711
GOTERM_CC_FAT	GO:0015629~actin cytoskeleton	16	10.7383	1.86296e-07	P46940, O15144, P60660, O15143, Q9NVA2, P21333, P23528, P35579, P61160, P15311, Q9Y696, P47756, P06753, O43707, P61158, Q14118	138	269	12782	5.50919	4.9181e-05	7.02601e-06	0.00024409
GOTERM_MF_FAT	GO:0051082~unfolded protein binding	11	7.38255	2.3535e-07	Q9H173, P49368, P53621, P07900, P11142, P08238, P14625, P27797, P50990, P11021, Q99832	132	115	12983	9.40797	7.43679e-05	2.47899e-05	0.000316989
GOTERM_CC_FAT	GO:0031410~cytoplasmic vesicle	24	16.1074	3.05706e-07	O00560, P05067, P62491, P23526, P12814, P13667, Q15084, P53621, P07900, P11142, P14625, Q9Y696, Q14697, P08238, P62258, P07237, P48444, P11021, O43707, P07996, O43852, Q06830, O14579, P63104	138	642	12782	3.46255	8.07032e-05	1.00883e-05	0.000400544
GOTERM_CC_FAT	GO:0005852~eukaryotic translation initiation factor 3 complex	6	4.02685	3.62185e-07	P60228, Q13347, Q7L2H7, O15371, Q92905, Q9Y262	138	15	12782	37.0493	9.56123e-05	1.0624e-05	0.000474544
GOTERM_BP_FAT	GO:0006412~translation	16	10.7383	8.78181e-07	P60228, Q7L2H7, Q92905, P05388, P08865, P25398, Q9Y262, P60842, Q13347, P26641, Q15046, P13639, O15371, P62269, P05198, P41091	134	331	13528	4.88001	0.00114362	0.000381351	0.00143426
SP_PIR_KEYWORDS	host-virus interaction	13	8.72483	2.16309e-06	Q16531, P11142, Q15046, Q14974, P08729, O14818, P62258, P08727, P05388, P05787, O00410, O60506	149	285	19235	5.8885	0.000564408	8.06492e-05	0.00282905
GOTERM_BP_FAT	GO:0051248~negative regulation of protein metabolic process	12	8.05369	2.28899e-06	P60228, O43684, P08238, O14818, Q9UNM6, P62258, Q15008, P27797, P21333, P30153, P51665, P07996	134	187	13528	6.47841	0.00297812	0.000745363	0.00373839
GOTERM_BP_FAT	GO:0034613~cellular protein localization	17	11.4094	2.72888e-06	Q9H173, Q14974, P27797, P21333, Q96P70, O00560, P62491, P61981, P53621, P27348, P62258, Q04917, P48444, P12004, P55072, O00410, P63104	134	411	13528	4.17576	0.00354942	0.000710893	0.00445679
GOTERM_BP_FAT	GO:0070727~cellular macromolecule localization	17	11.4094	2.99676e-06	Q9H173, Q14974, P27797, P21333, Q96P70, O00560, P62491, P61981, P53621, P27348, P62258, Q04917, P48444, P12004, P55072, O00410, P63104	134	414	13528	4.1455	0.00389717	0.000650586	0.0048943
GOTERM_BP_FAT	GO:0006886~intracellular protein transport	16	10.7383	3.98486e-06	Q9H173, Q14974, P27797, Q96P70, O00560, P62491, P61981, P53621, P27348, P62258, Q04917, P48444, P12004, P55072, O00410, P63104	134	374	13528	4.31894	0.00517883	0.00074148	0.006508
GOTERM_BP_FAT	GO:0045184~establishment of protein localization	23	15.4362	5.52575e-06	Q9H173, Q96QK1, Q14974, P27797, P21333, Q96P70, O00560, P62491, P61981, P35579, P13667, P53621, P27348, P14625, P62258, Q04917, P48444, O43707, P12004, P55072, O00410, O14579, P63104	134	769	13528	3.01947	0.00717421	0.000899604	0.00902445
GOTERM_BP_FAT	GO:0032269~negative regulation of cellular protein metabolic process	11	7.38255	1.11335e-05	P60228, O43684, P08238, O14818, Q9UNM6, P62258, Q15008, P27797, P30153, P51665, P07996	134	180	13528	6.16949	0.0144023	0.00161059	0.018182
GOTERM_BP_FAT	GO:0008104~protein localization	24	16.1074	1.49864e-05	Q9H173, Q96QK1, Q14974, P27797, P21333, Q96P70, O00560, P62491, P61981, P35579, P13667, P53621, P27348, P15311, P14625, P62258, Q04917, P48444, O43707, P12004, P55072, O00410, O14579, P63104	134	882	13528	2.74708	0.019338	0.00195084	0.0244735
GOTERM_BP_FAT	GO:0015031~protein transport	22	14.7651	1.6349e-05	Q9H173, Q96QK1, Q14974, P27797, Q96P70, O00560, P62491, P61981, P35579, P13667, P53621, P27348, P14625, P62258, Q04917, P48444, O43707, P12004, P55072, O00410, O14579, P63104	134	762	13528	2.91472	0.0210776	0.00193475	0.0266983
SP_PIR_KEYWORDS	Redox-active center	6	4.02685	1.7043e-05	P13667, Q15084, O43396, Q8NBS9, P07237, Q06830	149	42	19235	18.442	0.00443839	0.000555879	0.0222881
SP_PIR_KEYWORDS	actin-binding	11	7.38255	2.19734e-05	P12814, P61160, O15144, P47756, P06753, O15143, P21333, O43707, P61158, P23528, P35579	149	247	19235	5.74912	0.0057187	0.000637032	0.028735
GOTERM_CC_FAT	GO:0030529~ribonucleoprotein complex	18	12.0805	3.56603e-05	Q12905, P05388, P27797, P08865, P25398, Q99729, P11142, P11940, P13639, P55769, P62318, P62269, P05198, Q15393, O43707, Q00839, P61326, O60506	138	515	12782	3.23732	0.00937031	0.000941005	0.046713
SP_PIR_KEYWORDS	isopeptide bond	12	8.05369	3.73545e-05	Q13347, Q14974, O43684, P46060, P50990, Q16576, P51665, P09429, O43707, P12004, P62158, O60506	149	319	19235	4.8562	0.00970233	0.000974495	0.0488446
GOTERM_CC_FAT	GO:0005885~Arp2/3 protein complex	4	2.68456	4.08564e-05	P61160, O15144, O15143, P61158	138	7	12782	52.9275	0.0107284	0.000980094	0.053518
GOTERM_BP_FAT	GO:0010608~posttranscriptional regulation of gene expression	11	7.38255	4.38166e-05	P60228, P11940, P08729, P27797, P21333, P05198, P05067, Q00839, P61326, P07996, O60506	134	211	13528	5.26307	0.055495	0.00474656	0.0715387
GOTERM_BP_FAT	GO:0032268~regulation of cellular protein metabolic process	16	10.7383	6.44294e-05	P60228, O43684, P27797, P30153, P05067, Q8NBP7, P08238, P08729, Q9UNM6, P62258, O14818, Q15008, P05198, P51665, P61326, P07996	134	474	13528	3.40777	0.0805267	0.00643721	0.105176
GOTERM_BP_FAT	GO:0006413~translational initiation	6	4.02685	7.59026e-05	P60228, Q13347, Q7L2H7, O15371, P41091, Q9Y262	134	45	13528	13.4607	0.094171	0.00703973	0.123894
GOTERM_BP_FAT	GO:0010605~negative regulation of macromolecule metabolic process	20	13.4228	9.98869e-05	P60228, O43684, P27797, P06733, P30153, P21333, Q16576, Q8NBP7, Q99729, P27348, P08238, Q9UNM6, P62258, O14818, P31949, Q15008, P51665, P09429, P07996, P19883	134	734	13528	2.75082	0.122044	0.00863973	0.163014
GOTERM_MF_FAT	GO:0003779~actin binding	13	8.72483	0.000112358	P12814, P61160, P15311, O15144, P06753, P47756, O15143, Q04917, P21333, O43707, P23528, P61158, P35579	132	326	12983	3.92217	0.0348842	0.00883751	0.151228
GOTERM_CC_FAT	GO:0005856~cytoskeleton	31	20.8054	0.000117242	P46940, Q9NVA2, P30153, P43487, P23528, P62158, Q16555, P12814, P15311, P61160, Q9Y696, P02533, Q9P258, O43707, Q14118, P63104, O15144, P60660, O15143, P05787, P21333, P05067, O00560, P35579, P49368, P13693, P08729, P06753, P47756, P08727, P61158	138	1381	12782	2.07916	0.0304796	0.00257615	0.153505
SP_PIR_KEYWORDS	cytoskeleton	16	10.7383	0.000118574	O15144, O15143, P46060, Q9NVA2, P21333, O00560, P23528, P62158, P12814, P61160, P15311, P47756, P06753, Q9P258, P61158, Q14118	149	636	19235	3.24765	0.0304757	0.00280966	0.154972
SP_PIR_KEYWORDS	endoplasmic reticulum	17	11.4094	0.000124011	Q9H173, Q8NBS9, P27797, O00560, O94985, P13667, Q15084, P14314, Q14697, P14625, Q9P2B2, P07237, P11021, O95433, Q9Y4L1, O43852, O60506	149	713	19235	3.07798	0.0318507	0.00269378	0.162072
GOTERM_BP_FAT	GO:0030029~actin filament-based process	11	7.38255	0.000132724	P12814, P15311, P47756, P60660, P08727, P27797, P21333, O00560, O43707, P23528, P35579	134	241	13528	4.60791	0.158821	0.0107512	0.216549
GOTERM_CC_FAT	GO:0043233~organelle lumen	37	24.8322	0.000143696	P46940, P60228, Q9H173, Q16531, Q12905, Q14974, Q92905, P27797, Q16576, P23528, P62158, P13667, P12814, O14792, P55769, P14625, P11021, Q9P258, O43707, P07996, P55072, P12004, O60506, O43684, Q8NBS9, P05067, Q9Y262, Q15084, Q15046, P62318, P07237, P09429, Q9Y4L1, O43852, P61326, O00410	138	1820	12782	1.883	0.0372279	0.00291409	0.188111
GOTERM_CC_FAT	GO:0043228~non-membrane-bounded organelle	47	31.5436	0.000181882	P46940, P60228, Q12905, Q92905, Q9NVA2, P30153, P43487, P08865, P23528, P62158, Q16555, P12814, P61160, P15311, P55769, Q9Y696, P62269, P02533, Q9P258, O43707, P55072, P12004, Q14118, P63104, O43684, O15144, P60660, O15143, P05388, P46060, P05787, P21333, P05067, O00560, P25398, P35579, Q9Y262, P49368, P13693, P08729, P47756, P06753, P08727, P62318, P09429, P61158, O00410	138	2596	12782	1.67692	0.0468865	0.00342421	0.238045
GOTERM_CC_FAT	GO:0043232~intracellular non-membrane-bounded organelle	47	31.5436	0.000181882	P46940, P60228, Q12905, Q92905, Q9NVA2, P30153, P43487, P08865, P23528, P62158, Q16555, P12814, P61160, P15311, P55769, Q9Y696, P62269, P02533, Q9P258, O43707, P55072, P12004, Q14118, P63104, O43684, O15144, P60660, O15143, P05388, P46060, P05787, P21333, P05067, O00560, P25398, P35579, Q9Y262, P49368, P13693, P08729, P47756, P06753, P08727, P62318, P09429, P61158, O00410	138	2596	12782	1.67692	0.0468865	0.00342421	0.238045
GOTERM_CC_FAT	GO:0031974~membrane-enclosed lumen	37	24.8322	0.000213472	P46940, P60228, Q9H173, Q16531, Q12905, Q14974, Q92905, P27797, Q16576, P23528, P62158, P13667, P12814, O14792, P55769, P14625, P11021, Q9P258, O43707, P07996, P55072, P12004, O60506, O43684, Q8NBS9, P05067, Q9Y262, Q15084, Q15046, P62318, P07237, P09429, Q9Y4L1, O43852, P61326, O00410	138	1856	12782	1.84648	0.0548036	0.00375046	0.279336
SP_PIR_KEYWORDS	actin binding	5	3.3557	0.000247957	P12814, P15311, P06753, P21333, P23528	149	40	19235	16.1367	0.0626747	0.00496646	0.323817
GOTERM_BP_FAT	GO:0042981~regulation of apoptosis	20	13.4228	0.000321812	Q8NBS9, P31947, P27797, P30153, P05067, P23528, Q8NBP7, P12814, P13693, P10586, P14625, P62258, Q9Y287, P11021, O43707, P09429, P07996, P55072, Q06830, P63104	134	804	13528	2.51132	0.342551	0.0243681	0.524299
SP_PIR_KEYWORDS	Spliceosome	7	4.69799	0.000333202	P11940, P55769, P62318, Q15393, Q00839, P61326, O60506	149	120	19235	7.53048	0.0833048	0.00619361	0.434917
GOTERM_MF_FAT	GO:0005509~calcium ion binding	22	14.7651	0.000336343	Q02818, P60660, P27797, P45452, P29401, O95967, P62158, O94985, Q8NBP7, P12814, P13667, P13693, P53621, P14314, P13497, P14625, P31949, P11021, O43707, O43852, P07996, Q14118	132	919	12983	2.35455	0.100847	0.021036	0.452066
GOTERM_BP_FAT	GO:0007010~cytoskeleton organization	14	9.39597	0.000360816	P12814, P15311, P08729, P47756, P08727, P02533, P27797, P05787, P21333, O43707, O00560, P43487, P23528, P35579	134	436	13528	3.24168	0.37514	0.0257855	0.587668
GOTERM_BP_FAT	GO:0043067~regulation of programmed cell death	20	13.4228	0.000364197	Q8NBS9, P31947, P27797, P30153, P05067, P23528, Q8NBP7, P12814, P13693, P10586, P14625, P62258, Q9Y287, P11021, O43707, P09429, P07996, P55072, Q06830, P63104	134	812	13528	2.48658	0.377888	0.0246714	0.593161
GOTERM_BP_FAT	GO:0045454~cell redox homeostasis	6	4.02685	0.000379119	P13667, Q15084, O43396, Q8NBS9, P07237, Q06830	134	63	13528	9.61478	0.389871	0.0244016	0.617392
GOTERM_BP_FAT	GO:0010941~regulation of cell death	20	13.4228	0.000381306	Q8NBS9, P31947, P27797, P30153, P05067, P23528, Q8NBP7, P12814, P13693, P10586, P14625, P62258, Q9Y287, P11021, O43707, P09429, P07996, P55072, Q06830, P63104	134	815	13528	2.47743	0.391608	0.0233859	0.620944
GOTERM_BP_FAT	GO:0030036~actin cytoskeleton organization	10	6.71141	0.000391562	P12814, P15311, P47756, P08727, P27797, P21333, O00560, O43707, P23528, P35579	134	226	13528	4.46705	0.399688	0.0229288	0.637596
SP_PIR_KEYWORDS	duplication	9	6.04027	0.000391669	P46940, P13667, P12814, P53621, P07237, P21333, P19883, P62158, P02462	149	228	19235	5.09581	0.0971922	0.0067932	0.511051
GOTERM_BP_FAT	GO:0043086~negative regulation of catalytic activity	11	7.38255	0.000406471	O43684, O14818, Q9UNM6, Q15008, P31947, P21333, P30153, P11021, P51665, P61981, Q8NBP7	134	277	13528	4.00905	0.411242	0.0227689	0.661797
GOTERM_CC_FAT	GO:0070013~intracellular organelle lumen	35	23.4899	0.000445714	P46940, P60228, Q16531, Q9H173, Q12905, Q14974, Q92905, P27797, Q16576, P23528, P62158, P13667, P12814, O14792, P55769, P14625, P11021, O43707, Q9P258, P55072, P12004, O60506, O43684, Q8NBS9, Q9Y262, Q15084, Q15046, P62318, P07237, P09429, Q9Y4L1, O43852, P61326, O00410	138	1779	12782	1.82227	0.111033	0.00732893	0.582414
GOTERM_BP_FAT	GO:0044092~negative regulation of molecular function	12	8.05369	0.000455328	O43684, O14818, Q9UNM6, Q15008, P31947, P21333, P30153, P11021, P51665, P61981, Q8NBP7, P62158	134	334	13528	3.62713	0.447569	0.0244229	0.741065
GOTERM_CC_FAT	GO:0042995~cell projection	19	12.7517	0.000458412	P46940, O15144, Q14444, Q9NVA2, P05067, P35579, O94985, Q16555, P12814, P10586, O00299, P61160, P15311, Q9Y696, P47756, O60462, P31949, O43707, P61158	138	697	12782	2.52488	0.114009	0.00709521	0.598961
SP_PIR_KEYWORDS	calcium	17	11.4094	0.000468684	Q02818, P27797, P45452, P29401, O95967, P62158, O94985, Q8NBP7, P12814, P13693, P14314, P13497, P14625, P31949, O43707, O43852, P07996	149	803	19235	2.733	0.115166	0.00761803	0.611256
GOTERM_CC_FAT	GO:0044430~cytoskeletal part	23	15.4362	0.000482776	P46940, O15144, P60660, O15143, Q9NVA2, P05787, P43487, P05067, P23528, P35579, P62158, P13693, P61160, P15311, P08729, P47756, P06753, P08727, P02533, O43707, Q9P258, P61158, P63104	138	952	12782	2.23775	0.119692	0.00705741	0.630702
GOTERM_BP_FAT	GO:0010498~proteasomal protein catabolic process	7	4.69799	0.000501861	O43684, P14625, O14818, Q9UNM6, Q15008, P51665, P55072	134	102	13528	6.9283	0.480085	0.0258243	0.816509
GOTERM_BP_FAT	GO:0043161~proteasomal ubiquitin-dependent protein catabolic process	7	4.69799	0.000501861	O43684, P14625, O14818, Q9UNM6, Q15008, P51665, P55072	134	102	13528	6.9283	0.480085	0.0258243	0.816509
GOTERM_MF_FAT	GO:0008092~cytoskeletal protein binding	15	10.0671	0.000560451	O15144, O15143, P21333, O00560, P23528, P35579, P62158, P12814, P61160, P15311, P47756, P06753, Q04917, O43707, P61158	132	504	12983	2.92726	0.162348	0.0290937	0.752232
SP_PIR_KEYWORDS	ubl conjugation	14	9.39597	0.00062857	Q16531, O43684, Q14974, P46060, Q16576, P62158, Q13347, P50990, P51665, P09429, O43707, P12004, O60506	149	588	19235	3.07367	0.15135	0.00960699	0.818989
GOTERM_MF_FAT	GO:0005198~structural molecule activity	17	11.4094	0.000640816	O15144, P60660, P05388, O15143, P05787, P08865, P25398, O95967, P02462, P53621, P08729, P08727, P62269, P02533, Q9GZM7, P07996, O14579	132	634	12983	2.63731	0.183365	0.0285228	0.859666
GOTERM_BP_FAT	GO:0051789~response to protein stimulus	7	4.69799	0.000647193	P07900, P11142, O00299, P08238, O00622, P61158, P55072	134	107	13528	6.60455	0.569826	0.0319242	1.05179
GOTERM_BP_FAT	GO:0031400~negative regulation of protein modification process	7	4.69799	0.00112923	O43684, O14818, Q9UNM6, P62258, Q15008, P30153, P51665	134	119	13528	5.93854	0.770584	0.0530667	1.82842
SP_PIR_KEYWORDS	calcium binding	6	4.02685	0.00120477	P12814, P14625, P31949, P27797, P07996, P62158	149	103	19235	7.52004	0.269944	0.0173278	1.56429
GOTERM_CC_FAT	GO:0044445~cytosolic part	8	5.36913	0.00124113	P49368, P05388, P62269, P06733, P11021, P08865, P25398, Q99832	138	152	12782	4.8749	0.279537	0.0171078	1.614
GOTERM_BP_FAT	GO:0006605~protein targeting	9	6.04027	0.00128036	P27348, Q14974, P62258, P27797, Q96P70, O00560, P61981, O00410, P63104	134	215	13528	4.22603	0.811637	0.0578783	2.07073
SP_PIR_KEYWORDS	ribonucleoprotein	9	6.04027	0.00145249	P55769, P05388, P62318, P62269, P08865, P25398, Q00839, O60506, Q99729	149	279	19235	4.16432	0.315712	0.0197692	1.88313
SP_PIR_KEYWORDS	redox-active disulfide	3	2.01342	0.00159726	P13667, Q15084, P07237	149	8	19235	48.4102	0.341122	0.0206448	2.06901
SP_PIR_KEYWORDS	stress response	5	3.3557	0.0016754	P07900, P11142, P08238, O95433, Q9Y4L1	149	66	19235	9.77985	0.354445	0.0206246	2.1692
GOTERM_CC_FAT	GO:0030863~cortical cytoskeleton	5	3.3557	0.00184179	P15311, P47756, O43707, P23528, P35579	138	49	12782	9.45135	0.385337	0.0240404	2.38646
GOTERM_MF_FAT	GO:0019904~protein domain specific binding	11	7.38255	0.00191372	P27348, P07900, Q14974, P08238, P62258, P31947, Q04917, P55072, P61981, P62158, P63104	132	331	12983	3.26863	0.454098	0.0728728	2.54704
GOTERM_CC_FAT	GO:0044448~cell cortex part	6	4.02685	0.00195484	P15311, P47756, Q9NVA2, O43707, P23528, P35579	138	83	12782	6.69565	0.403444	0.0242991	2.5312
GOTERM_MF_FAT	GO:0051015~actin filament binding	5	3.3557	0.00197784	P12814, P15311, P21333, O43707, P35579	132	53	12983	9.27887	0.465069	0.0671521	2.63133
GOTERM_BP_FAT	GO:0051130~positive regulation of cellular component organization	8	5.36913	0.00206596	P10586, O15144, P27797, P43487, O43707, P61158, P23528, Q8NBP7	134	181	13528	4.46211	0.932439	0.0887352	3.32128
GOTERM_BP_FAT	GO:0006417~regulation of translation	7	4.69799	0.0023174	P60228, P08729, P27797, P05198, P05067, P61326, P07996	134	137	13528	5.1583	0.951349	0.0958583	3.71835
GOTERM_BP_FAT	GO:0006928~cell motion	13	8.72483	0.00250713	P61160, O15144, P06753, O60462, P62258, P47756, O15143, P05067, O00560, P23528, P07996, P61158, P35579	134	475	13528	2.76299	0.962028	0.100137	4.01696
GOTERM_BP_FAT	GO:0006511~ubiquitin-dependent protein catabolic process	9	6.04027	0.00268703	Q16531, O43684, P14625, O14818, Q9UNM6, Q15008, P51665, P55072	134	242	13528	3.75453	0.96998	0.103771	4.29929
GOTERM_CC_FAT	GO:0005681~spliceosome	7	4.69799	0.00295154	P11940, P55769, P62318, Q15393, Q00839, P61326, O60506	138	132	12782	4.91184	0.541759	0.0348492	3.79887
GOTERM_BP_FAT	GO:0008064~regulation of actin polymerization or depolymerization	5	3.3557	0.00302179	O15144, P47756, O15143, P61158, P23528	134	61	13528	8.27502	0.980617	0.112632	4.82259
GOTERM_CC_FAT	GO:0005783~endoplasmic reticulum	21	14.094	0.00307014	Q9H173, P39687, Q8NBS9, P27797, O00560, O94985, Q8NBP7, P13667, Q15084, P53621, P14314, Q14697, P14625, Q9P2B2, P07237, P11021, O95433, Q9Y4L1, O43852, P55072, O60506	138	960	12782	2.02613	0.555926	0.0346785	3.94869
GOTERM_BP_FAT	GO:0006414~translational elongation	6	4.02685	0.00317535	P26641, P13639, P05388, P62269, P08865, P25398	134	101	13528	5.99734	0.984142	0.114749	5.06173
GOTERM_BP_FAT	GO:0030832~regulation of actin filament length	5	3.3557	0.00339758	O15144, P47756, O15143, P61158, P23528	134	63	13528	8.01232	0.98814	0.119004	5.40682
GOTERM_MF_FAT	GO:0003756~protein disulfide isomerase activity	3	2.01342	0.00347248	P13667, Q15084, P07237	132	9	12983	32.7854	0.666867	0.104095	4.57712
GOTERM_MF_FAT	GO:0016864~intramolecular oxidoreductase activity, transposing S-S bonds	3	2.01342	0.00347248	P13667, Q15084, P07237	132	9	12983	32.7854	0.666867	0.104095	4.57712
GOTERM_CC_FAT	GO:0031252~cell leading edge	7	4.69799	0.00368037	P46940, P15311, O15144, P47756, P31949, P61158, P35579	138	138	12782	4.69828	0.622207	0.0397472	4.71617
SP_PIR_KEYWORDS	intramolecular oxidoreductase	3	2.01342	0.00368966	P13667, P60174, P07237	149	12	19235	32.2735	0.618934	0.0429061	4.7196
GOTERM_MF_FAT	GO:0032403~protein complex binding	8	5.36913	0.00371154	P12814, P10586, Q9Y696, P27797, O43707, P07996, P12004, P63104	132	196	12983	4.01453	0.69119	0.101313	4.88498
GOTERM_BP_FAT	GO:0031145~anaphase-promoting complex-dependent proteasomal ubiquitin-dependent protein catabolic process	5	3.3557	0.00380398	O43684, O14818, Q9UNM6, Q15008, P51665	134	65	13528	7.76579	0.993029	0.128854	6.03486
GOTERM_BP_FAT	GO:0051436~negative regulation of ubiquitin-protein ligase activity during mitotic cell cycle	5	3.3557	0.00380398	O43684, O14818, Q9UNM6, Q15008, P51665	134	65	13528	7.76579	0.993029	0.128854	6.03486
GOTERM_BP_FAT	GO:0048205~COPI coating of Golgi vesicle	3	2.01342	0.00409975	P53621, P48444, O14579	134	10	13528	30.2866	0.995266	0.134696	6.48946
GOTERM_BP_FAT	GO:0048200~Golgi transport vesicle coating	3	2.01342	0.00409975	P53621, P48444, O14579	134	10	13528	30.2866	0.995266	0.134696	6.48946
GOTERM_BP_FAT	GO:0048194~Golgi vesicle budding	3	2.01342	0.00409975	P53621, P48444, O14579	134	10	13528	30.2866	0.995266	0.134696	6.48946
GOTERM_BP_FAT	GO:0006916~anti-apoptosis	8	5.36913	0.00423899	P13693, P14625, Q8NBS9, P11021, P09429, P23528, P07996, P63104	134	206	13528	3.92059	0.996054	0.13555	6.70276
GOTERM_BP_FAT	GO:0051444~negative regulation of ubiquitin-protein ligase activity	5	3.3557	0.00424215	O43684, O14818, Q9UNM6, Q15008, P51665	134	67	13528	7.53397	0.996071	0.132407	6.7076
GOTERM_BP_FAT	GO:0051352~negative regulation of ligase activity	5	3.3557	0.00424215	O43684, O14818, Q9UNM6, Q15008, P51665	134	67	13528	7.53397	0.996071	0.132407	6.7076
GOTERM_MF_FAT	GO:0016862~intramolecular oxidoreductase activity, interconverting keto- and enol-groups	3	2.01342	0.004312	P13667, Q15084, P07237	132	10	12983	29.5068	0.744757	0.107559	5.65419
SP_PIR_KEYWORDS	molecular chaperone	3	2.01342	0.00433857	P49368, P11142, P50990	149	13	19235	29.7909	0.678524	0.048143	5.52806
GOTERM_MF_FAT	GO:0003729~mRNA binding	5	3.3557	0.00440224	P11940, P27797, O60506, P60842, Q99729	132	66	12983	7.45122	0.751963	0.101694	5.76929
GOTERM_CC_FAT	GO:0005938~cell cortex	7	4.69799	0.0048409	P15311, P47756, Q9NVA2, P21333, O43707, P23528, P35579	138	146	12782	4.44084	0.722269	0.0499532	6.16017
SP_PIR_KEYWORDS	homodimer	5	3.3557	0.00495437	P12814, P60174, P07237, P07741, P21333	149	89	19235	7.25247	0.726459	0.0525799	6.28941
GOTERM_BP_FAT	GO:0051439~regulation of ubiquitin-protein ligase activity during mitotic cell cycle	5	3.3557	0.00521821	O43684, O14818, Q9UNM6, Q15008, P51665	134	71	13528	7.10952	0.998905	0.156696	8.18997
GOTERM_BP_FAT	GO:0006986~response to unfolded protein	5	3.3557	0.00521821	P07900, P11142, O00299, P08238, P55072	134	71	13528	7.10952	0.998905	0.156696	8.18997
SP_PIR_KEYWORDS	cell projection	7	4.69799	0.00525869	P61160, P15311, O15144, Q14444, Q9NVA2, P61158, O94985	149	206	19235	4.38669	0.747448	0.053558	6.66355
GOTERM_BP_FAT	GO:0032535~regulation of cellular component size	9	6.04027	0.00531656	O15144, P47756, O15143, P31947, P06733, P30153, P05067, P61158, P23528	134	271	13528	3.35276	0.999037	0.15584	8.3381
GOTERM_BP_FAT	GO:0007015~actin filament organization	5	3.3557	0.00548379	P12814, P15311, P21333, O43707, P23528	134	72	13528	7.01078	0.999227	0.156838	8.58947
SP_PIR_KEYWORDS	blocked amino end	5	3.3557	0.00557036	P62269, P21333, P08865, P25398, P02462	149	92	19235	7.01598	0.767282	0.054531	7.04531
SP_PIR_KEYWORDS	wd repeat	8	5.36913	0.00558151	Q13347, P53621, O43684, P62879, Q2TAY7, O15143, P63244, Q16576	149	276	19235	3.74185	0.767962	0.0526681	7.05894
SP_PIR_KEYWORDS	mrna splicing	7	4.69799	0.00563744	P11940, P55769, P62318, Q15393, Q00839, P61326, O60506	149	209	19235	4.32372	0.771343	0.0513332	7.12728
GOTERM_CC_FAT	GO:0030126~COPI vesicle coat	3	2.01342	0.00588746	P53621, P48444, O14579	138	11	12782	25.2609	0.789629	0.058195	7.44499
GOTERM_BP_FAT	GO:0048814~regulation of dendrite morphogenesis	3	2.01342	0.00593607	P10586, Q04917, P61158	134	12	13528	25.2388	0.999573	0.165074	9.26606
GOTERM_BP_FAT	GO:0048199~vesicle targeting, to, from or within Golgi	3	2.01342	0.00593607	P53621, P48444, O14579	134	12	13528	25.2388	0.999573	0.165074	9.26606
GOTERM_BP_FAT	GO:0031397~negative regulation of protein ubiquitination	5	3.3557	0.00604176	O43684, O14818, Q9UNM6, Q15008, P51665	134	74	13528	6.8213	0.999628	0.16428	9.42348
GOTERM_MF_FAT	GO:0001948~glycoprotein binding	4	2.68456	0.00607287	P21333, O75487, P07996, P19883	132	37	12983	10.6331	0.854107	0.128458	7.87686
GOTERM_MF_FAT	GO:0008536~Ran GTPase binding	3	2.01342	0.00624131	Q96P70, P43487, O00410	132	12	12983	24.589	0.861714	0.123567	8.08691
GOTERM_MF_FAT	GO:0016860~intramolecular oxidoreductase activity	4	2.68456	0.00654539	P13667, Q15084, P60174, P07237	132	38	12983	10.3533	0.874461	0.121638	8.465
GOTERM_CC_FAT	GO:0005625~soluble fraction	10	6.71141	0.00655142	P53621, P27348, P60174, Q15046, O00299, Q9Y696, P05121, P46060, P30153, P63104	138	313	12782	2.95921	0.823646	0.0622473	8.25166
GOTERM_MF_FAT	GO:0019899~enzyme binding	13	8.72483	0.00659421	P46940, P18669, P21333, Q96P70, P43487, P61981, P14314, P62258, P62318, P05121, P63244, Q04917, O00410	132	523	12983	2.4448	0.876396	0.115719	8.52557
GOTERM_MF_FAT	GO:0047485~protein N-terminus binding	5	3.3557	0.00660771	P60228, P27348, O00560, O43707, P62158	132	74	12983	6.64568	0.876926	0.109869	8.54231
GOTERM_CC_FAT	GO:0030663~COPI coated vesicle membrane	3	2.01342	0.00701557	P53621, P48444, O14579	138	12	12782	23.1558	0.844115	0.0642247	8.81172
GOTERM_BP_FAT	GO:0051438~regulation of ubiquitin-protein ligase activity	5	3.3557	0.00726842	O43684, O14818, Q9UNM6, Q15008, P51665	134	78	13528	6.47149	0.999926	0.190412	11.232
GOTERM_MF_FAT	GO:0043394~proteoglycan binding	3	2.01342	0.0073276	O75487, P07996, P19883	132	13	12983	22.6976	0.902123	0.115133	9.43097
GOTERM_BP_FAT	GO:0051340~regulation of ligase activity	5	3.3557	0.00828912	O43684, O14818, Q9UNM6, Q15008, P51665	134	81	13528	6.2318	0.999981	0.210043	12.7109
SP_PIR_KEYWORDS	proteasome	4	2.68456	0.00918696	O14818, Q9UNM6, Q15008, P51665	149	56	19235	9.221	0.910084	0.0797085	11.371
GOTERM_BP_FAT	GO:0048255~mRNA stabilization	3	2.01342	0.00926352	P11940, Q00839, O60506	134	15	13528	20.191	0.999995	0.227415	14.1012
GOTERM_BP_FAT	GO:0043489~RNA stabilization	3	2.01342	0.00926352	P11940, Q00839, O60506	134	15	13528	20.191	0.999995	0.227415	14.1012
GOTERM_BP_FAT	GO:0006901~vesicle coating	3	2.01342	0.00926352	P53621, P48444, O14579	134	15	13528	20.191	0.999995	0.227415	14.1012
GOTERM_BP_FAT	GO:0050773~regulation of dendrite development	3	2.01342	0.00926352	P10586, Q04917, P61158	134	15	13528	20.191	0.999995	0.227415	14.1012
GOTERM_BP_FAT	GO:0048193~Golgi vesicle transport	6	4.02685	0.00945455	P53621, P11142, Q8NBS9, P48444, P55072, O14579	134	131	13528	4.6239	0.999996	0.227306	14.3713
GOTERM_CC_FAT	GO:0005793~ER-Golgi intermediate compartment	4	2.68456	0.00953923	Q02818, Q15084, P07237, P11021	138	41	12782	9.03641	0.920377	0.0835583	11.802
GOTERM_CC_FAT	GO:0031093~platelet alpha granule lumen	4	2.68456	0.00953923	P12814, P05067, O43707, P07996	138	41	12782	9.03641	0.920377	0.0835583	11.802
GOTERM_BP_FAT	GO:0006900~membrane budding	3	2.01342	0.0105192	P53621, P48444, O14579	134	16	13528	18.9291	0.999999	0.245128	15.8621
GOTERM_CC_FAT	GO:0030137~COPI-coated vesicle	3	2.01342	0.0109291	P53621, P48444, O14579	138	15	12782	18.5246	0.945041	0.0921769	13.4099
GOTERM_BP_FAT	GO:0051493~regulation of cytoskeleton organization	6	4.02685	0.0110016	O15144, P47756, O15143, P43487, P61158, P23528	134	136	13528	4.45391	0.999999	0.250456	16.5295
SP_PIR_KEYWORDS	methylation	7	4.69799	0.0111761	P11940, P08729, P62318, Q00839, P62491, P62158, Q99729	149	242	19235	3.73412	0.946783	0.0931508	13.6701
GOTERM_BP_FAT	GO:0032956~regulation of actin cytoskeleton organization	5	3.3557	0.0114578	O15144, P47756, O15143, P61158, P23528	134	89	13528	5.67164	1	0.25504	17.1561
GOTERM_CC_FAT	GO:0060205~cytoplasmic membrane-bounded vesicle lumen	4	2.68456	0.0115794	P12814, P05067, O43707, P07996	138	44	12782	8.42029	0.953801	0.0944264	14.1528
GOTERM_BP_FAT	GO:0000059~protein import into nucleus, docking	3	2.01342	0.0118456	Q14974, Q96P70, O00410	134	17	13528	17.8156	1	0.258141	17.6854
GOTERM_BP_FAT	GO:0043254~regulation of protein complex assembly	5	3.3557	0.0119014	O15144, P47756, O15143, P09429, P61158	134	90	13528	5.60862	1	0.254984	17.7612
GOTERM_CC_FAT	GO:0048471~perinuclear region of cytoplasm	9	6.04027	0.0123546	P14625, P62879, P39687, P27797, P46060, P11021, P05067, O43707, Q8NBP7	138	288	12782	2.89447	0.962444	0.0974763	15.0308
GOTERM_CC_FAT	GO:0044432~endoplasmic reticulum part	10	6.71141	0.0123817	P13667, Q9H173, Q15084, P14625, Q8NBS9, P07237, P27797, P11021, Q9Y4L1, O43852	138	347	12782	2.66926	0.962715	0.0948657	15.0614
GOTERM_CC_FAT	GO:0009986~cell surface	10	6.71141	0.0125978	P11142, P07237, P27797, O75787, P11021, O75487, P05067, Q00839, P07996, Q8NBP7	138	348	12782	2.66159	0.964808	0.0937497	15.3046
GOTERM_BP_FAT	GO:0032970~regulation of actin filament-based process	5	3.3557	0.0128215	O15144, P47756, O15143, P61158, P23528	134	92	13528	5.4867	1	0.267563	19.003
SP_PIR_KEYWORDS	protein transport	10	6.71141	0.0128618	Q9H173, P53621, Q96QK1, Q14974, P48444, Q96P70, O43707, P62491, O00410, O14579	149	485	19235	2.66173	0.965909	0.103261	15.5753
GOTERM_CC_FAT	GO:0031983~vesicle lumen	4	2.68456	0.0130683	P12814, P05067, O43707, P07996	138	46	12782	8.05419	0.968969	0.0944583	15.8318
GOTERM_BP_FAT	GO:0044087~regulation of cellular component biogenesis	6	4.02685	0.0130763	O15144, P47756, O15143, P09429, P61158, P07996	134	142	13528	4.26571	1	0.267896	19.3438
GOTERM_CC_FAT	GO:0044431~Golgi apparatus part	9	6.04027	0.013847	P53621, O14792, Q16706, P48444, P21333, P61158, P62491, O94985, O14579	138	294	12782	2.8354	0.974806	0.0972002	16.6978
SP_PIR_KEYWORDS	Isomerase	5	3.3557	0.0138946	P13667, Q15084, P60174, P18669, P07237	149	120	19235	5.37891	0.974059	0.107851	16.7233
GOTERM_CC_FAT	GO:0044433~cytoplasmic vesicle part	7	4.69799	0.0153612	P12814, P53621, P48444, P05067, O43707, P07996, O14579	138	187	12782	3.46718	0.983208	0.104573	18.3582
SP_PIR_KEYWORDS	mrna processing	7	4.69799	0.0154474	P11940, P55769, P62318, Q15393, Q00839, P61326, O60506	149	260	19235	3.47561	0.982807	0.11585	18.4222
GOTERM_BP_FAT	GO:0030833~regulation of actin filament polymerization	4	2.68456	0.0160006	O15144, P47756, O15143, P61158	134	54	13528	7.47816	1	0.312924	23.1596
GOTERM_BP_FAT	GO:0051726~regulation of cell cycle	9	6.04027	0.0165163	Q16531, P11142, O43684, Q92905, P31947, P27797, P05067, P43487	134	331	13528	2.74501	1	0.316623	23.8147
GOTERM_BP_FAT	GO:0031396~regulation of protein ubiquitination	5	3.3557	0.0169511	O43684, O14818, Q9UNM6, Q15008, P51665	134	100	13528	5.04776	1	0.318923	24.363
GOTERM_BP_FAT	GO:0051017~actin filament bundle formation	3	2.01342	0.017829	P12814, P15311, O43707	134	21	13528	14.4222	1	0.327869	25.4587
GOTERM_BP_FAT	GO:0006890~retrograde vesicle-mediated transport, Golgi to ER	3	2.01342	0.017829	P53621, P48444, O14579	134	21	13528	14.4222	1	0.327869	25.4587
SP_PIR_KEYWORDS	ribosome	4	2.68456	0.0187578	P05388, P62269, P08865, P25398	149	73	19235	7.07364	0.992862	0.13529	21.9376
GOTERM_BP_FAT	GO:0043488~regulation of mRNA stability	3	2.01342	0.0194872	P11940, Q00839, O60506	134	22	13528	13.7666	1	0.34778	27.4876
GOTERM_BP_FAT	GO:0006903~vesicle targeting	3	2.01342	0.0194872	P53621, P48444, O14579	134	22	13528	13.7666	1	0.34778	27.4876
GOTERM_BP_FAT	GO:0032914~positive regulation of transforming growth factor-beta1 production	2	1.34228	0.019567	O75787, P07996	134	2	13528	100.955	1	0.344336	27.5839
GOTERM_MF_FAT	GO:0008426~protein kinase C inhibitor activity	2	1.34228	0.0200792	P31947, P61981	132	2	12983	98.3561	0.998354	0.274199	23.9056
GOTERM_CC_FAT	GO:0012505~endomembrane system	16	10.7383	0.0203068	Q14974, P46060, Q96P70, P37802, P05067, O94985, P53621, O00299, Q16706, P14625, P48444, P11021, P61158, P12004, O00410, O14579	138	782	12782	1.8951	0.995556	0.13284	23.5707
GOTERM_MF_FAT	GO:0005080~protein kinase C binding	3	2.01342	0.0204553	P14314, P21333, P61981	132	22	12983	13.4122	0.998542	0.267282	24.298
SP_PIR_KEYWORDS	viral nucleoprotein	3	2.01342	0.020841	Q00839, O60506, Q99729	149	29	19235	13.3545	0.995901	0.145344	24.0776
GOTERM_CC_FAT	GO:0030017~sarcomere	5	3.3557	0.0210302	P12814, P06753, P08727, P05787, P06733	138	98	12782	4.72567	0.996343	0.134006	24.3068
GOTERM_BP_FAT	GO:0009057~macromolecule catabolic process	15	10.0671	0.0213498	P60228, Q16531, O43684, P14625, Q9BWS9, O14818, Q9UNM6, Q15008, Q96FW1, P51665, P61326, P55072, P35579, Q8NBP7	134	781	13528	1.93896	1	0.364632	29.7049
GOTERM_MF_FAT	GO:0005178~integrin binding	4	2.68456	0.0216519	P12814, P27797, O43707, P07996	132	59	12983	6.66821	0.999009	0.269785	25.5342
GOTERM_BP_FAT	GO:0043623~cellular protein complex assembly	6	4.02685	0.0218617	P07900, Q14974, P27797, P21333, Q96P70, O00410	134	162	13528	3.73908	1	0.366929	30.3031
GOTERM_CC_FAT	GO:0031091~platelet alpha granule	4	2.68456	0.022093	P12814, P05067, O43707, P07996	138	56	12782	6.61594	0.997255	0.137093	25.3764
GOTERM_BP_FAT	GO:0008380~RNA splicing	8	5.36913	0.0221191	P11940, P55769, P62318, P30153, Q15393, Q00839, P61326, O60506	134	284	13528	2.84381	1	0.365797	30.602
SP_PIR_KEYWORDS	Intermediate filament	4	2.68456	0.0223188	P08729, P08727, P02533, P05787	149	78	19235	6.6202	0.997236	0.150956	25.5627
GOTERM_BP_FAT	GO:0043487~regulation of RNA stability	3	2.01342	0.0229884	P11940, Q00839, O60506	134	24	13528	12.6194	1	0.372623	31.6026
GOTERM_CC_FAT	GO:0005635~nuclear envelope	7	4.69799	0.0230165	O00299, Q14974, P46060, Q96P70, P37802, P12004, O00410	138	205	12782	3.16274	0.997861	0.139237	26.2945
GOTERM_BP_FAT	GO:0006275~regulation of DNA replication	4	2.68456	0.0230578	P31949, P27797, P30153, P12004	134	62	13528	6.51324	1	0.369061	31.6819
GOTERM_BP_FAT	GO:0022402~cell cycle process	12	8.05369	0.023474	O43684, P08729, O14818, Q9UNM6, Q15008, P27797, P51665, P05067, P43487, Q9P258, P07996, P35579	134	565	13528	2.14418	1	0.369953	32.1558
SP_PIR_KEYWORDS	rna-binding	10	6.71141	0.0239873	P11940, P55769, P62318, P62269, P05198, Q00839, P61326, O60506, P60842, Q99729	149	540	19235	2.39063	0.99823	0.157406	27.2071
GOTERM_BP_FAT	GO:0051271~negative regulation of cell motion	4	2.68456	0.0240408	P12814, Q9Y696, O43707, P07996	134	63	13528	6.40986	1	0.372675	32.796
GOTERM_BP_FAT	GO:0051235~maintenance of location	4	2.68456	0.0250462	P15311, P14625, P27797, P21333	134	64	13528	6.3097	1	0.380596	33.9179
GOTERM_BP_FAT	GO:0010033~response to organic substance	14	9.39597	0.0251117	P07900, P11142, O00299, P08238, P62879, P08727, O00622, P30153, P45452, P23528, P07996, P61158, P55072, Q8NBP7	134	721	13528	1.9603	1	0.377123	33.9904
GOTERM_BP_FAT	GO:0044265~cellular macromolecule catabolic process	14	9.39597	0.0261213	P60228, Q16531, O43684, P14625, O14818, Q9UNM6, Q15008, Q96FW1, P51665, P61326, P55072, P35579, Q8NBP7	134	725	13528	1.94948	1	0.384767	35.0981
GOTERM_BP_FAT	GO:0016192~vesicle-mediated transport	12	8.05369	0.0265633	P53621, Q96QK1, P11142, Q8NBS9, Q9GZM7, P48444, P21333, P05067, P07996, P55072, O14579, P63104	134	576	13528	2.10323	1	0.38567	35.5775
GOTERM_CC_FAT	GO:0001725~stress fiber	3	2.01342	0.0269822	Q9NVA2, O43707, P35579	138	24	12782	11.5779	0.999269	0.157964	30.1196
GOTERM_BP_FAT	GO:0006461~protein complex assembly	11	7.38255	0.0272478	P07900, Q14974, Q9NVA2, P27797, P21333, P30153, Q96P70, Q15393, P55072, Q14118, O00410	134	505	13528	2.19902	1	0.389272	36.3133
GOTERM_BP_FAT	GO:0070271~protein complex biogenesis	11	7.38255	0.0272478	P07900, Q14974, Q9NVA2, P27797, P21333, P30153, Q96P70, Q15393, P55072, Q14118, O00410	134	505	13528	2.19902	1	0.389272	36.3133
GOTERM_CC_FAT	GO:0000502~proteasome complex	4	2.68456	0.0276036	O14818, Q9UNM6, Q15008, P51665	138	61	12782	6.07365	0.999383	0.1579	30.7021
GOTERM_BP_FAT	GO:0051208~sequestering of calcium ion	2	1.34228	0.0292075	P14625, P27797	134	3	13528	67.3035	1	0.406637	38.3768
GOTERM_BP_FAT	GO:0032908~regulation of transforming growth factor-beta1 production	2	1.34228	0.0292075	O75787, P07996	134	3	13528	67.3035	1	0.406637	38.3768
GOTERM_BP_FAT	GO:0051437~positive regulation of ubiquitin-protein ligase activity during mitotic cell cycle	4	2.68456	0.0292918	O14818, Q9UNM6, Q15008, P51665	134	68	13528	5.93854	1	0.403394	38.4641
GOTERM_BP_FAT	GO:0032271~regulation of protein polymerization	4	2.68456	0.0292918	O15144, P47756, O15143, P61158	134	68	13528	5.93854	1	0.403394	38.4641
GOTERM_BP_FAT	GO:0016071~mRNA metabolic process	9	6.04027	0.0296833	P60228, P11940, P55769, P62318, Q15393, P05067, Q00839, P61326, O60506	134	370	13528	2.45567	1	0.403465	38.8681
GOTERM_MF_FAT	GO:0030911~TPR domain binding	2	1.34228	0.0299682	P07900, P08238	132	3	12983	65.5707	0.999933	0.34166	33.6223
GOTERM_BP_FAT	GO:0051656~establishment of organelle localization	4	2.68456	0.030409	P53621, P48444, P35579, O14579	134	69	13528	5.85248	1	0.407006	39.6107
GOTERM_CC_FAT	GO:0032432~actin filament bundle	3	2.01342	0.0313351	Q9NVA2, O43707, P35579	138	26	12782	10.6873	0.999776	0.173883	34.1065
GOTERM_CC_FAT	GO:0030016~myofibril	5	3.3557	0.0313863	P12814, P06753, P08727, P05787, P06733	138	111	12782	4.17222	0.999779	0.170626	34.1521
GOTERM_BP_FAT	GO:0051443~positive regulation of ubiquitin-protein ligase activity	4	2.68456	0.0315485	O14818, Q9UNM6, Q15008, P51665	134	70	13528	5.76887	1	0.414631	40.7594
GOTERM_BP_FAT	GO:0045807~positive regulation of endocytosis	3	2.01342	0.0327582	P27797, O43707, Q8NBP7	134	29	13528	10.4436	1	0.422676	41.9565
GOTERM_CC_FAT	GO:0044449~contractile fiber part	5	3.3557	0.0332031	P12814, P06753, P08727, P05787, P06733	138	113	12782	4.09837	0.999866	0.176171	35.7521
GOTERM_CC_FAT	GO:0042641~actomyosin	3	2.01342	0.0336084	Q9NVA2, O43707, P35579	138	27	12782	10.2915	0.99988	0.174713	36.1042
SP_PIR_KEYWORDS	nucleotide-binding	21	14.094	0.0342156	Q9NVA2, P62491, P35579, Q99832, P60842, P49368, Q92734, P07900, P11142, Q15046, P61160, P13639, P08238, P14625, P50990, P11021, Q00839, P61158, Q9Y4L1, P55072, P41091	149	1686	19235	1.60793	0.999887	0.212681	36.5766
SP_PIR_KEYWORDS	signal	35	23.4899	0.03439	Q02818, Q9H173, P27797, Q8NBP7, P02462, P13667, P10586, O14792, P14625, Q9BWS9, Q9P2B2, P05121, P11021, O75787, P41271, P07996, Q14118, P22692, Q8NBS9, O00622, P45452, O75487, P05067, O95967, O94985, Q15084, P14314, P13497, Q14697, O60462, P07237, Q9GZM7, Q9Y4L1, O43852, P19883	149	3250	19235	1.39024	0.999892	0.208796	36.7263
GOTERM_BP_FAT	GO:0051351~positive regulation of ligase activity	4	2.68456	0.0350997	O14818, Q9UNM6, Q15008, P51665	134	73	13528	5.53179	1	0.441198	44.2092
GOTERM_BP_FAT	GO:0044257~cellular protein catabolic process	12	8.05369	0.0353845	Q16531, O43684, P14625, O14818, Q9UNM6, Q15008, Q96FW1, P51665, P55072, P35579, Q8NBP7	134	603	13528	2.00906	1	0.439836	44.4776
SP_PIR_KEYWORDS	Plasminogen activation	2	1.34228	0.0378879	P05121, P06733	149	5	19235	51.6376	0.999958	0.222774	39.6594
SP_PIR_KEYWORDS	golgi apparatus	10	6.71141	0.0382533	Q02818, P53621, O14792, Q16706, Q14697, Q9P2B2, Q9Y287, P48444, O94985, O14579	149	588	19235	2.19548	0.999962	0.21987	39.9584
GOTERM_CC_FAT	GO:0030660~Golgi-associated vesicle membrane	3	2.01342	0.0383408	P53621, P48444, O14579	138	29	12782	9.58171	0.999967	0.193477	40.0845
GOTERM_MF_FAT	GO:0005200~structural constituent of cytoskeleton	4	2.68456	0.0387519	O15144, P08727, P02533, O15143	132	74	12983	5.31654	0.999996	0.405707	41.2762
GOTERM_BP_FAT	GO:0006397~mRNA processing	8	5.36913	0.0392024	P11940, P55769, P62318, Q15393, P05067, Q00839, P61326, O60506	134	321	13528	2.51602	1	0.470316	47.9598
GOTERM_BP_FAT	GO:0022604~regulation of cell morphogenesis	5	3.3557	0.0402567	P10586, P15311, Q04917, P61158, P35579	134	131	13528	3.85325	1	0.475366	48.8847
GOTERM_BP_FAT	GO:0019725~cellular homeostasis	10	6.71141	0.0404199	P13667, P13693, Q15084, O43396, P14625, Q8NBS9, P07237, P27797, P05067, Q06830	134	466	13528	2.16642	1	0.472714	49.0264
GOTERM_CC_FAT	GO:0000267~cell fraction	19	12.7517	0.0407936	P60174, P46060, P27797, P30153, P05067, P53621, P27348, P10586, Q15046, O00299, Q9Y696, P14625, O60462, P05121, P07237, Q14118, P55072, O60506, P63104	138	1083	12782	1.62497	0.999983	0.201	42.0562
GOTERM_CC_FAT	GO:0043292~contractile fiber	5	3.3557	0.0410758	P12814, P06753, P08727, P05787, P06733	138	121	12782	3.8274	0.999984	0.198652	42.2792
GOTERM_BP_FAT	GO:0051650~establishment of vesicle localization	3	2.01342	0.041536	P53621, P48444, O14579	134	33	13528	9.17775	1	0.478123	49.9861
GOTERM_BP_FAT	GO:0007049~cell cycle	14	9.39597	0.0417625	O43684, P08729, Q9UNM6, O14818, Q9NVA2, P27797, Q15008, P51665, P05067, P43487, Q9P258, P07996, P35579, P62158	134	776	13528	1.82136	1	0.476042	50.1789
GOTERM_BP_FAT	GO:0045664~regulation of neuron differentiation	5	3.3557	0.0421759	P10586, P27797, Q04917, P61158, P61981	134	133	13528	3.79531	1	0.475535	50.5287
GOTERM_CC_FAT	GO:0060076~excitatory synapse	2	1.34228	0.0421933	P10586, P61158	138	4	12782	46.3116	0.999989	0.200008	43.1543
GOTERM_CC_FAT	GO:0005792~microsome	7	4.69799	0.0422601	P53621, P10586, P14625, P07237, P27797, P55072, O60506	138	237	12782	2.73571	0.999989	0.196852	43.2062
GOTERM_BP_FAT	GO:0030163~protein catabolic process	12	8.05369	0.0427227	Q16531, O43684, P14625, O14818, Q9UNM6, Q15008, Q96FW1, P51665, P55072, P35579, Q8NBP7	134	622	13528	1.94769	1	0.476122	50.9879
GOTERM_BP_FAT	GO:0001666~response to hypoxia	5	3.3557	0.0431597	P14625, P45452, O43707, Q9Y4L1, P07996	134	134	13528	3.76699	1	0.475819	51.3521
SP_PIR_KEYWORDS	glycolysis	3	2.01342	0.0450732	P60174, P18669, P06733	149	44	19235	8.80186	0.999994	0.249193	45.2946
GOTERM_CC_FAT	GO:0005794~Golgi apparatus	16	10.7383	0.0465915	Q02818, O15144, P21333, P05067, P62491, O94985, P53621, O14792, Q16706, Q14697, Q9P2B2, Q9Y287, P48444, P61158, O43852, O14579	138	872	12782	1.69951	0.999997	0.211528	46.481
GOTERM_CC_FAT	GO:0042598~vesicular fraction	7	4.69799	0.0475099	P53621, P10586, P14625, P07237, P27797, P55072, O60506	138	244	12782	2.65722	0.999997	0.211773	47.1525
GOTERM_BP_FAT	GO:0010638~positive regulation of organelle organization	4	2.68456	0.048353	O15144, P43487, P61158, P23528	134	83	13528	4.86531	1	0.512046	55.4896
SP_PIR_KEYWORDS	atp-binding	17	11.4094	0.0490143	P35579, Q99832, P60842, P49368, Q92734, P07900, P11142, Q15046, P61160, P08238, P14625, P50990, P11021, Q00839, P61158, Q9Y4L1, P55072	149	1326	19235	1.65505	0.999998	0.262909	48.1751
GOTERM_MF_FAT	GO:0030235~nitric-oxide synthase regulator activity	2	1.34228	0.0494502	P07900, P08238	132	5	12983	39.3424	1	0.473252	49.4936
GOTERM_MF_FAT	GO:0003847~1-alkyl-2-acetylglycerophosphocholine esterase activity	2	1.34228	0.0494502	Q15102, P68402	132	5	12983	39.3424	1	0.473252	49.4936
SP_PIR_KEYWORDS	nucleotide binding	4	2.68456	0.0496639	P13639, Q00839, P41091, P60842	149	107	19235	4.82594	0.999998	0.260783	48.6361
GOTERM_BP_FAT	GO:0031398~positive regulation of protein ubiquitination	4	2.68456	0.0497957	O14818, Q9UNM6, Q15008, P51665	134	84	13528	4.80739	1	0.518753	56.579
GOTERM_CC_FAT	GO:0000139~Golgi membrane	6	4.02685	0.0497968	P53621, Q16706, P48444, P61158, O94985, O14579	138	186	12782	2.98784	0.999999	0.217437	48.7911
GOTERM_BP_FAT	GO:0070482~response to oxygen levels	5	3.3557	0.0503642	P14625, P45452, O43707, Q9Y4L1, P07996	134	141	13528	3.57997	1	0.519005	57.0013
GOTERM_BP_FAT	GO:0051648~vesicle localization	3	2.01342	0.0510854	P53621, P48444, O14579	134	37	13528	8.18556	1	0.520338	57.5316
GOTERM_BP_FAT	GO:0051129~negative regulation of cellular component organization	5	3.3557	0.051445	P10586, P47756, Q04917, P09429, P07996	134	142	13528	3.55476	1	0.519108	57.7936
GOTERM_BP_FAT	GO:0033554~cellular response to stress	11	7.38255	0.0523691	Q16531, P31947, P05198, P11021, P09429, P07996, P55072, P12004, Q06830, Q8NBP7	134	566	13528	1.96203	1	0.521824	58.4602
GOTERM_CC_FAT	GO:0005643~nuclear pore	4	2.68456	0.052868	Q14974, P46060, Q96P70, O00410	138	79	12782	4.68978	0.999999	0.225908	50.9178
GOTERM_MF_FAT	GO:0004857~enzyme inhibitor activity	7	4.69799	0.05581	P46940, P05121, P31947, P11021, P05067, P61981, O00410	132	270	12983	2.54997	1	0.502405	53.8599
GOTERM_CC_FAT	GO:0022626~cytosolic ribosome	4	2.68456	0.0561813	P05388, P62269, P08865, P25398	138	81	12782	4.57398	1	0.234942	53.1204
GOTERM_BP_FAT	GO:0050775~positive regulation of dendrite morphogenesis	2	1.34228	0.0575681	P10586, P61158	134	6	13528	33.6517	1	0.552805	62.0299
GOTERM_CC_FAT	GO:0031981~nuclear lumen	23	15.4362	0.0583059	Q16531, P60228, P46940, Q12905, Q14974, O43684, Q92905, Q16576, P23528, P62158, Q9Y262, P12814, P55769, P62318, O43707, P09429, Q9P258, P61326, P12004, P55072, O00410, O60506	138	1450	12782	1.4692	1	0.239245	54.4844
GOTERM_MF_FAT	GO:0003723~RNA binding	13	8.72483	0.0587645	Q12905, P11940, P55769, P14625, P05388, P62269, P27797, P05198, Q00839, P61326, O60506, P60842, Q99729	132	718	12983	1.78082	1	0.507765	55.767
GOTERM_BP_FAT	GO:0043066~negative regulation of apoptosis	8	5.36913	0.0603106	P13693, P14625, Q8NBS9, P11021, P09429, P23528, P07996, P63104	134	354	13528	2.28147	1	0.566391	63.7947
SP_PIR_KEYWORDS	P-loop	4	2.68456	0.0603865	P13639, Q00839, P41091, P60842	149	116	19235	4.45152	1	0.303204	55.7203
GOTERM_BP_FAT	GO:0051640~organelle localization	4	2.68456	0.0620789	P53621, P48444, P35579, O14579	134	92	13528	4.38936	1	0.573494	64.8916
GOTERM_CC_FAT	GO:0030120~vesicle coat	3	2.01342	0.0624019	P53621, P48444, O14579	138	38	12782	7.31236	1	0.250474	57.0112
GOTERM_CC_FAT	GO:0001931~uropod	2	1.34228	0.0626223	P15311, P35579	138	6	12782	30.8744	1	0.247643	57.1434
GOTERM_CC_FAT	GO:0031254~trailing edge	2	1.34228	0.0626223	P15311, P35579	138	6	12782	30.8744	1	0.247643	57.1434
GOTERM_BP_FAT	GO:0033043~regulation of organelle organization	6	4.02685	0.063009	O15144, P47756, O15143, P43487, P61158, P23528	134	217	13528	2.79139	1	0.575388	65.4559
GOTERM_BP_FAT	GO:0065003~macromolecular complex assembly	12	8.05369	0.0630838	P07900, Q14974, P62318, Q9NVA2, P27797, P21333, P30153, Q96P70, Q15393, P55072, Q14118, O00410	134	665	13528	1.82175	1	0.57218	65.5009
GOTERM_BP_FAT	GO:0043069~negative regulation of programmed cell death	8	5.36913	0.0640201	P13693, P14625, Q8NBS9, P11021, P09429, P23528, P07996, P63104	134	359	13528	2.2497	1	0.574098	66.0597
GOTERM_BP_FAT	GO:0000398~nuclear mRNA splicing, via spliceosome	5	3.3557	0.0641662	P55769, P62318, Q15393, Q00839, P61326	134	153	13528	3.29919	1	0.571374	66.1461
GOTERM_BP_FAT	GO:0000377~RNA splicing, via transesterification reactions with bulged adenosine as nucleophile	5	3.3557	0.0641662	P55769, P62318, Q15393, Q00839, P61326	134	153	13528	3.29919	1	0.571374	66.1461
GOTERM_BP_FAT	GO:0000375~RNA splicing, via transesterification reactions	5	3.3557	0.0641662	P55769, P62318, Q15393, Q00839, P61326	134	153	13528	3.29919	1	0.571374	66.1461
GOTERM_MF_FAT	GO:0017016~Ras GTPase binding	4	2.68456	0.0643175	P21333, Q96P70, P43487, O00410	132	91	12983	4.32334	1	0.527758	59.1555
GOTERM_BP_FAT	GO:0060548~negative regulation of cell death	8	5.36913	0.0647784	P13693, P14625, Q8NBS9, P11021, P09429, P23528, P07996, P63104	134	360	13528	2.24345	1	0.571398	66.506
GOTERM_BP_FAT	GO:0008283~cell proliferation	9	6.04027	0.0658666	O43684, P22692, P31947, O00622, Q16576, O75487, P19883, P12004, Q06830	134	436	13528	2.08394	1	0.574149	67.1369
GOTERM_BP_FAT	GO:0042921~glucocorticoid receptor signaling pathway	2	1.34228	0.0668377	P27797, Q04917	134	7	13528	28.8443	1	0.576179	67.6904
GOTERM_BP_FAT	GO:0051238~sequestering of metal ion	2	1.34228	0.0668377	P14625, P27797	134	7	13528	28.8443	1	0.576179	67.6904
SP_PIR_KEYWORDS	signalosome	2	1.34228	0.0671688	Q92905, Q9BT78	149	9	19235	28.6875	1	0.325992	59.7231
GOTERM_BP_FAT	GO:0006913~nucleocytoplasmic transport	5	3.3557	0.0678975	Q14974, P39687, P27797, Q96P70, O00410	134	156	13528	3.23574	1	0.578659	68.2845
GOTERM_CC_FAT	GO:0022627~cytosolic small ribosomal subunit	3	2.01342	0.0682952	P62269, P08865, P25398	138	40	12782	6.94674	1	0.263724	60.42
GOTERM_BP_FAT	GO:0009894~regulation of catabolic process	4	2.68456	0.0687003	P08238, P18669, P21333, Q8NBP7	134	96	13528	4.20647	1	0.579676	68.7277
GOTERM_BP_FAT	GO:0051169~nuclear transport	5	3.3557	0.0704465	Q14974, P39687, P27797, Q96P70, O00410	134	158	13528	3.19479	1	0.585775	69.6717
GOTERM_BP_FAT	GO:0031399~regulation of protein modification process	7	4.69799	0.0710474	O43684, O14818, Q9UNM6, P62258, Q15008, P30153, P51665	134	295	13528	2.39555	1	0.585628	69.9904
GOTERM_CC_FAT	GO:0005884~actin filament	3	2.01342	0.0713084	P46940, P15311, P61158	138	41	12782	6.77731	1	0.270215	62.0646
GOTERM_CC_FAT	GO:0005730~nucleolus	13	8.72483	0.0713632	P46940, Q12905, O43684, Q92905, Q9Y262, P12814, P55769, P62318, Q9P258, P09429, O43707, P55072, O00410	138	698	12782	1.72507	1	0.266738	62.094
GOTERM_BP_FAT	GO:0051603~proteolysis involved in cellular protein catabolic process	11	7.38255	0.0715626	Q16531, O43684, P14625, O14818, Q9UNM6, Q15008, Q96FW1, P51665, P55072, P35579	134	600	13528	1.85085	1	0.585031	70.261
GOTERM_BP_FAT	GO:0051495~positive regulation of cytoskeleton organization	3	2.01342	0.0722155	O15144, P61158, P23528	134	45	13528	6.73035	1	0.58517	70.6008
GOTERM_CC_FAT	GO:0031143~pseudopodium	2	1.34228	0.0726741	P12814, O43707	138	7	12782	26.4638	1	0.267456	62.7891
GOTERM_CC_FAT	GO:0005832~chaperonin-containing T-complex	2	1.34228	0.0726741	P49368, Q99832	138	7	12782	26.4638	1	0.267456	62.7891
GOTERM_BP_FAT	GO:0031958~corticosteroid receptor signaling pathway	2	1.34228	0.0760168	P27797, Q04917	134	8	13528	25.2388	1	0.601399	72.5075
GOTERM_BP_FAT	GO:0032414~positive regulation of ion transmembrane transporter activity	2	1.34228	0.0760168	O43707, P62158	134	8	13528	25.2388	1	0.601399	72.5075
GOTERM_BP_FAT	GO:0006096~glycolysis	3	2.01342	0.0778729	P60174, P18669, P06733	134	47	13528	6.44395	1	0.607352	73.3957
GOTERM_MF_FAT	GO:0008143~poly(A) RNA binding	2	1.34228	0.0779473	P11940, O60506	132	8	12983	24.589	1	0.586992	66.4803
GOTERM_MF_FAT	GO:0030898~actin-dependent ATPase activity	2	1.34228	0.0779473	P60660, P35579	132	8	12983	24.589	1	0.586992	66.4803
SP_PIR_KEYWORDS	EF hand	3	2.01342	0.077951	P12814, P31949, P62158	149	60	19235	6.4547	1	0.362805	65.4044
GOTERM_BP_FAT	GO:0050767~regulation of neurogenesis	5	3.3557	0.0811263	P10586, P27797, Q04917, P61158, P61981	134	166	13528	3.04082	1	0.619793	74.8879
GOTERM_BP_FAT	GO:0016044~membrane organization	8	5.36913	0.0819693	P53621, P07900, P11142, Q8NBS9, P48444, P05067, P07996, O14579	134	381	13528	2.11979	1	0.620549	75.2615
GOTERM_CC_FAT	GO:0046930~pore complex	4	2.68456	0.0819978	Q14974, P46060, Q96P70, O00410	138	95	12782	3.89992	1	0.293539	67.4037
GOTERM_MF_FAT	GO:0031267~small GTPase binding	4	2.68456	0.082188	P21333, Q96P70, P43487, O00410	132	101	12983	3.89529	1	0.594797	68.4982
GOTERM_CC_FAT	GO:0005838~proteasome regulatory particle	2	1.34228	0.0826188	Q9UNM6, P51665	138	8	12782	23.1558	1	0.291729	67.6914
GOTERM_BP_FAT	GO:0007163~establishment or maintenance of cell polarity	3	2.01342	0.0836649	P15311, P23528, P35579	134	49	13528	6.18093	1	0.625229	75.9973
GOTERM_CC_FAT	GO:0030018~Z disc	3	2.01342	0.0869885	P12814, P08727, P05787	138	46	12782	6.04064	1	0.301342	69.6507
GOTERM_MF_FAT	GO:0070717~poly-purine tract binding	2	1.34228	0.0872567	P11940, O60506	132	9	12983	21.8569	1	0.605713	70.7624
SP_PIR_KEYWORDS	heparin-binding	3	2.01342	0.0893932	O00622, P05067, P07996	149	65	19235	5.95818	1	0.399017	70.6173
GOTERM_BP_FAT	GO:0014031~mesenchymal cell development	3	2.01342	0.089584	O60462, P23528, Q99729	134	51	13528	5.93854	1	0.648387	78.408
GOTERM_BP_FAT	GO:0048762~mesenchymal cell differentiation	3	2.01342	0.089584	O60462, P23528, Q99729	134	51	13528	5.93854	1	0.648387	78.408
GOTERM_MF_FAT	GO:0019838~growth factor binding	4	2.68456	0.0898748	P22692, O00622, P07996, P02462	132	105	12983	3.7469	1	0.60543	71.872
GOTERM_BP_FAT	GO:0043933~macromolecular complex subunit organization	12	8.05369	0.0903471	P07900, Q14974, P62318, Q9NVA2, P27797, P21333, P30153, Q96P70, Q15393, P55072, Q14118, O00410	134	710	13528	1.70629	1	0.648529	78.7017
GOTERM_BP_FAT	GO:0016052~carbohydrate catabolic process	4	2.68456	0.0922851	P60174, P18669, Q9BWS9, P06733	134	109	13528	3.70478	1	0.653611	79.4308
GOTERM_BP_FAT	GO:0030705~cytoskeleton-dependent intracellular transport	3	2.01342	0.0925889	P60660, P05067, P35579	134	52	13528	5.82434	1	0.651805	79.543
GOTERM_BP_FAT	GO:0042176~regulation of protein catabolic process	3	2.01342	0.0925889	P08238, P21333, Q8NBP7	134	52	13528	5.82434	1	0.651805	79.543
GOTERM_BP_FAT	GO:0016050~vesicle organization	3	2.01342	0.0925889	P53621, P48444, O14579	134	52	13528	5.82434	1	0.651805	79.543
GOTERM_BP_FAT	GO:0060485~mesenchyme development	3	2.01342	0.0925889	O60462, P23528, Q99729	134	52	13528	5.82434	1	0.651805	79.543
GOTERM_BP_FAT	GO:0034622~cellular macromolecular complex assembly	7	4.69799	0.0937361	P07900, Q14974, P62318, P27797, P21333, Q96P70, O00410	134	318	13528	2.22228	1	0.653508	79.9613
GOTERM_BP_FAT	GO:0006508~proteolysis	16	10.7383	0.093829	Q16531, O43684, Q96FW1, P45452, P35579, Q8NBP7, P13497, P14625, O14818, Q9UNM6, Q15008, Q9GZM7, O75787, P51665, P55072	134	1054	13528	1.53253	1	0.650867	79.9948
SP_PIR_KEYWORDS	GTP binding	3	2.01342	0.0941015	P13639, P62879, P41091	149	67	19235	5.78033	1	0.409278	72.5434
GOTERM_BP_FAT	GO:0032411~positive regulation of transporter activity	2	1.34228	0.094107	O43707, P62158	134	10	13528	20.191	1	0.64901	80.0948
GOTERM_BP_FAT	GO:0006917~induction of apoptosis	7	4.69799	0.0958754	P62258, P31947, Q9Y287, P30153, P05067, Q06830, Q8NBP7	134	320	13528	2.2084	1	0.653228	80.72
GOTERM_MF_FAT	GO:0005095~GTPase inhibitor activity	2	1.34228	0.0964728	P46940, O00410	132	10	12983	19.6712	1	0.621467	74.4977
GOTERM_BP_FAT	GO:0012502~induction of programmed cell death	7	4.69799	0.0969549	P62258, P31947, Q9Y287, P30153, P05067, Q06830, Q8NBP7	134	321	13528	2.20152	1	0.654606	81.0926
GOTERM_MF_FAT	GO:0051020~GTPase binding	4	2.68456	0.0978512	P21333, Q96P70, P43487, O00410	132	109	12983	3.6094	1	0.615983	75.0168
SP_PIR_KEYWORDS	nucleus	41	27.5168	0.0989527	P60228, Q16531, Q12905, Q14974, Q92905, P39687, Q2TAY7, P06454, P06733, P31947, Q16576, P08865, P23528, Q9BT78, P55769, Q9Y696, P31949, P02533, Q9P258, O43707, Q00839, P55072, P12004, O60506, O43684, P46060, Q96P70, O00560, Q99873, O94985, Q99729, P11940, Q15046, O00299, O14818, P62318, Q15393, P09429, P61326, O00410	149	4283	19235	1.23578	1	0.419526	74.4055
SP_PIR_KEYWORDS	keratin	4	2.68456	0.0998181	P08729, P08727, P02533, P05787	149	144	19235	3.58594	1	0.416181	74.7251

## Sheet: up-DAVID-clusters
Annotation Cluster 1	Enrichment Score: 1.8486289496093584
Category	Term	Count	%	PValue	Genes	List Total	Pop Hits	Pop Total	Fold Enrichment	Bonferroni	Benjamini	FDR
GOTERM_BP_FAT	GO:0001525~angiogenesis	3	23.0769	0.00730204	P39060, P00749, P19338	13	148	13528	21.0936	0.847944	0.610057	9.11926
GOTERM_BP_FAT	GO:0048514~blood vessel morphogenesis	3	23.0769	0.0144177	P39060, P00749, P19338	13	211	13528	14.7955	0.976063	0.60666	17.2613
GOTERM_BP_FAT	GO:0001568~blood vessel development	3	23.0769	0.0191286	P39060, P00749, P19338	13	245	13528	12.7422	0.993013	0.562764	22.2753
GOTERM_BP_FAT	GO:0001944~vasculature development	3	23.0769	0.0200198	P39060, P00749, P19338	13	251	13528	12.4376	0.994468	0.524063	23.1916
Annotation Cluster 2	Enrichment Score: 1.7123468561102755
Category	Term	Count	%	PValue	Genes	List Total	Pop Hits	Pop Total	Fold Enrichment	Bonferroni	Benjamini	FDR
GOTERM_CC_FAT	GO:0005604~basement membrane	3	23.0769	0.0023321	Q13751, P39060, P98160	13	78	12782	37.8166	0.136787	0.0709076	2.33641
GOTERM_CC_FAT	GO:0044420~extracellular matrix part	3	23.0769	0.00516387	Q13751, P39060, P98160	13	117	12782	25.211	0.278315	0.10302	5.10721
SP_PIR_KEYWORDS	extracellular matrix	3	23.0769	0.00949832	Q13751, P39060, P98160	13	241	19235	18.4184	0.511189	0.133381	9.53089
SP_PIR_KEYWORDS	Secreted	5	38.4615	0.0165115	Q13751, P39060, Q13214, P00749, P98160	13	1689	19235	4.38015	0.713122	0.187887	16.0321
GOTERM_BP_FAT	GO:0007155~cell adhesion	4	30.7692	0.0213729	Q13751, P39060, P22223, P98160	13	700	13528	5.94637	0.996122	0.50045	24.5638
GOTERM_BP_FAT	GO:0022610~biological adhesion	4	30.7692	0.0214539	Q13751, P39060, P22223, P98160	13	701	13528	5.93789	0.996203	0.461676	24.6452
SP_PIR_KEYWORDS	cell adhesion	3	23.0769	0.0274039	Q13751, P39060, P22223	13	422	19235	10.5186	0.875566	0.229332	25.2947
GOTERM_CC_FAT	GO:0005578~proteinaceous extracellular matrix	3	23.0769	0.0349427	Q13751, P39060, P98160	13	320	12782	9.21779	0.893624	0.428901	30.2424
GOTERM_CC_FAT	GO:0031012~extracellular matrix	3	23.0769	0.0401002	Q13751, P39060, P98160	13	345	12782	8.54983	0.924102	0.402901	33.9264
GOTERM_CC_FAT	GO:0044421~extracellular region part	3	23.0769	0.226304	Q13751, P39060, P98160	13	960	12782	3.0726	1	0.900658	92.5576
Annotation Cluster 3	Enrichment Score: 1.2461817104195057
Category	Term	Count	%	PValue	Genes	List Total	Pop Hits	Pop Total	Fold Enrichment	Bonferroni	Benjamini	FDR
GOTERM_BP_FAT	GO:0007601~visual perception	3	23.0769	0.0150736	P50897, P39060, P22223	13	216	13528	14.453	0.979827	0.541907	17.9769
GOTERM_BP_FAT	GO:0050953~sensory perception of light stimulus	3	23.0769	0.0150736	P50897, P39060, P22223	13	216	13528	14.453	0.979827	0.541907	17.9769
GOTERM_BP_FAT	GO:0050877~neurological system process	4	30.7692	0.0852718	P50897, Q06481, P39060, P22223	13	1210	13528	3.44005	1	0.898794	68.7419
GOTERM_BP_FAT	GO:0007600~sensory perception	3	23.0769	0.158962	P50897, P39060, P22223	13	810	13528	3.85413	1	0.982484	89.5518
GOTERM_BP_FAT	GO:0050890~cognition	3	23.0769	0.190791	P50897, P39060, P22223	13	909	13528	3.43437	1	0.989261	93.6841
Annotation Cluster 4	Enrichment Score: 0.08715597214714906
Category	Term	Count	%	PValue	Genes	List Total	Pop Hits	Pop Total	Fold Enrichment	Bonferroni	Benjamini	FDR
SP_PIR_KEYWORDS	transmembrane	4	30.7692	0.635377	O60513, Q8NES3, Q06481, P22223	13	4973	19235	1.19012	1	0.998174	99.9975
SP_PIR_KEYWORDS	membrane	4	30.7692	0.803051	O60513, Q8NES3, Q06481, P22223	13	6256	19235	0.946046	1	0.999915	100
GOTERM_CC_FAT	GO:0016021~integral to membrane	4	30.7692	0.930913	O60513, Q8NES3, Q06481, P22223	13	5297	12782	0.742481	1	1	100
GOTERM_CC_FAT	GO:0031224~intrinsic to membrane	4	30.7692	0.943392	O60513, Q8NES3, Q06481, P22223	13	5485	12782	0.717032	1	1	100
Annotation Cluster 5	Enrichment Score: 0.05422092518241266
Category	Term	Count	%	PValue	Genes	List Total	Pop Hits	Pop Total	Fold Enrichment	Bonferroni	Benjamini	FDR
GOTERM_MF_FAT	GO:0046872~metal ion binding	3	23.0769	0.877994	O60513, P39060, P22223	11	4140	12983	0.85527	1	1	100
GOTERM_MF_FAT	GO:0043169~cation binding	3	23.0769	0.881935	O60513, P39060, P22223	11	4179	12983	0.847288	1	1	100
GOTERM_MF_FAT	GO:0043167~ion binding	3	23.0769	0.887992	O60513, P39060, P22223	11	4241	12983	0.834902	1	1	100

## Sheet: down-DAVID-clusters
Annotation Cluster 1	Enrichment Score: 8.735857532011908
Category	Term	Count	%	PValue	Genes	List Total	Pop Hits	Pop Total	Fold Enrichment	Bonferroni	Benjamini	FDR
GOTERM_CC_FAT	GO:0048770~pigment granule	15	10.0671	5.18151e-13	O00560, P23526, P13667, Q15084, P07900, P11142, Q14697, P08238, P14625, P62258, P07237, P11021, O43852, Q06830, P63104	138	89	12782	15.6106	1.36789e-10	6.83946e-11	6.78879e-10
GOTERM_CC_FAT	GO:0042470~melanosome	15	10.0671	5.18151e-13	O00560, P23526, P13667, Q15084, P07900, P11142, Q14697, P08238, P14625, P62258, P07237, P11021, O43852, Q06830, P63104	138	89	12782	15.6106	1.36789e-10	6.83946e-11	6.78879e-10
GOTERM_CC_FAT	GO:0031988~membrane-bounded vesicle	24	16.1074	3.34819e-08	O00560, P05067, P62491, P23526, P12814, P13667, Q15084, P53621, P07900, P11142, P14625, Q14697, P08238, P13497, P62258, P07237, P48444, P11021, O43707, P07996, O43852, Q06830, O14579, P63104	138	568	12782	3.91366	8.83918e-06	2.9464e-06	4.38688e-05
GOTERM_CC_FAT	GO:0016023~cytoplasmic membrane-bounded vesicle	23	15.4362	8.5855e-08	O00560, P05067, P62491, P23526, P12814, P13667, Q15084, P53621, P07900, P11142, P14625, Q14697, P08238, P62258, P07237, P48444, P11021, O43707, P07996, O43852, Q06830, O14579, P63104	138	550	12782	3.87333	2.26655e-05	5.66642e-06	0.00011249
GOTERM_CC_FAT	GO:0031982~vesicle	25	16.7785	1.62953e-07	P23526, P13667, P12814, P53621, P11142, P07900, Q9Y696, P14625, P11021, O43707, P07996, Q06830, P63104, O14579, P05067, O00560, P62491, Q15084, P13497, P08238, Q14697, P62258, P07237, P48444, O43852	138	670	12782	3.45609	4.30187e-05	8.60388e-06	0.000213505
GOTERM_CC_FAT	GO:0031410~cytoplasmic vesicle	24	16.1074	3.05706e-07	O00560, P05067, P62491, P23526, P12814, P13667, Q15084, P53621, P07900, P11142, P14625, Q9Y696, Q14697, P08238, P62258, P07237, P48444, P11021, O43707, P07996, O43852, Q06830, O14579, P63104	138	642	12782	3.46255	8.07032e-05	1.00883e-05	0.000400544
Annotation Cluster 2	Enrichment Score: 7.287940723398097
Category	Term	Count	%	PValue	Genes	List Total	Pop Hits	Pop Total	Fold Enrichment	Bonferroni	Benjamini	FDR
SP_PIR_KEYWORDS	Chaperone	13	8.72483	3.45579e-09	P49368, P07900, P11142, P08238, P14625, P50502, P07237, P27797, P50990, Q16576, O95433, Q9Y4L1, Q99832	149	158	19235	10.6217	9.0196e-07	1.80392e-07	4.5198e-06
GOTERM_BP_FAT	GO:0006457~protein folding	13	8.72483	1.68235e-07	Q9H173, P49368, Q15084, P53621, P07900, P11142, P08238, P14625, P50502, P27797, P50990, O95433, Q99832	134	177	13528	7.41479	0.000219186	0.000109599	0.000274766
GOTERM_MF_FAT	GO:0051082~unfolded protein binding	11	7.38255	2.3535e-07	Q9H173, P49368, P53621, P07900, P11142, P08238, P14625, P27797, P50990, P11021, Q99832	132	115	12983	9.40797	7.43679e-05	2.47899e-05	0.000316989
Annotation Cluster 3	Enrichment Score: 6.747665367147122
Category	Term	Count	%	PValue	Genes	List Total	Pop Hits	Pop Total	Fold Enrichment	Bonferroni	Benjamini	FDR
SP_PIR_KEYWORDS	protein biosynthesis	15	10.0671	2.09552e-10	P60228, Q7L2H7, P05388, P08865, P25398, Q9Y262, P60842, Q13347, P26641, Q15046, P13639, O15371, P62269, P05198, P41091	149	188	19235	10.3	5.46929e-08	1.36732e-08	2.74071e-07
GOTERM_MF_FAT	GO:0008135~translation factor activity, nucleic acid binding	11	7.38255	5.11044e-08	P60228, P26641, Q13347, Q7L2H7, P13639, O15371, Q92905, P05198, P41091, P60842, Q9Y262	132	98	12983	11.04	1.61489e-05	1.61489e-05	6.88318e-05
SP_PIR_KEYWORDS	Initiation factor	8	5.36913	1.38638e-07	P60228, Q13347, Q7L2H7, O15371, P05198, P41091, P60842, Q9Y262	149	52	19235	19.8606	3.61838e-05	6.03073e-06	0.000181323
GOTERM_MF_FAT	GO:0003743~translation initiation factor activity	9	6.04027	1.62907e-07	P60228, Q13347, Q7L2H7, O15371, Q92905, P05198, P41091, P60842, Q9Y262	132	61	12983	14.5115	5.14774e-05	2.57391e-05	0.000219418
GOTERM_CC_FAT	GO:0005852~eukaryotic translation initiation factor 3 complex	6	4.02685	3.62185e-07	P60228, Q13347, Q7L2H7, O15371, Q92905, Q9Y262	138	15	12782	37.0493	9.56123e-05	1.0624e-05	0.000474544
GOTERM_BP_FAT	GO:0006412~translation	16	10.7383	8.78181e-07	P60228, Q7L2H7, Q92905, P05388, P08865, P25398, Q9Y262, P60842, Q13347, P26641, Q15046, P13639, O15371, P62269, P05198, P41091	134	331	13528	4.88001	0.00114362	0.000381351	0.00143426
GOTERM_BP_FAT	GO:0006413~translational initiation	6	4.02685	7.59026e-05	P60228, Q13347, Q7L2H7, O15371, P41091, Q9Y262	134	45	13528	13.4607	0.094171	0.00703973	0.123894
Annotation Cluster 4	Enrichment Score: 4.699617745721153
Category	Term	Count	%	PValue	Genes	List Total	Pop Hits	Pop Total	Fold Enrichment	Bonferroni	Benjamini	FDR
GOTERM_BP_FAT	GO:0046907~intracellular transport	29	19.4631	3.39111e-11	Q9H173, Q96QK1, Q14974, P39687, P27797, P43487, P61981, Q8NBP7, P53621, P27348, P07900, P11142, P55072, P12004, O14579, P63104, P60660, Q8NBS9, P21333, Q96P70, P05067, O00560, P62491, P35579, P62258, P48444, Q04917, Q9GZM7, O00410	134	657	13528	4.45617	4.41862e-08	4.41862e-08	5.53847e-08
GOTERM_BP_FAT	GO:0034613~cellular protein localization	17	11.4094	2.72888e-06	Q9H173, Q14974, P27797, P21333, Q96P70, O00560, P62491, P61981, P53621, P27348, P62258, Q04917, P48444, P12004, P55072, O00410, P63104	134	411	13528	4.17576	0.00354942	0.000710893	0.00445679
GOTERM_BP_FAT	GO:0070727~cellular macromolecule localization	17	11.4094	2.99676e-06	Q9H173, Q14974, P27797, P21333, Q96P70, O00560, P62491, P61981, P53621, P27348, P62258, Q04917, P48444, P12004, P55072, O00410, P63104	134	414	13528	4.1455	0.00389717	0.000650586	0.0048943
GOTERM_BP_FAT	GO:0006886~intracellular protein transport	16	10.7383	3.98486e-06	Q9H173, Q14974, P27797, Q96P70, O00560, P62491, P61981, P53621, P27348, P62258, Q04917, P48444, P12004, P55072, O00410, P63104	134	374	13528	4.31894	0.00517883	0.00074148	0.006508
GOTERM_BP_FAT	GO:0045184~establishment of protein localization	23	15.4362	5.52575e-06	Q9H173, Q96QK1, Q14974, P27797, P21333, Q96P70, O00560, P62491, P61981, P35579, P13667, P53621, P27348, P14625, P62258, Q04917, P48444, O43707, P12004, P55072, O00410, O14579, P63104	134	769	13528	3.01947	0.00717421	0.000899604	0.00902445
GOTERM_BP_FAT	GO:0008104~protein localization	24	16.1074	1.49864e-05	Q9H173, Q96QK1, Q14974, P27797, P21333, Q96P70, O00560, P62491, P61981, P35579, P13667, P53621, P27348, P15311, P14625, P62258, Q04917, P48444, O43707, P12004, P55072, O00410, O14579, P63104	134	882	13528	2.74708	0.019338	0.00195084	0.0244735
GOTERM_BP_FAT	GO:0015031~protein transport	22	14.7651	1.6349e-05	Q9H173, Q96QK1, Q14974, P27797, Q96P70, O00560, P62491, P61981, P35579, P13667, P53621, P27348, P14625, P62258, Q04917, P48444, O43707, P12004, P55072, O00410, O14579, P63104	134	762	13528	2.91472	0.0210776	0.00193475	0.0266983
GOTERM_BP_FAT	GO:0006605~protein targeting	9	6.04027	0.00128036	P27348, Q14974, P62258, P27797, Q96P70, O00560, P61981, O00410, P63104	134	215	13528	4.22603	0.811637	0.0578783	2.07073
SP_PIR_KEYWORDS	protein transport	10	6.71141	0.0128618	Q9H173, P53621, Q96QK1, Q14974, P48444, Q96P70, O43707, P62491, O00410, O14579	149	485	19235	2.66173	0.965909	0.103261	15.5753
SP_PIR_KEYWORDS	transport	15	10.0671	0.409463	Q9H173, O43396, Q96QK1, Q14974, Q96P70, P62491, P53621, O00299, Q9Y696, P48444, O43707, P61326, P55072, O00410, O14579	149	1670	19235	1.15953	1	0.891101	99.8981
Annotation Cluster 5	Enrichment Score: 3.0246113029605493
Category	Term	Count	%	PValue	Genes	List Total	Pop Hits	Pop Total	Fold Enrichment	Bonferroni	Benjamini	FDR
GOTERM_CC_FAT	GO:0043233~organelle lumen	37	24.8322	0.000143696	P46940, P60228, Q9H173, Q16531, Q12905, Q14974, Q92905, P27797, Q16576, P23528, P62158, P13667, P12814, O14792, P55769, P14625, P11021, Q9P258, O43707, P07996, P55072, P12004, O60506, O43684, Q8NBS9, P05067, Q9Y262, Q15084, Q15046, P62318, P07237, P09429, Q9Y4L1, O43852, P61326, O00410	138	1820	12782	1.883	0.0372279	0.00291409	0.188111
GOTERM_CC_FAT	GO:0031974~membrane-enclosed lumen	37	24.8322	0.000213472	P46940, P60228, Q9H173, Q16531, Q12905, Q14974, Q92905, P27797, Q16576, P23528, P62158, P13667, P12814, O14792, P55769, P14625, P11021, Q9P258, O43707, P07996, P55072, P12004, O60506, O43684, Q8NBS9, P05067, Q9Y262, Q15084, Q15046, P62318, P07237, P09429, Q9Y4L1, O43852, P61326, O00410	138	1856	12782	1.84648	0.0548036	0.00375046	0.279336
GOTERM_CC_FAT	GO:0070013~intracellular organelle lumen	35	23.4899	0.000445714	P46940, P60228, Q16531, Q9H173, Q12905, Q14974, Q92905, P27797, Q16576, P23528, P62158, P13667, P12814, O14792, P55769, P14625, P11021, O43707, Q9P258, P55072, P12004, O60506, O43684, Q8NBS9, Q9Y262, Q15084, Q15046, P62318, P07237, P09429, Q9Y4L1, O43852, P61326, O00410	138	1779	12782	1.82227	0.111033	0.00732893	0.582414
GOTERM_CC_FAT	GO:0031981~nuclear lumen	23	15.4362	0.0583059	Q16531, P60228, P46940, Q12905, Q14974, O43684, Q92905, Q16576, P23528, P62158, Q9Y262, P12814, P55769, P62318, O43707, P09429, Q9P258, P61326, P12004, P55072, O00410, O60506	138	1450	12782	1.4692	1	0.242886	54.4844
Annotation Cluster 6	Enrichment Score: 2.899412949064237
Category	Term	Count	%	PValue	Genes	List Total	Pop Hits	Pop Total	Fold Enrichment	Bonferroni	Benjamini	FDR
GOTERM_CC_FAT	GO:0005788~endoplasmic reticulum lumen	10	6.71141	1.74558e-07	P13667, Q9H173, Q15084, P14625, Q8NBS9, P07237, P27797, P11021, Q9Y4L1, O43852	138	80	12782	11.5779	4.60823e-05	7.68054e-06	0.000228711
SP_PIR_KEYWORDS	endoplasmic reticulum	17	11.4094	0.000124011	Q9H173, Q8NBS9, P27797, O00560, O94985, P13667, Q15084, P14314, Q14697, P14625, Q9P2B2, P07237, P11021, O95433, Q9Y4L1, O43852, O60506	149	713	19235	3.07798	0.0318507	0.00269378	0.162072
GOTERM_CC_FAT	GO:0005783~endoplasmic reticulum	21	14.094	0.00307014	Q9H173, P39687, Q8NBS9, P27797, O00560, O94985, Q8NBP7, P13667, Q15084, P53621, P14314, Q14697, P14625, Q9P2B2, P07237, P11021, O95433, Q9Y4L1, O43852, P55072, O60506	138	960	12782	2.02613	0.555926	0.0346785	3.94869
GOTERM_CC_FAT	GO:0044432~endoplasmic reticulum part	10	6.71141	0.0123817	P13667, Q9H173, Q15084, P14625, Q8NBS9, P07237, P27797, P11021, Q9Y4L1, O43852	138	347	12782	2.66926	0.962715	0.0948657	15.0614
GOTERM_BP_FAT	GO:0019725~cellular homeostasis	10	6.71141	0.0404199	P13667, P13693, Q15084, O43396, P14625, Q8NBS9, P07237, P27797, P05067, Q06830	134	466	13528	2.16642	1	0.480881	49.0264
GOTERM_BP_FAT	GO:0042592~homeostatic process	12	8.05369	0.120666	P13667, P13693, Q15084, O43396, P14625, Q8NBS9, P05121, P07237, P27797, P05067, Q06830, Q8NBP7	134	751	13528	1.61313	1	0.738267	87.7567
Annotation Cluster 7	Enrichment Score: 2.7493973446052653
Category	Term	Count	%	PValue	Genes	List Total	Pop Hits	Pop Total	Fold Enrichment	Bonferroni	Benjamini	FDR
SP_PIR_KEYWORDS	Redox-active center	6	4.02685	1.7043e-05	P13667, Q15084, O43396, Q8NBS9, P07237, Q06830	149	42	19235	18.442	0.00443839	0.000555879	0.0222881
GOTERM_BP_FAT	GO:0045454~cell redox homeostasis	6	4.02685	0.000379119	P13667, Q15084, O43396, Q8NBS9, P07237, Q06830	134	63	13528	9.61478	0.389871	0.0244016	0.617392
SP_PIR_KEYWORDS	redox-active disulfide	3	2.01342	0.00159726	P13667, Q15084, P07237	149	8	19235	48.4102	0.341122	0.0206448	2.06901
GOTERM_MF_FAT	GO:0016864~intramolecular oxidoreductase activity, transposing S-S bonds	3	2.01342	0.00347248	P13667, Q15084, P07237	132	9	12983	32.7854	0.666867	0.104095	4.57712
GOTERM_MF_FAT	GO:0003756~protein disulfide isomerase activity	3	2.01342	0.00347248	P13667, Q15084, P07237	132	9	12983	32.7854	0.666867	0.104095	4.57712
SP_PIR_KEYWORDS	intramolecular oxidoreductase	3	2.01342	0.00368966	P13667, P60174, P07237	149	12	19235	32.2735	0.618934	0.0429061	4.7196
GOTERM_MF_FAT	GO:0016862~intramolecular oxidoreductase activity, interconverting keto- and enol-groups	3	2.01342	0.004312	P13667, Q15084, P07237	132	10	12983	29.5068	0.744757	0.107559	5.65419
GOTERM_MF_FAT	GO:0016860~intramolecular oxidoreductase activity	4	2.68456	0.00654539	P13667, Q15084, P60174, P07237	132	38	12983	10.3533	0.874461	0.121638	8.465
SP_PIR_KEYWORDS	Isomerase	5	3.3557	0.0138946	P13667, Q15084, P60174, P18669, P07237	149	120	19235	5.37891	0.974059	0.107851	16.7233
Annotation Cluster 8	Enrichment Score: 2.670163051959246
Category	Term	Count	%	PValue	Genes	List Total	Pop Hits	Pop Total	Fold Enrichment	Bonferroni	Benjamini	FDR
GOTERM_CC_FAT	GO:0015629~actin cytoskeleton	16	10.7383	1.86296e-07	P46940, O15144, P60660, O15143, Q9NVA2, P21333, P23528, P35579, P61160, P15311, Q9Y696, P47756, P06753, O43707, P61158, Q14118	138	269	12782	5.50919	4.9181e-05	7.02601e-06	0.00024409
SP_PIR_KEYWORDS	actin-binding	11	7.38255	2.19734e-05	P12814, P61160, O15144, P47756, P06753, O15143, P21333, O43707, P61158, P23528, P35579	149	247	19235	5.74912	0.0057187	0.000637032	0.028735
GOTERM_CC_FAT	GO:0005885~Arp2/3 protein complex	4	2.68456	4.08564e-05	P61160, O15144, O15143, P61158	138	7	12782	52.9275	0.0107284	0.000980094	0.053518
GOTERM_MF_FAT	GO:0003779~actin binding	13	8.72483	0.000112358	P12814, P61160, P15311, O15144, P06753, P47756, O15143, Q04917, P21333, O43707, P23528, P61158, P35579	132	326	12983	3.92217	0.0348842	0.00883751	0.151228
GOTERM_CC_FAT	GO:0005856~cytoskeleton	31	20.8054	0.000117242	P46940, Q9NVA2, P30153, P43487, P23528, P62158, Q16555, P12814, P15311, P61160, Q9Y696, P02533, Q9P258, O43707, Q14118, P63104, O15144, P60660, O15143, P05787, P21333, P05067, O00560, P35579, P49368, P13693, P08729, P06753, P47756, P08727, P61158	138	1381	12782	2.07916	0.0304796	0.00257615	0.153505
SP_PIR_KEYWORDS	cytoskeleton	16	10.7383	0.000118574	O15144, O15143, P46060, Q9NVA2, P21333, O00560, P23528, P62158, P12814, P61160, P15311, P47756, P06753, Q9P258, P61158, Q14118	149	636	19235	3.24765	0.0304757	0.00280966	0.154972
GOTERM_BP_FAT	GO:0030029~actin filament-based process	11	7.38255	0.000132724	P12814, P15311, P47756, P60660, P08727, P27797, P21333, O00560, O43707, P23528, P35579	134	241	13528	4.60791	0.158821	0.0107512	0.216549
GOTERM_CC_FAT	GO:0043228~non-membrane-bounded organelle	47	31.5436	0.000181882	P46940, P60228, Q12905, Q92905, Q9NVA2, P30153, P43487, P08865, P23528, P62158, Q16555, P12814, P61160, P15311, P55769, Q9Y696, P62269, P02533, Q9P258, O43707, P55072, P12004, Q14118, P63104, O43684, O15144, P60660, O15143, P05388, P46060, P05787, P21333, P05067, O00560, P25398, P35579, Q9Y262, P49368, P13693, P08729, P47756, P06753, P08727, P62318, P09429, P61158, O00410	138	2596	12782	1.67692	0.0468865	0.00342421	0.238045
GOTERM_CC_FAT	GO:0043232~intracellular non-membrane-bounded organelle	47	31.5436	0.000181882	P46940, P60228, Q12905, Q92905, Q9NVA2, P30153, P43487, P08865, P23528, P62158, Q16555, P12814, P61160, P15311, P55769, Q9Y696, P62269, P02533, Q9P258, O43707, P55072, P12004, Q14118, P63104, O43684, O15144, P60660, O15143, P05388, P46060, P05787, P21333, P05067, O00560, P25398, P35579, Q9Y262, P49368, P13693, P08729, P47756, P06753, P08727, P62318, P09429, P61158, O00410	138	2596	12782	1.67692	0.0468865	0.00342421	0.238045
SP_PIR_KEYWORDS	actin binding	5	3.3557	0.000247957	P12814, P15311, P06753, P21333, P23528	149	40	19235	16.1367	0.0626747	0.00496646	0.323817
GOTERM_BP_FAT	GO:0007010~cytoskeleton organization	14	9.39597	0.000360816	P12814, P15311, P08729, P47756, P08727, P02533, P27797, P05787, P21333, O43707, O00560, P43487, P23528, P35579	134	436	13528	3.24168	0.37514	0.0257855	0.587668
GOTERM_BP_FAT	GO:0030036~actin cytoskeleton organization	10	6.71141	0.000391562	P12814, P15311, P47756, P08727, P27797, P21333, O00560, O43707, P23528, P35579	134	226	13528	4.46705	0.399688	0.0229288	0.637596
GOTERM_CC_FAT	GO:0044430~cytoskeletal part	23	15.4362	0.000482776	P46940, O15144, P60660, O15143, Q9NVA2, P05787, P43487, P05067, P23528, P35579, P62158, P13693, P61160, P15311, P08729, P47756, P06753, P08727, P02533, O43707, Q9P258, P61158, P63104	138	952	12782	2.23775	0.119692	0.00705741	0.630702
GOTERM_MF_FAT	GO:0008092~cytoskeletal protein binding	15	10.0671	0.000560451	O15144, O15143, P21333, O00560, P23528, P35579, P62158, P12814, P61160, P15311, P47756, P06753, Q04917, O43707, P61158	132	504	12983	2.92726	0.162348	0.0290937	0.752232
GOTERM_CC_FAT	GO:0030863~cortical cytoskeleton	5	3.3557	0.00184179	P15311, P47756, O43707, P23528, P35579	138	49	12782	9.45135	0.385337	0.0240404	2.38646
GOTERM_CC_FAT	GO:0044448~cell cortex part	6	4.02685	0.00195484	P15311, P47756, Q9NVA2, O43707, P23528, P35579	138	83	12782	6.69565	0.403444	0.0242991	2.5312
GOTERM_MF_FAT	GO:0051015~actin filament binding	5	3.3557	0.00197784	P12814, P15311, P21333, O43707, P35579	132	53	12983	9.27887	0.465069	0.0671521	2.63133
GOTERM_BP_FAT	GO:0051130~positive regulation of cellular component organization	8	5.36913	0.00206596	P10586, O15144, P27797, P43487, O43707, P61158, P23528, Q8NBP7	134	181	13528	4.46211	0.932439	0.0887352	3.32128
GOTERM_BP_FAT	GO:0006928~cell motion	13	8.72483	0.00250713	P61160, O15144, P06753, O60462, P62258, P47756, O15143, P05067, O00560, P23528, P07996, P61158, P35579	134	475	13528	2.76299	0.962028	0.100137	4.01696
GOTERM_BP_FAT	GO:0008064~regulation of actin polymerization or depolymerization	5	3.3557	0.00302179	O15144, P47756, O15143, P61158, P23528	134	61	13528	8.27502	0.980617	0.112632	4.82259
GOTERM_BP_FAT	GO:0030832~regulation of actin filament length	5	3.3557	0.00339758	O15144, P47756, O15143, P61158, P23528	134	63	13528	8.01232	0.98814	0.119004	5.40682
GOTERM_CC_FAT	GO:0005938~cell cortex	7	4.69799	0.0048409	P15311, P47756, Q9NVA2, P21333, O43707, P23528, P35579	138	146	12782	4.44084	0.722269	0.0499532	6.16017
GOTERM_BP_FAT	GO:0032535~regulation of cellular component size	9	6.04027	0.00531656	O15144, P47756, O15143, P31947, P06733, P30153, P05067, P61158, P23528	134	271	13528	3.35276	0.999037	0.15584	8.3381
GOTERM_BP_FAT	GO:0007015~actin filament organization	5	3.3557	0.00548379	P12814, P15311, P21333, O43707, P23528	134	72	13528	7.01078	0.999227	0.156838	8.58947
GOTERM_BP_FAT	GO:0051493~regulation of cytoskeleton organization	6	4.02685	0.0110016	O15144, P47756, O15143, P43487, P61158, P23528	134	136	13528	4.45391	0.999999	0.250456	16.5295
GOTERM_BP_FAT	GO:0032956~regulation of actin cytoskeleton organization	5	3.3557	0.0114578	O15144, P47756, O15143, P61158, P23528	134	89	13528	5.67164	1	0.25504	17.1561
GOTERM_BP_FAT	GO:0043254~regulation of protein complex assembly	5	3.3557	0.0119014	O15144, P47756, O15143, P09429, P61158	134	90	13528	5.60862	1	0.254984	17.7612
GOTERM_BP_FAT	GO:0032970~regulation of actin filament-based process	5	3.3557	0.0128215	O15144, P47756, O15143, P61158, P23528	134	92	13528	5.4867	1	0.267563	19.003
GOTERM_BP_FAT	GO:0044087~regulation of cellular component biogenesis	6	4.02685	0.0130763	O15144, P47756, O15143, P09429, P61158, P07996	134	142	13528	4.26571	1	0.267896	19.3438
GOTERM_BP_FAT	GO:0030833~regulation of actin filament polymerization	4	2.68456	0.0160006	O15144, P47756, O15143, P61158	134	54	13528	7.47816	1	0.312924	23.1596
GOTERM_BP_FAT	GO:0051017~actin filament bundle formation	3	2.01342	0.017829	P12814, P15311, O43707	134	21	13528	14.4222	1	0.327869	25.4587
GOTERM_BP_FAT	GO:0032271~regulation of protein polymerization	4	2.68456	0.0292918	O15144, P47756, O15143, P61158	134	68	13528	5.93854	1	0.411777	38.4641
GOTERM_BP_FAT	GO:0010638~positive regulation of organelle organization	4	2.68456	0.048353	O15144, P43487, P61158, P23528	134	83	13528	4.86531	1	0.519939	55.4896
GOTERM_BP_FAT	GO:0033043~regulation of organelle organization	6	4.02685	0.063009	O15144, P47756, O15143, P43487, P61158, P23528	134	217	13528	2.79139	1	0.586603	65.4559
GOTERM_BP_FAT	GO:0051495~positive regulation of cytoskeleton organization	3	2.01342	0.0722155	O15144, P61158, P23528	134	45	13528	6.73035	1	0.598593	70.6008
GOTERM_BP_FAT	GO:0007163~establishment or maintenance of cell polarity	3	2.01342	0.0836649	P15311, P23528, P35579	134	49	13528	6.18093	1	0.641437	75.9973
GOTERM_BP_FAT	GO:0000902~cell morphogenesis	6	4.02685	0.272776	P15311, O60462, P05067, P23528, P35579, Q99729	134	356	13528	1.70149	1	0.900315	99.4495
GOTERM_BP_FAT	GO:0051301~cell division	4	2.68456	0.557415	Q9NVA2, Q9P258, P23528, P35579	134	295	13528	1.36888	1	0.988031	99.9998
Annotation Cluster 9	Enrichment Score: 2.4985860474228274
Category	Term	Count	%	PValue	Genes	List Total	Pop Hits	Pop Total	Fold Enrichment	Bonferroni	Benjamini	FDR
GOTERM_CC_FAT	GO:0030529~ribonucleoprotein complex	18	12.0805	3.56603e-05	Q12905, P05388, P27797, P08865, P25398, Q99729, P11142, P11940, P13639, P55769, P62318, P62269, P05198, Q15393, O43707, Q00839, P61326, O60506	138	515	12782	3.23732	0.00937031	0.000941005	0.046713
SP_PIR_KEYWORDS	ribonucleoprotein	9	6.04027	0.00145249	P55769, P05388, P62318, P62269, P08865, P25398, Q00839, O60506, Q99729	149	279	19235	4.16432	0.315712	0.0197692	1.88313
GOTERM_MF_FAT	GO:0003729~mRNA binding	5	3.3557	0.00440224	P11940, P27797, O60506, P60842, Q99729	132	66	12983	7.45122	0.751963	0.101694	5.76929
SP_PIR_KEYWORDS	rna-binding	10	6.71141	0.0239873	P11940, P55769, P62318, P62269, P05198, Q00839, P61326, O60506, P60842, Q99729	149	540	19235	2.39063	0.99823	0.157406	27.2071
GOTERM_MF_FAT	GO:0003723~RNA binding	13	8.72483	0.0587645	Q12905, P11940, P55769, P14625, P05388, P62269, P27797, P05198, Q00839, P61326, O60506, P60842, Q99729	132	718	12983	1.78082	1	0.549501	55.767
Annotation Cluster 10	Enrichment Score: 2.35718910741623
Category	Term	Count	%	PValue	Genes	List Total	Pop Hits	Pop Total	Fold Enrichment	Bonferroni	Benjamini	FDR
GOTERM_BP_FAT	GO:0051789~response to protein stimulus	7	4.69799	0.000647193	P07900, P11142, O00299, P08238, O00622, P61158, P55072	134	107	13528	6.60455	0.569826	0.0319242	1.05179
GOTERM_BP_FAT	GO:0006986~response to unfolded protein	5	3.3557	0.00521821	P07900, P11142, O00299, P08238, P55072	134	71	13528	7.10952	0.998905	0.156696	8.18997
GOTERM_BP_FAT	GO:0010033~response to organic substance	14	9.39597	0.0251117	P07900, P11142, O00299, P08238, P62879, P08727, O00622, P30153, P45452, P23528, P07996, P61158, P55072, Q8NBP7	134	721	13528	1.9603	1	0.381382	33.9904
Annotation Cluster 11	Enrichment Score: 1.9140813384825437
Category	Term	Count	%	PValue	Genes	List Total	Pop Hits	Pop Total	Fold Enrichment	Bonferroni	Benjamini	FDR
GOTERM_CC_FAT	GO:0044448~cell cortex part	6	4.02685	0.00195484	P15311, P47756, Q9NVA2, O43707, P23528, P35579	138	83	12782	6.69565	0.403444	0.0242991	2.5312
GOTERM_CC_FAT	GO:0005938~cell cortex	7	4.69799	0.0048409	P15311, P47756, Q9NVA2, P21333, O43707, P23528, P35579	138	146	12782	4.44084	0.722269	0.0499532	6.16017
GOTERM_CC_FAT	GO:0001725~stress fiber	3	2.01342	0.0269822	Q9NVA2, O43707, P35579	138	24	12782	11.5779	0.999269	0.157964	30.1196
GOTERM_CC_FAT	GO:0032432~actin filament bundle	3	2.01342	0.0313351	Q9NVA2, O43707, P35579	138	26	12782	10.6873	0.999776	0.173883	34.1065
GOTERM_CC_FAT	GO:0042641~actomyosin	3	2.01342	0.0336084	Q9NVA2, O43707, P35579	138	27	12782	10.2915	0.99988	0.174713	36.1042
Annotation Cluster 12	Enrichment Score: 1.9109221621560748
Category	Term	Count	%	PValue	Genes	List Total	Pop Hits	Pop Total	Fold Enrichment	Bonferroni	Benjamini	FDR
GOTERM_CC_FAT	GO:0030529~ribonucleoprotein complex	18	12.0805	3.56603e-05	Q12905, P05388, P27797, P08865, P25398, Q99729, P11142, P11940, P13639, P55769, P62318, P62269, P05198, Q15393, O43707, Q00839, P61326, O60506	138	515	12782	3.23732	0.00937031	0.000941005	0.046713
SP_PIR_KEYWORDS	Spliceosome	7	4.69799	0.000333202	P11940, P55769, P62318, Q15393, Q00839, P61326, O60506	149	120	19235	7.53048	0.0833048	0.00619361	0.434917
GOTERM_CC_FAT	GO:0005681~spliceosome	7	4.69799	0.00295154	P11940, P55769, P62318, Q15393, Q00839, P61326, O60506	138	132	12782	4.91184	0.541759	0.0348492	3.79887
SP_PIR_KEYWORDS	mrna splicing	7	4.69799	0.00563744	P11940, P55769, P62318, Q15393, Q00839, P61326, O60506	149	209	19235	4.32372	0.771343	0.0513332	7.12728
GOTERM_BP_FAT	GO:0043489~RNA stabilization	3	2.01342	0.00926352	P11940, Q00839, O60506	134	15	13528	20.191	0.999995	0.227415	14.1012
GOTERM_BP_FAT	GO:0048255~mRNA stabilization	3	2.01342	0.00926352	P11940, Q00839, O60506	134	15	13528	20.191	0.999995	0.227415	14.1012
SP_PIR_KEYWORDS	mrna processing	7	4.69799	0.0154474	P11940, P55769, P62318, Q15393, Q00839, P61326, O60506	149	260	19235	3.47561	0.982807	0.11585	18.4222
GOTERM_BP_FAT	GO:0043488~regulation of mRNA stability	3	2.01342	0.0194872	P11940, Q00839, O60506	134	22	13528	13.7666	1	0.34778	27.4876
GOTERM_BP_FAT	GO:0008380~RNA splicing	8	5.36913	0.0221191	P11940, P55769, P62318, P30153, Q15393, Q00839, P61326, O60506	134	284	13528	2.84381	1	0.370365	30.602
GOTERM_BP_FAT	GO:0043487~regulation of RNA stability	3	2.01342	0.0229884	P11940, Q00839, O60506	134	24	13528	12.6194	1	0.377177	31.6026
SP_PIR_KEYWORDS	rna-binding	10	6.71141	0.0239873	P11940, P55769, P62318, P62269, P05198, Q00839, P61326, O60506, P60842, Q99729	149	540	19235	2.39063	0.99823	0.157406	27.2071
GOTERM_BP_FAT	GO:0016071~mRNA metabolic process	9	6.04027	0.0296833	P60228, P11940, P55769, P62318, Q15393, P05067, Q00839, P61326, O60506	134	370	13528	2.45567	1	0.411736	38.8681
GOTERM_BP_FAT	GO:0006397~mRNA processing	8	5.36913	0.0392024	P11940, P55769, P62318, Q15393, P05067, Q00839, P61326, O60506	134	321	13528	2.51602	1	0.478664	47.9598
GOTERM_BP_FAT	GO:0000375~RNA splicing, via transesterification reactions	5	3.3557	0.0641662	P55769, P62318, Q15393, Q00839, P61326	134	153	13528	3.29919	1	0.582238	66.1461
GOTERM_BP_FAT	GO:0000377~RNA splicing, via transesterification reactions with bulged adenosine as nucleophile	5	3.3557	0.0641662	P55769, P62318, Q15393, Q00839, P61326	134	153	13528	3.29919	1	0.582238	66.1461
GOTERM_BP_FAT	GO:0000398~nuclear mRNA splicing, via spliceosome	5	3.3557	0.0641662	P55769, P62318, Q15393, Q00839, P61326	134	153	13528	3.29919	1	0.582238	66.1461
GOTERM_BP_FAT	GO:0006396~RNA processing	9	6.04027	0.170665	P11940, P55769, P62318, P30153, Q15393, P05067, Q00839, P61326, O60506	134	547	13528	1.66105	1	0.809617	95.2938
Annotation Cluster 13	Enrichment Score: 1.8939484654698453
Category	Term	Count	%	PValue	Genes	List Total	Pop Hits	Pop Total	Fold Enrichment	Bonferroni	Benjamini	FDR
GOTERM_BP_FAT	GO:0042981~regulation of apoptosis	20	13.4228	0.000321812	Q8NBS9, P31947, P27797, P30153, P05067, P23528, Q8NBP7, P12814, P13693, P10586, P14625, P62258, Q9Y287, P11021, O43707, P09429, P07996, P55072, Q06830, P63104	134	804	13528	2.51132	0.342551	0.0243681	0.524299
GOTERM_BP_FAT	GO:0043067~regulation of programmed cell death	20	13.4228	0.000364197	Q8NBS9, P31947, P27797, P30153, P05067, P23528, Q8NBP7, P12814, P13693, P10586, P14625, P62258, Q9Y287, P11021, O43707, P09429, P07996, P55072, Q06830, P63104	134	812	13528	2.48658	0.377888	0.0246714	0.593161
GOTERM_BP_FAT	GO:0010941~regulation of cell death	20	13.4228	0.000381306	Q8NBS9, P31947, P27797, P30153, P05067, P23528, Q8NBP7, P12814, P13693, P10586, P14625, P62258, Q9Y287, P11021, O43707, P09429, P07996, P55072, Q06830, P63104	134	815	13528	2.47743	0.391608	0.0233859	0.620944
GOTERM_BP_FAT	GO:0006916~anti-apoptosis	8	5.36913	0.00423899	P13693, P14625, Q8NBS9, P11021, P09429, P23528, P07996, P63104	134	206	13528	3.92059	0.996054	0.13555	6.70276
GOTERM_BP_FAT	GO:0043066~negative regulation of apoptosis	8	5.36913	0.0603106	P13693, P14625, Q8NBS9, P11021, P09429, P23528, P07996, P63104	134	354	13528	2.28147	1	0.577801	63.7947
GOTERM_BP_FAT	GO:0043069~negative regulation of programmed cell death	8	5.36913	0.0640201	P13693, P14625, Q8NBS9, P11021, P09429, P23528, P07996, P63104	134	359	13528	2.2497	1	0.585082	66.0597
GOTERM_BP_FAT	GO:0060548~negative regulation of cell death	8	5.36913	0.0647784	P13693, P14625, Q8NBS9, P11021, P09429, P23528, P07996, P63104	134	360	13528	2.24345	1	0.582154	66.506
GOTERM_BP_FAT	GO:0043065~positive regulation of apoptosis	8	5.36913	0.131336	P10586, P62258, P31947, Q9Y287, P30153, P05067, Q06830, Q8NBP7	134	430	13528	1.87824	1	0.756159	89.9698
GOTERM_BP_FAT	GO:0043068~positive regulation of programmed cell death	8	5.36913	0.134762	P10586, P62258, P31947, Q9Y287, P30153, P05067, Q06830, Q8NBP7	134	433	13528	1.86522	1	0.763019	90.5968
GOTERM_BP_FAT	GO:0010942~positive regulation of cell death	8	5.36913	0.137071	P10586, P62258, P31947, Q9Y287, P30153, P05067, Q06830, Q8NBP7	134	435	13528	1.85665	1	0.76409	90.9984
Annotation Cluster 14	Enrichment Score: 1.8711345585140413
Category	Term	Count	%	PValue	Genes	List Total	Pop Hits	Pop Total	Fold Enrichment	Bonferroni	Benjamini	FDR
GOTERM_BP_FAT	GO:0051248~negative regulation of protein metabolic process	12	8.05369	2.28899e-06	P60228, O43684, P08238, O14818, Q9UNM6, P62258, Q15008, P27797, P21333, P30153, P51665, P07996	134	187	13528	6.47841	0.00297812	0.000745363	0.00373839
GOTERM_BP_FAT	GO:0032269~negative regulation of cellular protein metabolic process	11	7.38255	1.11335e-05	P60228, O43684, P08238, O14818, Q9UNM6, P62258, Q15008, P27797, P30153, P51665, P07996	134	180	13528	6.16949	0.0144023	0.00161059	0.018182
GOTERM_BP_FAT	GO:0032268~regulation of cellular protein metabolic process	16	10.7383	6.44294e-05	P60228, O43684, P27797, P30153, P05067, Q8NBP7, P08238, P08729, Q9UNM6, P62258, O14818, Q15008, P05198, P51665, P61326, P07996	134	474	13528	3.40777	0.0805267	0.00643721	0.105176
GOTERM_BP_FAT	GO:0043086~negative regulation of catalytic activity	11	7.38255	0.000406471	O43684, O14818, Q9UNM6, Q15008, P31947, P21333, P30153, P11021, P51665, P61981, Q8NBP7	134	277	13528	4.00905	0.411242	0.0227689	0.661797
GOTERM_BP_FAT	GO:0044092~negative regulation of molecular function	12	8.05369	0.000455328	O43684, O14818, Q9UNM6, Q15008, P31947, P21333, P30153, P11021, P51665, P61981, Q8NBP7, P62158	134	334	13528	3.62713	0.447569	0.0244229	0.741065
GOTERM_BP_FAT	GO:0043161~proteasomal ubiquitin-dependent protein catabolic process	7	4.69799	0.000501861	O43684, P14625, O14818, Q9UNM6, Q15008, P51665, P55072	134	102	13528	6.9283	0.480085	0.0258243	0.816509
GOTERM_BP_FAT	GO:0010498~proteasomal protein catabolic process	7	4.69799	0.000501861	O43684, P14625, O14818, Q9UNM6, Q15008, P51665, P55072	134	102	13528	6.9283	0.480085	0.0258243	0.816509
GOTERM_BP_FAT	GO:0031400~negative regulation of protein modification process	7	4.69799	0.00112923	O43684, O14818, Q9UNM6, P62258, Q15008, P30153, P51665	134	119	13528	5.93854	0.770584	0.0530667	1.82842
GOTERM_BP_FAT	GO:0006511~ubiquitin-dependent protein catabolic process	9	6.04027	0.00268703	Q16531, O43684, P14625, O14818, Q9UNM6, Q15008, P51665, P55072	134	242	13528	3.75453	0.96998	0.103771	4.29929
GOTERM_BP_FAT	GO:0051436~negative regulation of ubiquitin-protein ligase activity during mitotic cell cycle	5	3.3557	0.00380398	O43684, O14818, Q9UNM6, Q15008, P51665	134	65	13528	7.76579	0.993029	0.128854	6.03486
GOTERM_BP_FAT	GO:0031145~anaphase-promoting complex-dependent proteasomal ubiquitin-dependent protein catabolic process	5	3.3557	0.00380398	O43684, O14818, Q9UNM6, Q15008, P51665	134	65	13528	7.76579	0.993029	0.128854	6.03486
GOTERM_BP_FAT	GO:0051352~negative regulation of ligase activity	5	3.3557	0.00424215	O43684, O14818, Q9UNM6, Q15008, P51665	134	67	13528	7.53397	0.996071	0.132407	6.7076
GOTERM_BP_FAT	GO:0051444~negative regulation of ubiquitin-protein ligase activity	5	3.3557	0.00424215	O43684, O14818, Q9UNM6, Q15008, P51665	134	67	13528	7.53397	0.996071	0.132407	6.7076
GOTERM_BP_FAT	GO:0051439~regulation of ubiquitin-protein ligase activity during mitotic cell cycle	5	3.3557	0.00521821	O43684, O14818, Q9UNM6, Q15008, P51665	134	71	13528	7.10952	0.998905	0.156696	8.18997
GOTERM_BP_FAT	GO:0031397~negative regulation of protein ubiquitination	5	3.3557	0.00604176	O43684, O14818, Q9UNM6, Q15008, P51665	134	74	13528	6.8213	0.999628	0.16428	9.42348
GOTERM_BP_FAT	GO:0051438~regulation of ubiquitin-protein ligase activity	5	3.3557	0.00726842	O43684, O14818, Q9UNM6, Q15008, P51665	134	78	13528	6.47149	0.999926	0.190412	11.232
GOTERM_BP_FAT	GO:0051340~regulation of ligase activity	5	3.3557	0.00828912	O43684, O14818, Q9UNM6, Q15008, P51665	134	81	13528	6.2318	0.999981	0.210043	12.7109
SP_PIR_KEYWORDS	proteasome	4	2.68456	0.00918696	O14818, Q9UNM6, Q15008, P51665	149	56	19235	9.221	0.910084	0.0797085	11.371
GOTERM_BP_FAT	GO:0031396~regulation of protein ubiquitination	5	3.3557	0.0169511	O43684, O14818, Q9UNM6, Q15008, P51665	134	100	13528	5.04776	1	0.318923	24.363
GOTERM_BP_FAT	GO:0009057~macromolecule catabolic process	15	10.0671	0.0213498	P60228, Q16531, O43684, P14625, Q9BWS9, O14818, Q9UNM6, Q15008, Q96FW1, P51665, P61326, P55072, P35579, Q8NBP7	134	781	13528	1.93896	1	0.369338	29.7049
GOTERM_BP_FAT	GO:0022402~cell cycle process	12	8.05369	0.023474	O43684, P08729, O14818, Q9UNM6, Q15008, P27797, P51665, P05067, P43487, Q9P258, P07996, P35579	134	565	13528	2.14418	1	0.374348	32.1558
GOTERM_BP_FAT	GO:0044265~cellular macromolecule catabolic process	14	9.39597	0.0261213	P60228, Q16531, O43684, P14625, O14818, Q9UNM6, Q15008, Q96FW1, P51665, P61326, P55072, P35579, Q8NBP7	134	725	13528	1.94948	1	0.389021	35.0981
GOTERM_CC_FAT	GO:0000502~proteasome complex	4	2.68456	0.0276036	O14818, Q9UNM6, Q15008, P51665	138	61	12782	6.07365	0.999383	0.1579	30.7021
GOTERM_BP_FAT	GO:0051437~positive regulation of ubiquitin-protein ligase activity during mitotic cell cycle	4	2.68456	0.0292918	O14818, Q9UNM6, Q15008, P51665	134	68	13528	5.93854	1	0.411777	38.4641
GOTERM_BP_FAT	GO:0051443~positive regulation of ubiquitin-protein ligase activity	4	2.68456	0.0315485	O14818, Q9UNM6, Q15008, P51665	134	70	13528	5.76887	1	0.422823	40.7594
GOTERM_BP_FAT	GO:0051351~positive regulation of ligase activity	4	2.68456	0.0350997	O14818, Q9UNM6, Q15008, P51665	134	73	13528	5.53179	1	0.449474	44.2092
GOTERM_BP_FAT	GO:0044257~cellular protein catabolic process	12	8.05369	0.0353845	Q16531, O43684, P14625, O14818, Q9UNM6, Q15008, Q96FW1, P51665, P55072, P35579, Q8NBP7	134	603	13528	2.00906	1	0.447994	44.4776
GOTERM_BP_FAT	GO:0007049~cell cycle	14	9.39597	0.0417625	O43684, P08729, Q9UNM6, O14818, Q9NVA2, P27797, Q15008, P51665, P05067, P43487, Q9P258, P07996, P35579, P62158	134	776	13528	1.82136	1	0.484043	50.1789
GOTERM_BP_FAT	GO:0030163~protein catabolic process	12	8.05369	0.0427227	Q16531, O43684, P14625, O14818, Q9UNM6, Q15008, Q96FW1, P51665, P55072, P35579, Q8NBP7	134	622	13528	1.94769	1	0.48394	50.9879
GOTERM_BP_FAT	GO:0031398~positive regulation of protein ubiquitination	4	2.68456	0.0497957	O14818, Q9UNM6, Q15008, P51665	134	84	13528	4.80739	1	0.526597	56.579
GOTERM_BP_FAT	GO:0031399~regulation of protein modification process	7	4.69799	0.0710474	O43684, O14818, Q9UNM6, P62258, Q15008, P30153, P51665	134	295	13528	2.39555	1	0.599304	69.9904
GOTERM_BP_FAT	GO:0051603~proteolysis involved in cellular protein catabolic process	11	7.38255	0.0715626	Q16531, O43684, P14625, O14818, Q9UNM6, Q15008, Q96FW1, P51665, P55072, P35579	134	600	13528	1.85085	1	0.598578	70.261
GOTERM_BP_FAT	GO:0006508~proteolysis	16	10.7383	0.093829	Q16531, O43684, Q96FW1, P45452, P35579, Q8NBP7, P13497, P14625, O14818, Q9UNM6, Q15008, Q9GZM7, O75787, P51665, P55072	134	1054	13528	1.53253	1	0.66622	79.9948
GOTERM_BP_FAT	GO:0019941~modification-dependent protein catabolic process	10	6.71141	0.112491	Q16531, O43684, P14625, O14818, Q9UNM6, Q15008, Q96FW1, P51665, P55072	134	574	13528	1.7588	1	0.717533	85.759
GOTERM_BP_FAT	GO:0043632~modification-dependent macromolecule catabolic process	10	6.71141	0.112491	Q16531, O43684, P14625, O14818, Q9UNM6, Q15008, Q96FW1, P51665, P55072	134	574	13528	1.7588	1	0.717533	85.759
GOTERM_BP_FAT	GO:0000278~mitotic cell cycle	7	4.69799	0.157477	O43684, O14818, Q9UNM6, Q15008, P51665, P05067, Q9P258	134	370	13528	1.90996	1	0.783307	93.9105
GOTERM_BP_FAT	GO:0032270~positive regulation of cellular protein metabolic process	5	3.3557	0.196776	O14818, Q9UNM6, Q15008, P51665, P07996	134	233	13528	2.16642	1	0.833988	97.209
GOTERM_BP_FAT	GO:0051247~positive regulation of protein metabolic process	5	3.3557	0.21717	O14818, Q9UNM6, Q15008, P51665, P07996	134	243	13528	2.07727	1	0.853663	98.1662
GOTERM_BP_FAT	GO:0022403~cell cycle phase	7	4.69799	0.222848	O43684, P08729, Q9UNM6, P05067, P43487, Q9P258, P35579	134	414	13528	1.70697	1	0.856849	98.3718
GOTERM_BP_FAT	GO:0031401~positive regulation of protein modification process	4	2.68456	0.279159	O14818, Q9UNM6, Q15008, P51665	134	187	13528	2.15947	1	0.905246	99.5234
GOTERM_BP_FAT	GO:0010604~positive regulation of macromolecule metabolic process	11	7.38255	0.334442	Q12905, O14818, Q9UNM6, Q15008, P27797, Q04917, P51665, P05067, P07996, Q8NBP7, Q99729	134	857	13528	1.29581	1	0.933235	99.8705
GOTERM_BP_FAT	GO:0044093~positive regulation of molecular function	8	5.36913	0.354297	O14818, Q9UNM6, Q15008, P51665, O43707, P07996, P55072, P62158	134	586	13528	1.37823	1	0.942142	99.921
GOTERM_BP_FAT	GO:0000279~M phase	5	3.3557	0.40603	O43684, Q9UNM6, P43487, Q9P258, P35579	134	329	13528	1.53427	1	0.958692	99.9798
GOTERM_BP_FAT	GO:0043085~positive regulation of catalytic activity	6	4.02685	0.583668	O14818, Q9UNM6, Q15008, P51665, P07996, P55072	134	520	13528	1.16487	1	0.990537	99.9999
Annotation Cluster 15	Enrichment Score: 1.6070979288021277
Category	Term	Count	%	PValue	Genes	List Total	Pop Hits	Pop Total	Fold Enrichment	Bonferroni	Benjamini	FDR
GOTERM_MF_FAT	GO:0032403~protein complex binding	8	5.36913	0.00371154	P12814, P10586, Q9Y696, P27797, O43707, P07996, P12004, P63104	132	196	12983	4.01453	0.69119	0.101313	4.88498
GOTERM_CC_FAT	GO:0031093~platelet alpha granule lumen	4	2.68456	0.00953923	P12814, P05067, O43707, P07996	138	41	12782	9.03641	0.920377	0.0835583	11.802
GOTERM_CC_FAT	GO:0060205~cytoplasmic membrane-bounded vesicle lumen	4	2.68456	0.0115794	P12814, P05067, O43707, P07996	138	44	12782	8.42029	0.953801	0.0944264	14.1528
GOTERM_CC_FAT	GO:0031983~vesicle lumen	4	2.68456	0.0130683	P12814, P05067, O43707, P07996	138	46	12782	8.05419	0.968969	0.0944583	15.8318
GOTERM_CC_FAT	GO:0044433~cytoplasmic vesicle part	7	4.69799	0.0153612	P12814, P53621, P48444, P05067, O43707, P07996, O14579	138	187	12782	3.46718	0.983208	0.104573	18.3582
GOTERM_MF_FAT	GO:0005178~integrin binding	4	2.68456	0.0216519	P12814, P27797, O43707, P07996	132	59	12983	6.66821	0.999009	0.280637	25.5342
GOTERM_CC_FAT	GO:0031091~platelet alpha granule	4	2.68456	0.022093	P12814, P05067, O43707, P07996	138	56	12782	6.61594	0.997255	0.137093	25.3764
GOTERM_BP_FAT	GO:0051271~negative regulation of cell motion	4	2.68456	0.0240408	P12814, Q9Y696, O43707, P07996	134	63	13528	6.40986	1	0.377026	32.796
GOTERM_BP_FAT	GO:0051270~regulation of cell motion	4	2.68456	0.295233	P12814, Q9Y696, O43707, P07996	134	193	13528	2.09234	1	0.913801	99.6702
GOTERM_CC_FAT	GO:0030141~secretory granule	4	2.68456	0.303921	P12814, P05067, O43707, P07996	138	180	12782	2.05829	1	0.671149	99.1321
Annotation Cluster 16	Enrichment Score: 1.5030982710874807
Category	Term	Count	%	PValue	Genes	List Total	Pop Hits	Pop Total	Fold Enrichment	Bonferroni	Benjamini	FDR
GOTERM_CC_FAT	GO:0044445~cytosolic part	8	5.36913	0.00124113	P49368, P05388, P62269, P06733, P11021, P08865, P25398, Q99832	138	152	12782	4.8749	0.279537	0.0171078	1.614
SP_PIR_KEYWORDS	ribonucleoprotein	9	6.04027	0.00145249	P55769, P05388, P62318, P62269, P08865, P25398, Q00839, O60506, Q99729	149	279	19235	4.16432	0.315712	0.0197692	1.88313
GOTERM_BP_FAT	GO:0006414~translational elongation	6	4.02685	0.00317535	P26641, P13639, P05388, P62269, P08865, P25398	134	101	13528	5.99734	0.984142	0.114749	5.06173
SP_PIR_KEYWORDS	blocked amino end	5	3.3557	0.00557036	P62269, P21333, P08865, P25398, P02462	149	92	19235	7.01598	0.767282	0.054531	7.04531
SP_PIR_KEYWORDS	ribosome	4	2.68456	0.0187578	P05388, P62269, P08865, P25398	149	73	19235	7.07364	0.992862	0.13529	21.9376
GOTERM_CC_FAT	GO:0022626~cytosolic ribosome	4	2.68456	0.0561813	P05388, P62269, P08865, P25398	138	81	12782	4.57398	1	0.238592	53.1204
GOTERM_CC_FAT	GO:0022627~cytosolic small ribosomal subunit	3	2.01342	0.0682952	P62269, P08865, P25398	138	40	12782	6.94674	1	0.271326	60.42
GOTERM_CC_FAT	GO:0015935~small ribosomal subunit	3	2.01342	0.146353	P62269, P08865, P25398	138	63	12782	4.41063	1	0.45416	87.4226
GOTERM_CC_FAT	GO:0033279~ribosomal subunit	4	2.68456	0.158174	P05388, P62269, P08865, P25398	138	128	12782	2.89447	1	0.477627	89.5229
SP_PIR_KEYWORDS	ribosomal protein	4	2.68456	0.176836	P05388, P62269, P08865, P25398	149	188	19235	2.74668	1	0.602859	92.1539
GOTERM_MF_FAT	GO:0003735~structural constituent of ribosome	4	2.68456	0.240534	P05388, P62269, P08865, P25398	132	168	12983	2.34181	1	0.855155	97.542
GOTERM_CC_FAT	GO:0005840~ribosome	4	2.68456	0.406226	P05388, P62269, P08865, P25398	138	215	12782	1.72322	1	0.765088	99.8919
Annotation Cluster 17	Enrichment Score: 1.399915210625317
Category	Term	Count	%	PValue	Genes	List Total	Pop Hits	Pop Total	Fold Enrichment	Bonferroni	Benjamini	FDR
GOTERM_BP_FAT	GO:0048200~Golgi transport vesicle coating	3	2.01342	0.00409975	P53621, P48444, O14579	134	10	13528	30.2866	0.995266	0.134696	6.48946
GOTERM_BP_FAT	GO:0048205~COPI coating of Golgi vesicle	3	2.01342	0.00409975	P53621, P48444, O14579	134	10	13528	30.2866	0.995266	0.134696	6.48946
GOTERM_BP_FAT	GO:0048194~Golgi vesicle budding	3	2.01342	0.00409975	P53621, P48444, O14579	134	10	13528	30.2866	0.995266	0.134696	6.48946
GOTERM_CC_FAT	GO:0030126~COPI vesicle coat	3	2.01342	0.00588746	P53621, P48444, O14579	138	11	12782	25.2609	0.789629	0.058195	7.44499
GOTERM_BP_FAT	GO:0048199~vesicle targeting, to, from or within Golgi	3	2.01342	0.00593607	P53621, P48444, O14579	134	12	13528	25.2388	0.999573	0.165074	9.26606
GOTERM_CC_FAT	GO:0030663~COPI coated vesicle membrane	3	2.01342	0.00701557	P53621, P48444, O14579	138	12	12782	23.1558	0.844115	0.0642247	8.81172
GOTERM_BP_FAT	GO:0006901~vesicle coating	3	2.01342	0.00926352	P53621, P48444, O14579	134	15	13528	20.191	0.999995	0.227415	14.1012
GOTERM_BP_FAT	GO:0048193~Golgi vesicle transport	6	4.02685	0.00945455	P53621, P11142, Q8NBS9, P48444, P55072, O14579	134	131	13528	4.6239	0.999996	0.227306	14.3713
GOTERM_BP_FAT	GO:0006900~membrane budding	3	2.01342	0.0105192	P53621, P48444, O14579	134	16	13528	18.9291	0.999999	0.245128	15.8621
GOTERM_CC_FAT	GO:0030137~COPI-coated vesicle	3	2.01342	0.0109291	P53621, P48444, O14579	138	15	12782	18.5246	0.945041	0.0921769	13.4099
GOTERM_CC_FAT	GO:0044433~cytoplasmic vesicle part	7	4.69799	0.0153612	P12814, P53621, P48444, P05067, O43707, P07996, O14579	138	187	12782	3.46718	0.983208	0.104573	18.3582
GOTERM_BP_FAT	GO:0006890~retrograde vesicle-mediated transport, Golgi to ER	3	2.01342	0.017829	P53621, P48444, O14579	134	21	13528	14.4222	1	0.327869	25.4587
GOTERM_BP_FAT	GO:0006903~vesicle targeting	3	2.01342	0.0194872	P53621, P48444, O14579	134	22	13528	13.7666	1	0.34778	27.4876
GOTERM_BP_FAT	GO:0016192~vesicle-mediated transport	12	8.05369	0.0265633	P53621, Q96QK1, P11142, Q8NBS9, Q9GZM7, P48444, P21333, P05067, P07996, P55072, O14579, P63104	134	576	13528	2.10323	1	0.389871	35.5775
GOTERM_BP_FAT	GO:0051656~establishment of organelle localization	4	2.68456	0.030409	P53621, P48444, P35579, O14579	134	69	13528	5.85248	1	0.415212	39.6107
GOTERM_CC_FAT	GO:0030660~Golgi-associated vesicle membrane	3	2.01342	0.0383408	P53621, P48444, O14579	138	29	12782	9.58171	0.999967	0.193477	40.0845
GOTERM_BP_FAT	GO:0051650~establishment of vesicle localization	3	2.01342	0.041536	P53621, P48444, O14579	134	33	13528	9.17775	1	0.486237	49.9861
GOTERM_CC_FAT	GO:0000139~Golgi membrane	6	4.02685	0.0497968	P53621, Q16706, P48444, P61158, O94985, O14579	138	186	12782	2.98784	0.999999	0.220982	48.7911
GOTERM_BP_FAT	GO:0051648~vesicle localization	3	2.01342	0.0510854	P53621, P48444, O14579	134	37	13528	8.18556	1	0.528021	57.5316
GOTERM_BP_FAT	GO:0051640~organelle localization	4	2.68456	0.0620789	P53621, P48444, P35579, O14579	134	92	13528	4.38936	1	0.584817	64.8916
GOTERM_CC_FAT	GO:0030120~vesicle coat	3	2.01342	0.0624019	P53621, P48444, O14579	138	38	12782	7.31236	1	0.254191	57.0112
GOTERM_BP_FAT	GO:0016044~membrane organization	8	5.36913	0.0819693	P53621, P07900, P11142, Q8NBS9, P48444, P05067, P07996, O14579	134	381	13528	2.11979	1	0.636899	75.2615
GOTERM_BP_FAT	GO:0016050~vesicle organization	3	2.01342	0.0925889	P53621, P48444, O14579	134	52	13528	5.82434	1	0.667416	79.543
GOTERM_CC_FAT	GO:0005798~Golgi-associated vesicle	3	2.01342	0.103585	P53621, P48444, O14579	138	51	12782	5.44842	1	0.363056	76.1348
SP_PIR_KEYWORDS	er-golgi transport	3	2.01342	0.134033	P53621, P48444, O14579	149	83	19235	4.66605	1	0.5212	84.774
GOTERM_CC_FAT	GO:0030117~membrane coat	3	2.01342	0.146353	P53621, P48444, O14579	138	63	12782	4.41063	1	0.45416	87.4226
GOTERM_CC_FAT	GO:0048475~coated membrane	3	2.01342	0.146353	P53621, P48444, O14579	138	63	12782	4.41063	1	0.45416	87.4226
GOTERM_CC_FAT	GO:0030662~coated vesicle membrane	3	2.01342	0.184245	P53621, P48444, O14579	138	73	12782	3.80643	1	0.507068	93.062
SP_PIR_KEYWORDS	cytoplasmic vesicle	4	2.68456	0.277282	P53621, Q9Y696, P48444, O14579	149	238	19235	2.16965	1	0.768068	98.5696
GOTERM_CC_FAT	GO:0009898~internal side of plasma membrane	5	3.3557	0.440277	P53621, P15311, P46060, P48444, O14579	138	316	12782	1.46556	1	0.790554	99.9501
GOTERM_CC_FAT	GO:0030659~cytoplasmic vesicle membrane	3	2.01342	0.440499	P53621, P48444, O14579	138	139	12782	1.99906	1	0.787446	99.9504
GOTERM_CC_FAT	GO:0012506~vesicle membrane	3	2.01342	0.483242	P53621, P48444, O14579	138	151	12782	1.8402	1	0.824984	99.9825
GOTERM_CC_FAT	GO:0030135~coated vesicle	3	2.01342	0.510586	P53621, P48444, O14579	138	159	12782	1.74761	1	0.845525	99.9914
Annotation Cluster 18	Enrichment Score: 1.3615828387957705
Category	Term	Count	%	PValue	Genes	List Total	Pop Hits	Pop Total	Fold Enrichment	Bonferroni	Benjamini	FDR
GOTERM_MF_FAT	GO:0005509~calcium ion binding	22	14.7651	0.000336343	Q02818, P60660, P27797, P45452, P29401, O95967, P62158, O94985, Q8NBP7, P12814, P13667, P13693, P53621, P14314, P13497, P14625, P31949, P11021, O43707, O43852, P07996, Q14118	132	919	12983	2.35455	0.100847	0.021036	0.452066
SP_PIR_KEYWORDS	calcium	17	11.4094	0.000468684	Q02818, P27797, P45452, P29401, O95967, P62158, O94985, Q8NBP7, P12814, P13693, P14314, P13497, P14625, P31949, O43707, O43852, P07996	149	803	19235	2.733	0.115166	0.00761803	0.611256
GOTERM_MF_FAT	GO:0043167~ion binding	32	21.4765	0.990816	Q02818, Q14974, Q92905, P06733, P27797, Q15181, P29401, P62158, Q8NBP7, P13667, P12814, P53621, P10586, P14625, Q9Y696, Q16706, Q9BWS9, P31949, P11021, O43707, P07996, Q14118, P60660, P45452, P05067, O95967, O94985, P13693, O00299, P14314, P13497, O43852	132	4241	12983	0.742135	1	1	100
GOTERM_MF_FAT	GO:0043169~cation binding	29	19.4631	0.997814	Q02818, Q14974, Q92905, P06733, P27797, Q15181, P29401, P62158, Q8NBP7, P13667, P12814, P53621, P14625, Q16706, Q9BWS9, P31949, P11021, O43707, P07996, Q14118, P60660, P45452, P05067, O95967, O94985, P13693, P14314, P13497, O43852	132	4179	12983	0.682538	1	1	100
GOTERM_MF_FAT	GO:0046872~metal ion binding	28	18.7919	0.998577	Q02818, Q14974, Q92905, P27797, P06733, Q15181, P29401, P62158, Q8NBP7, P13667, P12814, P53621, P14625, Q16706, P31949, P11021, O43707, P07996, Q14118, P60660, P45452, P05067, O95967, O94985, P13693, P14314, P13497, O43852	132	4140	12983	0.66521	1	1	100
Annotation Cluster 19	Enrichment Score: 1.3394029822211695
Category	Term	Count	%	PValue	Genes	List Total	Pop Hits	Pop Total	Fold Enrichment	Bonferroni	Benjamini	FDR
GOTERM_CC_FAT	GO:0030017~sarcomere	5	3.3557	0.0210302	P12814, P06753, P08727, P05787, P06733	138	98	12782	4.72567	0.996343	0.134006	24.3068
GOTERM_CC_FAT	GO:0030016~myofibril	5	3.3557	0.0313863	P12814, P06753, P08727, P05787, P06733	138	111	12782	4.17222	0.999779	0.170626	34.1521
GOTERM_CC_FAT	GO:0044449~contractile fiber part	5	3.3557	0.0332031	P12814, P06753, P08727, P05787, P06733	138	113	12782	4.09837	0.999866	0.176171	35.7521
GOTERM_CC_FAT	GO:0043292~contractile fiber	5	3.3557	0.0410758	P12814, P06753, P08727, P05787, P06733	138	121	12782	3.8274	0.999984	0.198652	42.2792
GOTERM_CC_FAT	GO:0030018~Z disc	3	2.01342	0.0869885	P12814, P08727, P05787	138	46	12782	6.04064	1	0.317069	69.6507
GOTERM_CC_FAT	GO:0031674~I band	3	2.01342	0.117428	P12814, P08727, P05787	138	55	12782	5.05217	1	0.388721	80.5373
Annotation Cluster 20	Enrichment Score: 1.2905964866756703
Category	Term	Count	%	PValue	Genes	List Total	Pop Hits	Pop Total	Fold Enrichment	Bonferroni	Benjamini	FDR
GOTERM_BP_FAT	GO:0051130~positive regulation of cellular component organization	8	5.36913	0.00206596	P10586, O15144, P27797, P43487, O43707, P61158, P23528, Q8NBP7	134	181	13528	4.46211	0.932439	0.0887352	3.32128
GOTERM_BP_FAT	GO:0045807~positive regulation of endocytosis	3	2.01342	0.0327582	P27797, O43707, Q8NBP7	134	29	13528	10.4436	1	0.430855	41.9565
GOTERM_BP_FAT	GO:0030100~regulation of endocytosis	3	2.01342	0.120845	P27797, O43707, Q8NBP7	134	61	13528	4.96501	1	0.736025	87.7973
GOTERM_BP_FAT	GO:0051050~positive regulation of transport	5	3.3557	0.177027	P27797, P21333, O43707, Q8NBP7, P62158	134	223	13528	2.26357	1	0.815931	95.85
GOTERM_BP_FAT	GO:0060627~regulation of vesicle-mediated transport	3	2.01342	0.243391	P27797, O43707, Q8NBP7	134	96	13528	3.15485	1	0.874654	98.9488
Annotation Cluster 21	Enrichment Score: 1.2796768568258816
Category	Term	Count	%	PValue	Genes	List Total	Pop Hits	Pop Total	Fold Enrichment	Bonferroni	Benjamini	FDR
GOTERM_CC_FAT	GO:0044431~Golgi apparatus part	9	6.04027	0.013847	P53621, O14792, Q16706, P48444, P21333, P61158, P62491, O94985, O14579	138	294	12782	2.8354	0.974806	0.0972002	16.6978
GOTERM_CC_FAT	GO:0012505~endomembrane system	16	10.7383	0.0203068	Q14974, P46060, Q96P70, P37802, P05067, O94985, P53621, O00299, Q16706, P14625, P48444, P11021, P61158, P12004, O00410, O14579	138	782	12782	1.8951	0.995556	0.13284	23.5707
SP_PIR_KEYWORDS	golgi apparatus	10	6.71141	0.0382533	Q02818, P53621, O14792, Q16706, Q14697, Q9P2B2, Q9Y287, P48444, O94985, O14579	149	588	19235	2.19548	0.999962	0.224698	39.9584
GOTERM_CC_FAT	GO:0005794~Golgi apparatus	16	10.7383	0.0465915	Q02818, O15144, P21333, P05067, P62491, O94985, P53621, O14792, Q16706, Q14697, Q9P2B2, Q9Y287, P48444, P61158, O43852, O14579	138	872	12782	1.69951	0.999997	0.215124	46.481
GOTERM_CC_FAT	GO:0000139~Golgi membrane	6	4.02685	0.0497968	P53621, Q16706, P48444, P61158, O94985, O14579	138	186	12782	2.98784	0.999999	0.220982	48.7911
GOTERM_CC_FAT	GO:0031090~organelle membrane	10	6.71141	0.840936	P53621, Q16706, P14625, P48444, P37802, P11021, P61158, P12004, O94985, O14579	138	1096	12782	0.845102	1	0.986365	100
Annotation Cluster 22	Enrichment Score: 1.2736713289373396
Category	Term	Count	%	PValue	Genes	List Total	Pop Hits	Pop Total	Fold Enrichment	Bonferroni	Benjamini	FDR
GOTERM_BP_FAT	GO:0043623~cellular protein complex assembly	6	4.02685	0.0218617	P07900, Q14974, P27797, P21333, Q96P70, O00410	134	162	13528	3.73908	1	0.37158	30.3031
GOTERM_BP_FAT	GO:0070271~protein complex biogenesis	11	7.38255	0.0272478	P07900, Q14974, Q9NVA2, P27797, P21333, P30153, Q96P70, Q15393, P55072, Q14118, O00410	134	505	13528	2.19902	1	0.39344	36.3133
GOTERM_BP_FAT	GO:0006461~protein complex assembly	11	7.38255	0.0272478	P07900, Q14974, Q9NVA2, P27797, P21333, P30153, Q96P70, Q15393, P55072, Q14118, O00410	134	505	13528	2.19902	1	0.39344	36.3133
GOTERM_BP_FAT	GO:0065003~macromolecular complex assembly	12	8.05369	0.0630838	P07900, Q14974, P62318, Q9NVA2, P27797, P21333, P30153, Q96P70, Q15393, P55072, Q14118, O00410	134	665	13528	1.82175	1	0.583268	65.5009
GOTERM_BP_FAT	GO:0043933~macromolecular complex subunit organization	12	8.05369	0.0903471	P07900, Q14974, P62318, Q9NVA2, P27797, P21333, P30153, Q96P70, Q15393, P55072, Q14118, O00410	134	710	13528	1.70629	1	0.66442	78.7017
GOTERM_BP_FAT	GO:0034622~cellular macromolecular complex assembly	7	4.69799	0.0937361	P07900, Q14974, P62318, P27797, P21333, Q96P70, O00410	134	318	13528	2.22228	1	0.668982	79.9613
GOTERM_BP_FAT	GO:0034621~cellular macromolecular complex subunit organization	7	4.69799	0.140028	P07900, Q14974, P62318, P27797, P21333, Q96P70, O00410	134	357	13528	1.97951	1	0.764331	91.489
Annotation Cluster 23	Enrichment Score: 1.2121212303563662
Category	Term	Count	%	PValue	Genes	List Total	Pop Hits	Pop Total	Fold Enrichment	Bonferroni	Benjamini	FDR
GOTERM_BP_FAT	GO:0048814~regulation of dendrite morphogenesis	3	2.01342	0.00593607	P10586, Q04917, P61158	134	12	13528	25.2388	0.999573	0.165074	9.26606
GOTERM_BP_FAT	GO:0050773~regulation of dendrite development	3	2.01342	0.00926352	P10586, Q04917, P61158	134	15	13528	20.191	0.999995	0.227415	14.1012
GOTERM_BP_FAT	GO:0022604~regulation of cell morphogenesis	5	3.3557	0.0402567	P10586, P15311, Q04917, P61158, P35579	134	131	13528	3.85325	1	0.483656	48.8847
GOTERM_BP_FAT	GO:0045664~regulation of neuron differentiation	5	3.3557	0.0421759	P10586, P27797, Q04917, P61158, P61981	134	133	13528	3.79531	1	0.483439	50.5287
GOTERM_BP_FAT	GO:0050767~regulation of neurogenesis	5	3.3557	0.0811263	P10586, P27797, Q04917, P61158, P61981	134	166	13528	3.04082	1	0.63629	74.8879
GOTERM_BP_FAT	GO:0051960~regulation of nervous system development	5	3.3557	0.120889	P10586, P27797, Q04917, P61158, P61981	134	192	13528	2.62904	1	0.733377	87.8072
GOTERM_BP_FAT	GO:0060284~regulation of cell development	5	3.3557	0.143398	P10586, P27797, Q04917, P61158, P61981	134	205	13528	2.46232	1	0.770561	92.0177
GOTERM_BP_FAT	GO:0010975~regulation of neuron projection development	3	2.01342	0.150886	P10586, Q04917, P61158	134	70	13528	4.32665	1	0.77942	93.0841
GOTERM_BP_FAT	GO:0010769~regulation of cell morphogenesis involved in differentiation	3	2.01342	0.17516	P10586, Q04917, P61158	134	77	13528	3.93332	1	0.814366	95.6935
GOTERM_BP_FAT	GO:0031344~regulation of cell projection organization	3	2.01342	0.21799	P10586, Q04917, P61158	134	89	13528	3.40299	1	0.853175	98.1973
Annotation Cluster 24	Enrichment Score: 1.0723442025788166
Category	Term	Count	%	PValue	Genes	List Total	Pop Hits	Pop Total	Fold Enrichment	Bonferroni	Benjamini	FDR
GOTERM_MF_FAT	GO:0008536~Ran GTPase binding	3	2.01342	0.00624131	Q96P70, P43487, O00410	132	12	12983	24.589	0.861714	0.123567	8.08691
GOTERM_BP_FAT	GO:0000059~protein import into nucleus, docking	3	2.01342	0.0118456	Q14974, Q96P70, O00410	134	17	13528	17.8156	1	0.258141	17.6854
GOTERM_CC_FAT	GO:0012505~endomembrane system	16	10.7383	0.0203068	Q14974, P46060, Q96P70, P37802, P05067, O94985, P53621, O00299, Q16706, P14625, P48444, P11021, P61158, P12004, O00410, O14579	138	782	12782	1.8951	0.995556	0.13284	23.5707
GOTERM_BP_FAT	GO:0043623~cellular protein complex assembly	6	4.02685	0.0218617	P07900, Q14974, P27797, P21333, Q96P70, O00410	134	162	13528	3.73908	1	0.37158	30.3031
GOTERM_CC_FAT	GO:0005635~nuclear envelope	7	4.69799	0.0230165	O00299, Q14974, P46060, Q96P70, P37802, P12004, O00410	138	205	12782	3.16274	0.997861	0.139237	26.2945
GOTERM_CC_FAT	GO:0005643~nuclear pore	4	2.68456	0.052868	Q14974, P46060, Q96P70, O00410	138	79	12782	4.68978	0.999999	0.229504	50.9178
GOTERM_MF_FAT	GO:0017016~Ras GTPase binding	4	2.68456	0.0643175	P21333, Q96P70, P43487, O00410	132	91	12983	4.32334	1	0.568417	59.1555
GOTERM_BP_FAT	GO:0006913~nucleocytoplasmic transport	5	3.3557	0.0678975	Q14974, P39687, P27797, Q96P70, O00410	134	156	13528	3.23574	1	0.592701	68.2845
GOTERM_BP_FAT	GO:0051169~nuclear transport	5	3.3557	0.0704465	Q14974, P39687, P27797, Q96P70, O00410	134	158	13528	3.19479	1	0.599581	69.6717
GOTERM_CC_FAT	GO:0046930~pore complex	4	2.68456	0.0819978	Q14974, P46060, Q96P70, O00410	138	95	12782	3.89992	1	0.305318	67.4037
GOTERM_MF_FAT	GO:0031267~small GTPase binding	4	2.68456	0.082188	P21333, Q96P70, P43487, O00410	132	101	12983	3.89529	1	0.647374	68.4982
GOTERM_BP_FAT	GO:0034622~cellular macromolecular complex assembly	7	4.69799	0.0937361	P07900, Q14974, P62318, P27797, P21333, Q96P70, O00410	134	318	13528	2.22228	1	0.668982	79.9613
GOTERM_MF_FAT	GO:0051020~GTPase binding	4	2.68456	0.0978512	P21333, Q96P70, P43487, O00410	132	109	12983	3.6094	1	0.687189	75.0168
GOTERM_BP_FAT	GO:0017038~protein import	4	2.68456	0.138498	Q14974, Q96P70, O00410, P63104	134	131	13528	3.0826	1	0.765339	91.2383
GOTERM_BP_FAT	GO:0034621~cellular macromolecular complex subunit organization	7	4.69799	0.140028	P07900, Q14974, P62318, P27797, P21333, Q96P70, O00410	134	357	13528	1.97951	1	0.764331	91.489
GOTERM_BP_FAT	GO:0033365~protein localization in organelle	4	2.68456	0.17366	Q14974, Q96P70, O00410, P63104	134	146	13528	2.7659	1	0.813507	95.5638
GOTERM_BP_FAT	GO:0006606~protein import into nucleus	3	2.01342	0.207176	Q14974, Q96P70, O00410	134	86	13528	3.52169	1	0.845454	97.7441
GOTERM_BP_FAT	GO:0051170~nuclear import	3	2.01342	0.214379	Q14974, Q96P70, O00410	134	88	13528	3.44166	1	0.851235	98.0565
GOTERM_MF_FAT	GO:0008565~protein transporter activity	3	2.01342	0.219025	Q14974, Q96P70, O00410	132	87	12983	3.39159	1	0.851228	96.4195
GOTERM_BP_FAT	GO:0034504~protein localization in nucleus	3	2.01342	0.236115	Q14974, Q96P70, O00410	134	94	13528	3.22198	1	0.86848	98.7709
GOTERM_CC_FAT	GO:0031967~organelle envelope	7	4.69799	0.658712	O00299, Q14974, P46060, Q96P70, P37802, P12004, O00410	138	620	12782	1.04575	1	0.926004	99.9999
GOTERM_CC_FAT	GO:0031975~envelope	7	4.69799	0.661786	O00299, Q14974, P46060, Q96P70, P37802, P12004, O00410	138	622	12782	1.04238	1	0.925859	99.9999
Annotation Cluster 25	Enrichment Score: 0.9962633495339274
Category	Term	Count	%	PValue	Genes	List Total	Pop Hits	Pop Total	Fold Enrichment	Bonferroni	Benjamini	FDR
GOTERM_MF_FAT	GO:0005080~protein kinase C binding	3	2.01342	0.0204553	P14314, P21333, P61981	132	22	12983	13.4122	0.998542	0.278588	24.298
GOTERM_MF_FAT	GO:0019901~protein kinase binding	4	2.68456	0.185545	P14314, P18669, P21333, P61981	132	147	12983	2.67636	1	0.843233	93.698
GOTERM_MF_FAT	GO:0019900~kinase binding	4	2.68456	0.270368	P14314, P18669, P21333, P61981	132	179	12983	2.1979	1	0.874464	98.5673
Annotation Cluster 26	Enrichment Score: 0.9814028687760136
Category	Term	Count	%	PValue	Genes	List Total	Pop Hits	Pop Total	Fold Enrichment	Bonferroni	Benjamini	FDR
GOTERM_CC_FAT	GO:0000267~cell fraction	19	12.7517	0.0407936	P60174, P46060, P27797, P30153, P05067, P53621, P27348, P10586, Q15046, O00299, Q9Y696, P14625, O60462, P05121, P07237, Q14118, P55072, O60506, P63104	138	1083	12782	1.62497	0.999983	0.201	42.0562
GOTERM_CC_FAT	GO:0005792~microsome	7	4.69799	0.0422601	P53621, P10586, P14625, P07237, P27797, P55072, O60506	138	237	12782	2.73571	0.999989	0.200297	43.2062
GOTERM_CC_FAT	GO:0042598~vesicular fraction	7	4.69799	0.0475099	P53621, P10586, P14625, P07237, P27797, P55072, O60506	138	244	12782	2.65722	0.999997	0.215304	47.1525
GOTERM_CC_FAT	GO:0005624~membrane fraction	11	7.38255	0.367568	P53621, P10586, O00299, P14625, O60462, P07237, P27797, P05067, P55072, Q14118, O60506	138	809	12782	1.2594	1	0.731468	99.7529
GOTERM_CC_FAT	GO:0005626~insoluble fraction	11	7.38255	0.411473	P53621, P10586, O00299, P14625, O60462, P07237, P27797, P05067, P55072, Q14118, O60506	138	839	12782	1.21437	1	0.767267	99.9037
Annotation Cluster 27	Enrichment Score: 0.8519794558741133
Category	Term	Count	%	PValue	Genes	List Total	Pop Hits	Pop Total	Fold Enrichment	Bonferroni	Benjamini	FDR
SP_PIR_KEYWORDS	Intermediate filament	4	2.68456	0.0223188	P08729, P08727, P02533, P05787	149	78	19235	6.6202	0.997236	0.150956	25.5627
SP_PIR_KEYWORDS	keratin	4	2.68456	0.0998181	P08729, P08727, P02533, P05787	149	144	19235	3.58594	1	0.428865	74.7251
GOTERM_CC_FAT	GO:0045095~keratin filament	3	2.01342	0.243153	P08729, P02533, P05787	138	88	12782	3.15761	1	0.592184	97.4015
GOTERM_CC_FAT	GO:0005882~intermediate filament	4	2.68456	0.312724	P08729, P08727, P02533, P05787	138	183	12782	2.02455	1	0.679538	99.2654
GOTERM_CC_FAT	GO:0045111~intermediate filament cytoskeleton	4	2.68456	0.324474	P08729, P08727, P02533, P05787	138	187	12782	1.98124	1	0.687631	99.414
Annotation Cluster 28	Enrichment Score: 0.815641223777108
Category	Term	Count	%	PValue	Genes	List Total	Pop Hits	Pop Total	Fold Enrichment	Bonferroni	Benjamini	FDR
SP_PIR_KEYWORDS	nucleotide-binding	21	14.094	0.0342156	Q9NVA2, P62491, P35579, Q99832, P60842, P49368, Q92734, P07900, P11142, Q15046, P61160, P13639, P08238, P14625, P50990, P11021, Q00839, P61158, Q9Y4L1, P55072, P41091	149	1686	19235	1.60793	0.999887	0.212681	36.5766
SP_PIR_KEYWORDS	atp-binding	17	11.4094	0.0490143	P35579, Q99832, P60842, P49368, Q92734, P07900, P11142, Q15046, P61160, P08238, P14625, P50990, P11021, Q00839, P61158, Q9Y4L1, P55072	149	1326	19235	1.65505	0.999998	0.268243	48.1751
GOTERM_MF_FAT	GO:0032555~purine ribonucleotide binding	24	16.1074	0.157967	Q12905, Q9NVA2, P07741, P62491, P35579, Q99832, P60842, P49368, Q92734, P07900, Q15046, P11142, P61160, P13639, P14625, P08238, Q9Y287, P50990, P11021, Q00839, P61158, Q9Y4L1, P55072, P41091	132	1836	12983	1.2857	1	0.816927	90.1311
GOTERM_MF_FAT	GO:0032553~ribonucleotide binding	24	16.1074	0.157967	Q12905, Q9NVA2, P07741, P62491, P35579, Q99832, P60842, P49368, Q92734, P07900, Q15046, P11142, P61160, P13639, P14625, P08238, Q9Y287, P50990, P11021, Q00839, P61158, Q9Y4L1, P55072, P41091	132	1836	12983	1.2857	1	0.816927	90.1311
GOTERM_MF_FAT	GO:0032559~adenyl ribonucleotide binding	20	13.4228	0.173817	Q12905, P07741, P35579, Q99832, P60842, P49368, Q92734, P07900, Q15046, P11142, P61160, P08238, P14625, Q9Y287, P50990, P11021, Q00839, P61158, Q9Y4L1, P55072	132	1497	12983	1.31404	1	0.839328	92.3597
GOTERM_MF_FAT	GO:0001882~nucleoside binding	21	14.094	0.191995	Q12905, P07741, P35579, Q99832, P60842, P49368, Q92734, P07900, P11142, Q15046, P61160, P14625, P08238, Q9Y287, P50990, P11021, O43707, Q00839, P61158, Q9Y4L1, P55072	132	1612	12983	1.28131	1	0.838093	94.338
GOTERM_MF_FAT	GO:0017076~purine nucleotide binding	24	16.1074	0.214672	Q12905, Q9NVA2, P07741, P62491, P35579, Q99832, P60842, P49368, Q92734, P07900, Q15046, P11142, P61160, P13639, P14625, P08238, Q9Y287, P50990, P11021, Q00839, P61158, Q9Y4L1, P55072, P41091	132	1918	12983	1.23073	1	0.858862	96.1412
GOTERM_MF_FAT	GO:0005524~ATP binding	19	12.7517	0.23107	Q12905, P35579, Q99832, P60842, P49368, Q92734, P07900, Q15046, P11142, P61160, P08238, P14625, Q9Y287, P50990, P11021, Q00839, P61158, Q9Y4L1, P55072	132	1477	12983	1.26524	1	0.861506	97.0958
GOTERM_MF_FAT	GO:0030554~adenyl nucleotide binding	20	13.4228	0.237938	Q12905, P07741, P35579, Q99832, P60842, P49368, Q92734, P07900, Q15046, P11142, P61160, P08238, P14625, Q9Y287, P50990, P11021, Q00839, P61158, Q9Y4L1, P55072	132	1577	12983	1.24738	1	0.857939	97.4264
GOTERM_MF_FAT	GO:0000166~nucleotide binding	27	18.1208	0.249796	Q12905, Q9NVA2, P07741, Q99832, P11142, P07900, P61160, P14625, Q9Y287, P50990, P11021, Q00839, P55072, O60506, P62491, P35579, Q99729, P60842, P49368, Q92734, Q15046, P11940, P13639, P08238, P61158, Q9Y4L1, P41091	132	2245	12983	1.1829	1	0.861153	97.9164
GOTERM_MF_FAT	GO:0001883~purine nucleoside binding	20	13.4228	0.259008	Q12905, P07741, P35579, Q99832, P60842, P49368, Q92734, P07900, Q15046, P11142, P61160, P08238, P14625, Q9Y287, P50990, P11021, Q00839, P61158, Q9Y4L1, P55072	132	1601	12983	1.22868	1	0.866738	98.2358
Annotation Cluster 29	Enrichment Score: 0.8006696577176732
Category	Term	Count	%	PValue	Genes	List Total	Pop Hits	Pop Total	Fold Enrichment	Bonferroni	Benjamini	FDR
SP_PIR_KEYWORDS	signal	35	23.4899	0.03439	Q02818, Q9H173, P27797, Q8NBP7, P02462, P13667, P10586, O14792, P14625, Q9BWS9, Q9P2B2, P05121, P11021, O75787, P41271, P07996, Q14118, P22692, Q8NBS9, O00622, P45452, O75487, P05067, O95967, O94985, Q15084, P14314, P13497, Q14697, O60462, P07237, Q9GZM7, Q9Y4L1, O43852, P19883	149	3250	19235	1.39024	0.999892	0.208796	36.7263
SP_PIR_KEYWORDS	disulfide bond	29	19.4631	0.126512	P27797, P02462, Q8NBP7, P13667, O14792, P10586, P14625, Q16706, Q9P2B2, P31949, P41271, P07996, Q14118, Q06830, O43396, P22692, Q8NBS9, O00622, P45452, P05067, O95967, Q15084, P49368, O00299, P13497, O60462, P07237, Q9GZM7, P19883	149	2924	19235	1.28034	1	0.506415	82.9508
SP_PIR_KEYWORDS	glycoprotein	28	18.7919	0.91081	Q9H173, P27797, Q8NBP7, P02462, O14792, P10586, P14625, Q16706, Q9P2B2, P05121, Q9Y287, P07996, Q14118, P22692, P05787, P45452, O75487, P05067, O95967, O94985, P14314, P13497, Q14697, O60462, Q9GZM7, Q9Y4L1, O43852, P19883	149	4318	19235	0.837108	1	0.999723	100
Annotation Cluster 30	Enrichment Score: 0.7848366326985554
Category	Term	Count	%	PValue	Genes	List Total	Pop Hits	Pop Total	Fold Enrichment	Bonferroni	Benjamini	FDR
GOTERM_CC_FAT	GO:0005615~extracellular space	12	8.05369	0.117396	Q02818, P13693, P53621, P13497, P22692, P31947, P27797, P45452, O75487, P07996, Q14118, Q8NBP7	138	685	12782	1.6226	1	0.393176	80.5281
SP_PIR_KEYWORDS	Secreted	18	12.0805	0.153279	P22692, P31947, P27797, O00622, P45452, O75487, O95967, Q8NBP7, P02462, P53621, Q15046, Q9BWS9, P05121, Q9GZM7, P41271, O43852, Q14118, P19883	149	1689	19235	1.37578	1	0.566178	88.652
GOTERM_CC_FAT	GO:0031012~extracellular matrix	7	4.69799	0.165999	P27797, P45452, O75487, P07996, Q14118, O95967, P02462	138	345	12782	1.87931	1	0.481316	90.7295
GOTERM_CC_FAT	GO:0005576~extracellular region	27	18.1208	0.174209	Q02818, P27797, P31947, P62158, P02462, Q8NBP7, P12814, P53621, Q9BWS9, P05121, P41271, O43707, P07996, Q14118, P22692, P21333, O00622, O75487, P45452, P05067, O95967, P13693, P13497, P07237, Q9GZM7, O43852, P19883	138	2010	12782	1.24419	1	0.494839	91.8565
GOTERM_CC_FAT	GO:0044421~extracellular region part	14	9.39597	0.228825	Q02818, P22692, P27797, P31947, O75487, P45452, O95967, Q8NBP7, P02462, P13693, P53621, P13497, P07996, Q14118	138	960	12782	1.35075	1	0.580346	96.6776
Annotation Cluster 31	Enrichment Score: 0.77852763994936
Category	Term	Count	%	PValue	Genes	List Total	Pop Hits	Pop Total	Fold Enrichment	Bonferroni	Benjamini	FDR
GOTERM_BP_FAT	GO:0006928~cell motion	13	8.72483	0.00250713	P61160, O15144, P06753, O60462, P62258, P47756, O15143, P05067, O00560, P23528, P07996, P61158, P35579	134	475	13528	2.76299	0.962028	0.100137	4.01696
GOTERM_BP_FAT	GO:0016477~cell migration	6	4.02685	0.136137	O60462, P62258, O00560, P23528, P07996, P35579	134	276	13528	2.19468	1	0.764151	90.8378
GOTERM_BP_FAT	GO:0007155~cell adhesion	11	7.38255	0.151122	P12814, P10586, P15311, P13497, O60462, O00622, P05067, P08865, P07996, P35579, O94985	134	700	13528	1.58644	1	0.777628	93.1154
GOTERM_BP_FAT	GO:0022610~biological adhesion	11	7.38255	0.152088	P12814, P10586, P15311, P13497, O60462, O00622, P05067, P08865, P07996, P35579, O94985	134	701	13528	1.58418	1	0.777596	93.2422
GOTERM_BP_FAT	GO:0001525~angiogenesis	4	2.68456	0.178529	O60462, O00622, P07996, P35579	134	148	13528	2.72852	1	0.816766	95.9719
GOTERM_BP_FAT	GO:0048870~cell motility	6	4.02685	0.185045	O60462, P62258, O00560, P23528, P07996, P35579	134	307	13528	1.97307	1	0.82295	96.4633
GOTERM_BP_FAT	GO:0051674~localization of cell	6	4.02685	0.185045	O60462, P62258, O00560, P23528, P07996, P35579	134	307	13528	1.97307	1	0.82295	96.4633
GOTERM_BP_FAT	GO:0016337~cell-cell adhesion	5	3.3557	0.287878	P10586, P15311, P13497, P35579, O94985	134	276	13528	1.8289	1	0.909664	99.6093
GOTERM_BP_FAT	GO:0048514~blood vessel morphogenesis	4	2.68456	0.343693	O60462, O00622, P07996, P35579	134	211	13528	1.91384	1	0.937423	99.897
GOTERM_BP_FAT	GO:0001568~blood vessel development	4	2.68456	0.434045	O60462, O00622, P07996, P35579	134	245	13528	1.64825	1	0.967224	99.9908
GOTERM_BP_FAT	GO:0001944~vasculature development	4	2.68456	0.449581	O60462, O00622, P07996, P35579	134	251	13528	1.60885	1	0.969461	99.9942
GOTERM_BP_FAT	GO:0030030~cell projection organization	5	3.3557	0.49103	O60462, P47756, P05067, O00560, P35579	134	368	13528	1.37167	1	0.978925	99.9984
Annotation Cluster 32	Enrichment Score: 0.7693692633142385
Category	Term	Count	%	PValue	Genes	List Total	Pop Hits	Pop Total	Fold Enrichment	Bonferroni	Benjamini	FDR
GOTERM_BP_FAT	GO:0040008~regulation of growth	7	4.69799	0.119895	P22692, P31947, P06733, O00622, P30153, P05067, P29401	134	341	13528	2.07239	1	0.738684	87.58
GOTERM_BP_FAT	GO:0001558~regulation of cell growth	5	3.3557	0.124246	P22692, P31947, P06733, O00622, P30153	134	194	13528	2.60194	1	0.740899	88.5457
GOTERM_BP_FAT	GO:0008361~regulation of cell size	4	2.68456	0.330225	P31947, P06733, P30153, P05067	134	206	13528	1.9603	1	0.932259	99.8564
Annotation Cluster 33	Enrichment Score: 0.7530832044610354
Category	Term	Count	%	PValue	Genes	List Total	Pop Hits	Pop Total	Fold Enrichment	Bonferroni	Benjamini	FDR
SP_PIR_KEYWORDS	glycolysis	3	2.01342	0.0450732	P60174, P18669, P06733	149	44	19235	8.80186	0.999994	0.254423	45.2946
GOTERM_BP_FAT	GO:0006096~glycolysis	3	2.01342	0.0778729	P60174, P18669, P06733	134	47	13528	6.44395	1	0.623983	73.3957
GOTERM_BP_FAT	GO:0016052~carbohydrate catabolic process	4	2.68456	0.0922851	P60174, P18669, Q9BWS9, P06733	134	109	13528	3.70478	1	0.669349	79.4308
GOTERM_BP_FAT	GO:0006007~glucose catabolic process	3	2.01342	0.111201	P60174, P18669, P06733	134	58	13528	5.22182	1	0.716075	85.4172
GOTERM_BP_FAT	GO:0019320~hexose catabolic process	3	2.01342	0.147476	P60174, P18669, P06733	134	69	13528	4.38936	1	0.775903	92.6163
GOTERM_BP_FAT	GO:0046365~monosaccharide catabolic process	3	2.01342	0.154311	P60174, P18669, P06733	134	71	13528	4.26571	1	0.780539	93.5259
GOTERM_BP_FAT	GO:0046164~alcohol catabolic process	3	2.01342	0.189297	P60174, P18669, P06733	134	81	13528	3.73908	1	0.826715	96.7529
GOTERM_BP_FAT	GO:0044275~cellular carbohydrate catabolic process	3	2.01342	0.203585	P60174, P18669, P06733	134	85	13528	3.56313	1	0.841545	97.5713
GOTERM_BP_FAT	GO:0019318~hexose metabolic process	4	2.68456	0.292549	P60174, Q16706, P18669, P06733	134	192	13528	2.10323	1	0.912628	99.6491
GOTERM_BP_FAT	GO:0005996~monosaccharide metabolic process	4	2.68456	0.373235	P60174, Q16706, P18669, P06733	134	222	13528	1.81901	1	0.948669	99.9514
GOTERM_BP_FAT	GO:0006006~glucose metabolic process	3	2.01342	0.445361	P60174, P18669, P06733	134	153	13528	1.97951	1	0.968558	99.9934
GOTERM_BP_FAT	GO:0006091~generation of precursor metabolites and energy	4	2.68456	0.597794	O43396, P60174, P18669, P06733	134	313	13528	1.29016	1	0.991809	100
Annotation Cluster 34	Enrichment Score: 0.7248136923905334
Category	Term	Count	%	PValue	Genes	List Total	Pop Hits	Pop Total	Fold Enrichment	Bonferroni	Benjamini	FDR
GOTERM_BP_FAT	GO:0048762~mesenchymal cell differentiation	3	2.01342	0.089584	O60462, P23528, Q99729	134	51	13528	5.93854	1	0.664417	78.408
GOTERM_BP_FAT	GO:0014031~mesenchymal cell development	3	2.01342	0.089584	O60462, P23528, Q99729	134	51	13528	5.93854	1	0.664417	78.408
GOTERM_BP_FAT	GO:0060485~mesenchyme development	3	2.01342	0.0925889	O60462, P23528, Q99729	134	52	13528	5.82434	1	0.667416	79.543
GOTERM_BP_FAT	GO:0032989~cellular component morphogenesis	7	4.69799	0.19654	P15311, O60462, P08727, P05067, P23528, P35579, Q99729	134	397	13528	1.78007	1	0.835465	97.1955
GOTERM_BP_FAT	GO:0000902~cell morphogenesis	6	4.02685	0.272776	P15311, O60462, P05067, P23528, P35579, Q99729	134	356	13528	1.70149	1	0.900315	99.4495
GOTERM_BP_FAT	GO:0000904~cell morphogenesis involved in differentiation	4	2.68456	0.43144	O60462, P05067, P35579, Q99729	134	244	13528	1.655	1	0.966833	99.9901
GOTERM_BP_FAT	GO:0030030~cell projection organization	5	3.3557	0.49103	O60462, P47756, P05067, O00560, P35579	134	368	13528	1.37167	1	0.978925	99.9984
Annotation Cluster 35	Enrichment Score: 0.6924994702161913
Category	Term	Count	%	PValue	Genes	List Total	Pop Hits	Pop Total	Fold Enrichment	Bonferroni	Benjamini	FDR
GOTERM_MF_FAT	GO:0008233~peptidase activity	10	6.71141	0.126107	P13497, O14818, Q92905, P05121, P06733, Q9GZM7, Q96FW1, P45452, P05067, Q8NBP7	132	574	12983	1.71352	1	0.746922	83.7253
SP_PIR_KEYWORDS	Protease	7	4.69799	0.170271	P13497, O14818, Q92905, Q96FW1, P45452, P05067, Q8NBP7	149	484	19235	1.86706	1	0.594312	91.2949
GOTERM_MF_FAT	GO:0004175~endopeptidase activity	7	4.69799	0.178475	P13497, O14818, P05121, P06733, Q9GZM7, P45452, Q8NBP7	132	375	12983	1.83598	1	0.839129	92.9199
GOTERM_MF_FAT	GO:0070011~peptidase activity, acting on L-amino acid peptides	9	6.04027	0.190463	P13497, O14818, Q92905, P05121, P06733, Q9GZM7, Q96FW1, P45452, Q8NBP7	132	549	12983	1.61239	1	0.843497	94.1916
SP_PIR_KEYWORDS	zymogen	3	2.01342	0.472322	P13497, P45452, Q8NBP7	149	206	19235	1.88001	1	0.926246	99.9766
Annotation Cluster 36	Enrichment Score: 0.6522998218630698
Category	Term	Count	%	PValue	Genes	List Total	Pop Hits	Pop Total	Fold Enrichment	Bonferroni	Benjamini	FDR
GOTERM_MF_FAT	GO:0004857~enzyme inhibitor activity	7	4.69799	0.05581	P46940, P05121, P31947, P11021, P05067, P61981, O00410	132	270	12983	2.54997	1	0.545705	53.8599
GOTERM_MF_FAT	GO:0004866~endopeptidase inhibitor activity	3	2.01342	0.431399	P05121, P11021, P05067	132	145	12983	2.03495	1	0.963257	99.9502
GOTERM_MF_FAT	GO:0030414~peptidase inhibitor activity	3	2.01342	0.45868	P05121, P11021, P05067	132	153	12983	1.92855	1	0.96671	99.9743
Annotation Cluster 37	Enrichment Score: 0.6482541701356169
Category	Term	Count	%	PValue	Genes	List Total	Pop Hits	Pop Total	Fold Enrichment	Bonferroni	Benjamini	FDR
GOTERM_BP_FAT	GO:0010033~response to organic substance	14	9.39597	0.0251117	P07900, P11142, O00299, P08238, P62879, P08727, O00622, P30153, P45452, P23528, P07996, P61158, P55072, Q8NBP7	134	721	13528	1.9603	1	0.381382	33.9904
GOTERM_BP_FAT	GO:0009719~response to endogenous stimulus	6	4.02685	0.367477	P62879, P08727, P45452, P23528, P07996, Q8NBP7	134	405	13528	1.49563	1	0.947136	99.9436
GOTERM_BP_FAT	GO:0009725~response to hormone stimulus	5	3.3557	0.488905	P62879, P08727, P45452, P07996, Q8NBP7	134	367	13528	1.37541	1	0.978779	99.9983
GOTERM_BP_FAT	GO:0048545~response to steroid hormone stimulus	3	2.01342	0.565785	P08727, P45452, P07996	134	192	13528	1.57743	1	0.988798	99.9999
Annotation Cluster 38	Enrichment Score: 0.6171016557874627
Category	Term	Count	%	PValue	Genes	List Total	Pop Hits	Pop Total	Fold Enrichment	Bonferroni	Benjamini	FDR
GOTERM_BP_FAT	GO:0032989~cellular component morphogenesis	7	4.69799	0.19654	P15311, O60462, P08727, P05067, P23528, P35579, Q99729	134	397	13528	1.78007	1	0.835465	97.1955
GOTERM_BP_FAT	GO:0051146~striated muscle cell differentiation	3	2.01342	0.214379	P08727, P05067, P35579	134	88	13528	3.44166	1	0.851235	98.0565
GOTERM_BP_FAT	GO:0042692~muscle cell differentiation	3	2.01342	0.334243	P08727, P05067, P35579	134	121	13528	2.50302	1	0.934024	99.8699
Annotation Cluster 39	Enrichment Score: 0.6143625790040449
Category	Term	Count	%	PValue	Genes	List Total	Pop Hits	Pop Total	Fold Enrichment	Bonferroni	Benjamini	FDR
SP_PIR_KEYWORDS	heparin-binding	3	2.01342	0.0893932	O00622, P05067, P07996	149	65	19235	5.95818	1	0.412176	70.6173
GOTERM_MF_FAT	GO:0030247~polysaccharide binding	4	2.68456	0.20351	Q9GZM7, O00622, P05067, P07996	132	154	12983	2.5547	1	0.849257	95.3333
GOTERM_MF_FAT	GO:0001871~pattern binding	4	2.68456	0.20351	Q9GZM7, O00622, P05067, P07996	132	154	12983	2.5547	1	0.849257	95.3333
GOTERM_MF_FAT	GO:0008201~heparin binding	3	2.01342	0.2788	O00622, P05067, P07996	132	103	12983	2.86474	1	0.878492	98.7749
GOTERM_MF_FAT	GO:0030246~carbohydrate binding	6	4.02685	0.2866	Q16706, P27797, Q9GZM7, O00622, P05067, P07996	132	354	12983	1.66705	1	0.881678	98.9418
SP_PIR_KEYWORDS	cell adhesion	5	3.3557	0.408723	P10586, O00622, P05067, P07996, O94985	149	422	19235	1.52955	1	0.894424	99.8964
GOTERM_MF_FAT	GO:0005539~glycosaminoglycan binding	3	2.01342	0.413988	O00622, P05067, P07996	132	140	12983	2.10763	1	0.958677	99.9252
Annotation Cluster 40	Enrichment Score: 0.5997076623916301
Category	Term	Count	%	PValue	Genes	List Total	Pop Hits	Pop Total	Fold Enrichment	Bonferroni	Benjamini	FDR
GOTERM_BP_FAT	GO:0010605~negative regulation of macromolecule metabolic process	20	13.4228	9.98869e-05	P60228, O43684, P27797, P06733, P30153, P21333, Q16576, Q8NBP7, Q99729, P27348, P08238, Q9UNM6, P62258, O14818, P31949, Q15008, P51665, P09429, P07996, P19883	134	734	13528	2.75082	0.122044	0.00863973	0.163014
GOTERM_BP_FAT	GO:0045892~negative regulation of transcription, DNA-dependent	7	4.69799	0.138725	P27348, P06733, P27797, Q16576, P09429, P19883, Q99729	134	356	13528	1.98507	1	0.763409	91.276
GOTERM_BP_FAT	GO:0051253~negative regulation of RNA metabolic process	7	4.69799	0.146627	P27348, P06733, P27797, Q16576, P09429, P19883, Q99729	134	362	13528	1.95217	1	0.776225	92.4952
GOTERM_BP_FAT	GO:0010558~negative regulation of macromolecule biosynthetic process	9	6.04027	0.170665	P60228, P27348, P31949, P06733, P27797, Q16576, P09429, P19883, Q99729	134	547	13528	1.66105	1	0.809617	95.2938
GOTERM_BP_FAT	GO:0031327~negative regulation of cellular biosynthetic process	9	6.04027	0.187533	P60228, P27348, P31949, P06733, P27797, Q16576, P09429, P19883, Q99729	134	561	13528	1.6196	1	0.825504	96.6355
GOTERM_BP_FAT	GO:0009890~negative regulation of biosynthetic process	9	6.04027	0.202544	P60228, P27348, P31949, P06733, P27797, Q16576, P09429, P19883, Q99729	134	573	13528	1.58568	1	0.841685	97.5189
GOTERM_BP_FAT	GO:0045934~negative regulation of nucleobase, nucleoside, nucleotide and nucleic acid metabolic process	8	5.36913	0.239231	P27348, P31949, P06733, P27797, Q16576, P09429, P19883, Q99729	134	512	13528	1.57743	1	0.870949	98.8503
GOTERM_BP_FAT	GO:0051172~negative regulation of nitrogen compound metabolic process	8	5.36913	0.249594	P27348, P31949, P06733, P27797, Q16576, P09429, P19883, Q99729	134	519	13528	1.55615	1	0.880665	99.081
GOTERM_BP_FAT	GO:0000122~negative regulation of transcription from RNA polymerase II promoter	5	3.3557	0.266015	P06733, P27797, Q16576, P09429, P19883	134	266	13528	1.89765	1	0.896055	99.3597
GOTERM_BP_FAT	GO:0016481~negative regulation of transcription	7	4.69799	0.297311	P27348, P06733, P27797, Q16576, P09429, P19883, Q99729	134	459	13528	1.53962	1	0.914442	99.6857
GOTERM_BP_FAT	GO:0010629~negative regulation of gene expression	7	4.69799	0.375907	P27348, P06733, P27797, Q16576, P09429, P19883, Q99729	134	504	13528	1.40216	1	0.948577	99.9547
GOTERM_MF_FAT	GO:0016564~transcription repressor activity	3	2.01342	0.832259	P06733, P27797, Q16576	132	316	12983	0.93376	1	0.999684	100
GOTERM_BP_FAT	GO:0006357~regulation of transcription from RNA polymerase II promoter	6	4.02685	0.848718	P06733, P27797, Q16576, P05067, P09429, P19883	134	727	13528	0.833193	1	0.999857	100
GOTERM_BP_FAT	GO:0051252~regulation of RNA metabolic process	12	8.05369	0.975692	Q12905, P27348, P11940, P06733, P27797, Q16576, P05067, P09429, Q00839, P19883, O60506, Q99729	134	1813	13528	0.668209	1	1	100
GOTERM_BP_FAT	GO:0006355~regulation of transcription, DNA-dependent	9	6.04027	0.997521	Q12905, P27348, P06733, P27797, Q16576, P05067, P09429, P19883, Q99729	134	1773	13528	0.512463	1	1	100
GOTERM_MF_FAT	GO:0030528~transcription regulator activity	7	4.69799	0.99858	Q12905, Q92905, P06733, P27797, Q04917, Q16576, Q99729	132	1512	12983	0.455352	1	1	100
GOTERM_BP_FAT	GO:0045449~regulation of transcription	13	8.72483	0.999641	Q12905, P27348, P39687, P27797, P06733, Q04917, P30153, P21333, Q16576, P09429, P05067, P19883, Q99729	134	2601	13528	0.504582	1	1	100
GOTERM_MF_FAT	GO:0003677~DNA binding	11	7.38255	0.999792	Q02818, Q16531, Q12905, P06733, P27797, P05067, P09429, Q00839, P12004, Q99729	132	2331	12983	0.464143	1	1	100
Annotation Cluster 41	Enrichment Score: 0.5661247194779094
Category	Term	Count	%	PValue	Genes	List Total	Pop Hits	Pop Total	Fold Enrichment	Bonferroni	Benjamini	FDR
GOTERM_BP_FAT	GO:0033554~cellular response to stress	11	7.38255	0.0523691	Q16531, P31947, P05198, P11021, P09429, P07996, P55072, P12004, Q06830, Q8NBP7	134	566	13528	1.96203	1	0.52935	58.4602
GOTERM_BP_FAT	GO:0006289~nucleotide-excision repair	3	2.01342	0.101775	Q16531, P12004	134	55	13528	5.50665	1	0.688227	82.6752
GOTERM_BP_FAT	GO:0070647~protein modification by small protein conjugation or removal	4	2.68456	0.208477	Q16531, Q92905, P55072	134	160	13528	2.52388	1	0.845712	97.8038
GOTERM_BP_FAT	GO:0006259~DNA metabolic process	8	5.36913	0.230467	Q16531, P08729, P22692, Q16576, P09429, P55072, P12004	134	506	13528	1.59613	1	0.862562	98.6138
GOTERM_BP_FAT	GO:0006974~response to DNA damage stimulus	6	4.02685	0.305179	Q16531, P31947, P09429, P55072, P12004	134	373	13528	1.62394	1	0.918746	99.7385
GOTERM_BP_FAT	GO:0006281~DNA repair	5	3.3557	0.305555	Q16531, P09429, P55072, P12004	134	284	13528	1.77738	1	0.917971	99.7408
GOTERM_BP_FAT	GO:0016567~protein ubiquitination	3	2.01342	0.327043	Q16531, P55072	134	119	13528	2.54509	1	0.931979	99.8449
GOTERM_BP_FAT	GO:0032446~protein modification by small protein conjugation	3	2.01342	0.373401	Q16531, P55072	134	132	13528	2.29444	1	0.948011	99.9517
SP_PIR_KEYWORDS	ubl conjugation pathway	4	2.68456	0.754429	Q16531, Q96FW1, P55072	149	509	19235	1.01449	1	0.993398	100
SP_PIR_KEYWORDS	dna-binding	8	5.36913	0.991576	Q02818, Q16531, Q12905, P06733, P09429, Q00839, P12004	149	1868	19235	0.552865	1	1	100
Annotation Cluster 42	Enrichment Score: 0.5523837188253847
Category	Term	Count	%	PValue	Genes	List Total	Pop Hits	Pop Total	Fold Enrichment	Bonferroni	Benjamini	FDR
GOTERM_BP_FAT	GO:0043281~regulation of caspase activity	3	2.01342	0.182208	P31947, P11021, P55072	134	79	13528	3.83374	1	0.821703	96.2567
GOTERM_BP_FAT	GO:0052548~regulation of endopeptidase activity	3	2.01342	0.192856	P31947, P11021, P55072	134	82	13528	3.69348	1	0.831053	96.978
GOTERM_BP_FAT	GO:0052547~regulation of peptidase activity	3	2.01342	0.207176	P31947, P11021, P55072	134	86	13528	3.52169	1	0.845454	97.7441
GOTERM_BP_FAT	GO:0051336~regulation of hydrolase activity	3	2.01342	0.847861	P31947, P11021, P55072	134	337	13528	0.898711	1	0.999858	100
Annotation Cluster 43	Enrichment Score: 0.5517302314158073
Category	Term	Count	%	PValue	Genes	List Total	Pop Hits	Pop Total	Fold Enrichment	Bonferroni	Benjamini	FDR
GOTERM_CC_FAT	GO:0031012~extracellular matrix	7	4.69799	0.165999	P27797, P45452, O75487, P07996, Q14118, O95967, P02462	138	345	12782	1.87931	1	0.481316	90.7295
GOTERM_CC_FAT	GO:0005604~basement membrane	3	2.01342	0.203688	Q14118, O95967, P02462	138	78	12782	3.56243	1	0.54201	94.9422
GOTERM_CC_FAT	GO:0005578~proteinaceous extracellular matrix	6	4.02685	0.259396	P27797, P45452, O75487, Q14118, O95967, P02462	138	320	12782	1.73668	1	0.615241	98.0444
GOTERM_CC_FAT	GO:0044420~extracellular matrix part	3	2.01342	0.357696	Q14118, O95967, P02462	138	117	12782	2.37495	1	0.723156	99.6973
SP_PIR_KEYWORDS	extracellular matrix	3	2.01342	0.555646	P27797, P45452, P02462	149	241	19235	1.60698	1	0.957565	99.9975
Annotation Cluster 44	Enrichment Score: 0.5467307170103712
Category	Term	Count	%	PValue	Genes	List Total	Pop Hits	Pop Total	Fold Enrichment	Bonferroni	Benjamini	FDR
GOTERM_BP_FAT	GO:0006917~induction of apoptosis	7	4.69799	0.0958754	P62258, P31947, Q9Y287, P30153, P05067, Q06830, Q8NBP7	134	320	13528	2.2084	1	0.671408	80.72
GOTERM_BP_FAT	GO:0012502~induction of programmed cell death	7	4.69799	0.0969549	P62258, P31947, Q9Y287, P30153, P05067, Q06830, Q8NBP7	134	321	13528	2.20152	1	0.672631	81.0926
GOTERM_BP_FAT	GO:0043065~positive regulation of apoptosis	8	5.36913	0.131336	P10586, P62258, P31947, Q9Y287, P30153, P05067, Q06830, Q8NBP7	134	430	13528	1.87824	1	0.756159	89.9698
GOTERM_BP_FAT	GO:0043068~positive regulation of programmed cell death	8	5.36913	0.134762	P10586, P62258, P31947, Q9Y287, P30153, P05067, Q06830, Q8NBP7	134	433	13528	1.86522	1	0.763019	90.5968
GOTERM_BP_FAT	GO:0010942~positive regulation of cell death	8	5.36913	0.137071	P10586, P62258, P31947, Q9Y287, P30153, P05067, Q06830, Q8NBP7	134	435	13528	1.85665	1	0.76409	90.9984
GOTERM_BP_FAT	GO:0019220~regulation of phosphate metabolic process	6	4.02685	0.521192	P62258, P31947, P30153, P05067, P07996, P61981	134	485	13528	1.24893	1	0.983442	99.9994
GOTERM_BP_FAT	GO:0051174~regulation of phosphorus metabolic process	6	4.02685	0.521192	P62258, P31947, P30153, P05067, P07996, P61981	134	485	13528	1.24893	1	0.983442	99.9994
GOTERM_BP_FAT	GO:0006915~apoptosis	7	4.69799	0.545278	P62258, P05787, P31947, Q9Y287, P05067, P07996, P55072	134	602	13528	1.1739	1	0.986383	99.9997
GOTERM_BP_FAT	GO:0012501~programmed cell death	7	4.69799	0.559972	P62258, P05787, P31947, Q9Y287, P05067, P07996, P55072	134	611	13528	1.15661	1	0.988185	99.9998
GOTERM_BP_FAT	GO:0008219~cell death	7	4.69799	0.716344	P62258, P05787, P31947, Q9Y287, P05067, P07996, P55072	134	719	13528	0.982874	1	0.998055	100
GOTERM_BP_FAT	GO:0016265~death	7	4.69799	0.722578	P62258, P05787, P31947, Q9Y287, P05067, P07996, P55072	134	724	13528	0.976086	1	0.998215	100
Annotation Cluster 45	Enrichment Score: 0.5463003210525489
Category	Term	Count	%	PValue	Genes	List Total	Pop Hits	Pop Total	Fold Enrichment	Bonferroni	Benjamini	FDR
GOTERM_MF_FAT	GO:0042802~identical protein binding	11	7.38255	0.112459	Q92734, P07900, O14818, P31949, P21333, P05067, O43707, P07996, P35579, Q99832, Q8NBP7	132	640	12983	1.69049	1	0.727459	79.9481
GOTERM_MF_FAT	GO:0042803~protein homodimerization activity	5	3.3557	0.436536	P07900, P31949, P21333, O43707, P35579	132	334	12983	1.4724	1	0.962965	99.9559
GOTERM_MF_FAT	GO:0046983~protein dimerization activity	7	4.69799	0.467825	P07900, P31949, P21333, P30153, O00560, O43707, P35579	132	542	12983	1.27028	1	0.965899	99.9796
Annotation Cluster 46	Enrichment Score: 0.5359733779973789
Category	Term	Count	%	PValue	Genes	List Total	Pop Hits	Pop Total	Fold Enrichment	Bonferroni	Benjamini	FDR
GOTERM_CC_FAT	GO:0030055~cell-substrate junction	4	2.68456	0.118892	P12814, O15144, O00560, P61158	138	112	12782	3.30797	1	0.388237	80.9561
GOTERM_CC_FAT	GO:0005912~adherens junction	4	2.68456	0.231554	P12814, O15144, O00560, P35579	138	155	12782	2.39028	1	0.580701	96.8284
GOTERM_CC_FAT	GO:0070161~anchoring junction	4	2.68456	0.28052	P12814, O15144, O00560, P35579	138	172	12782	2.15403	1	0.644671	98.6615
GOTERM_CC_FAT	GO:0005925~focal adhesion	3	2.01342	0.298802	P12814, O15144, O00560	138	102	12782	2.72421	1	0.667954	99.0447
GOTERM_CC_FAT	GO:0005924~cell-substrate adherens junction	3	2.01342	0.314631	P12814, O15144, O00560	138	106	12782	2.62141	1	0.678061	99.2917
GOTERM_CC_FAT	GO:0016323~basolateral plasma membrane	4	2.68456	0.371395	P12814, O15144, O00560, P61158	138	203	12782	1.82509	1	0.732297	99.7718
GOTERM_CC_FAT	GO:0030054~cell junction	6	4.02685	0.656744	P12814, O15144, O00560, P61158, P35579, O94985	138	518	12782	1.07286	1	0.926744	99.9999
Annotation Cluster 47	Enrichment Score: 0.5049317577530503
Category	Term	Count	%	PValue	Genes	List Total	Pop Hits	Pop Total	Fold Enrichment	Bonferroni	Benjamini	FDR
SP_PIR_KEYWORDS	Protease	7	4.69799	0.170271	P13497, O14818, Q92905, Q96FW1, P45452, P05067, Q8NBP7	149	484	19235	1.86706	1	0.594312	91.2949
SP_PIR_KEYWORDS	metalloprotease	3	2.01342	0.324099	P13497, Q92905, P45452	149	151	19235	2.56478	1	0.818034	99.4043
GOTERM_MF_FAT	GO:0008237~metallopeptidase activity	3	2.01342	0.553843	P13497, Q92905, P45452	132	183	12983	1.61239	1	0.98365	99.9981
Annotation Cluster 48	Enrichment Score: 0.49205742050144435
Category	Term	Count	%	PValue	Genes	List Total	Pop Hits	Pop Total	Fold Enrichment	Bonferroni	Benjamini	FDR
GOTERM_BP_FAT	GO:0048167~regulation of synaptic plasticity	3	2.01342	0.130687	Q04917, P62491, P61981	134	64	13528	4.73228	1	0.756986	89.8467
GOTERM_BP_FAT	GO:0044057~regulation of system process	5	3.3557	0.361367	P06753, Q04917, P62491, P19883, P61981	134	309	13528	1.63358	1	0.945358	99.934
GOTERM_BP_FAT	GO:0050804~regulation of synaptic transmission	3	2.01342	0.387422	Q04917, P62491, P61981	134	136	13528	2.22695	1	0.952895	99.9666
GOTERM_BP_FAT	GO:0051969~regulation of transmission of nerve impulse	3	2.01342	0.42524	Q04917, P62491, P61981	134	147	13528	2.06031	1	0.965136	99.9882
GOTERM_BP_FAT	GO:0031644~regulation of neurological system process	3	2.01342	0.445361	Q04917, P62491, P61981	134	153	13528	1.97951	1	0.968558	99.9934
Annotation Cluster 49	Enrichment Score: 0.4633724173725161
Category	Term	Count	%	PValue	Genes	List Total	Pop Hits	Pop Total	Fold Enrichment	Bonferroni	Benjamini	FDR
GOTERM_BP_FAT	GO:0051223~regulation of protein transport	3	2.01342	0.308961	P21333, P62491, Q06830	134	114	13528	2.65672	1	0.919631	99.7608
GOTERM_BP_FAT	GO:0070201~regulation of establishment of protein localization	3	2.01342	0.334243	P21333, P62491, Q06830	134	121	13528	2.50302	1	0.934024	99.8699
GOTERM_BP_FAT	GO:0032880~regulation of protein localization	3	2.01342	0.394382	P21333, P62491, Q06830	134	138	13528	2.19468	1	0.954814	99.9723
Annotation Cluster 50	Enrichment Score: 0.4364078377654732
Category	Term	Count	%	PValue	Genes	List Total	Pop Hits	Pop Total	Fold Enrichment	Bonferroni	Benjamini	FDR
GOTERM_CC_FAT	GO:0005819~spindle	4	2.68456	0.209103	P05067, Q9P258, P35579, P62158	138	147	12782	2.52036	1	0.547963	95.3747
GOTERM_BP_FAT	GO:0022403~cell cycle phase	7	4.69799	0.222848	O43684, P08729, Q9UNM6, P05067, P43487, Q9P258, P35579	134	414	13528	1.70697	1	0.856849	98.3718
GOTERM_CC_FAT	GO:0015630~microtubule cytoskeleton	7	4.69799	0.539501	P15311, P30153, P05067, P43487, Q9P258, P35579, P62158	138	549	12782	1.18099	1	0.862969	99.9961
GOTERM_BP_FAT	GO:0007017~microtubule-based process	3	2.01342	0.714507	P05067, P43487, P35579	134	253	13528	1.1971	1	0.998085	100
Annotation Cluster 51	Enrichment Score: 0.42771355810627526
Category	Term	Count	%	PValue	Genes	List Total	Pop Hits	Pop Total	Fold Enrichment	Bonferroni	Benjamini	FDR
GOTERM_BP_FAT	GO:0019725~cellular homeostasis	10	6.71141	0.0404199	P13667, P13693, Q15084, O43396, P14625, Q8NBS9, P07237, P27797, P05067, Q06830	134	466	13528	2.16642	1	0.480881	49.0264
GOTERM_BP_FAT	GO:0006874~cellular calcium ion homeostasis	4	2.68456	0.268493	P13693, P14625, P27797, P05067	134	183	13528	2.20667	1	0.897292	99.3941
GOTERM_BP_FAT	GO:0055074~calcium ion homeostasis	4	2.68456	0.281833	P13693, P14625, P27797, P05067	134	188	13528	2.14798	1	0.906531	99.5514
GOTERM_BP_FAT	GO:0006875~cellular metal ion homeostasis	4	2.68456	0.303295	P13693, P14625, P27797, P05067	134	196	13528	2.06031	1	0.918305	99.7267
GOTERM_BP_FAT	GO:0055065~metal ion homeostasis	4	2.68456	0.32753	P13693, P14625, P27797, P05067	134	205	13528	1.96986	1	0.931362	99.8467
GOTERM_BP_FAT	GO:0030005~cellular di-, tri-valent inorganic cation homeostasis	4	2.68456	0.38659	P13693, P14625, P27797, P05067	134	227	13528	1.77895	1	0.953186	99.9658
GOTERM_BP_FAT	GO:0055066~di-, tri-valent inorganic cation homeostasis	4	2.68456	0.418355	P13693, P14625, P27797, P05067	134	239	13528	1.68963	1	0.963098	99.9857
GOTERM_BP_FAT	GO:0030003~cellular cation homeostasis	4	2.68456	0.457287	P13693, P14625, P27797, P05067	134	254	13528	1.58985	1	0.971424	99.9954
GOTERM_BP_FAT	GO:0055080~cation homeostasis	4	2.68456	0.536354	P13693, P14625, P27797, P05067	134	286	13528	1.41196	1	0.985387	99.9996
GOTERM_BP_FAT	GO:0048878~chemical homeostasis	6	4.02685	0.569758	P13693, P14625, P05121, P27797, P05067, Q8NBP7	134	512	13528	1.18307	1	0.989138	99.9999
GOTERM_BP_FAT	GO:0006873~cellular ion homeostasis	4	2.68456	0.716071	P13693, P14625, P27797, P05067	134	374	13528	1.07974	1	0.998092	100
GOTERM_BP_FAT	GO:0055082~cellular chemical homeostasis	4	2.68456	0.72613	P13693, P14625, P27797, P05067	134	380	13528	1.06269	1	0.998284	100
GOTERM_BP_FAT	GO:0050801~ion homeostasis	4	2.68456	0.770888	P13693, P14625, P27797, P05067	134	409	13528	0.987337	1	0.999226	100
Annotation Cluster 52	Enrichment Score: 0.4147762822324569
Category	Term	Count	%	PValue	Genes	List Total	Pop Hits	Pop Total	Fold Enrichment	Bonferroni	Benjamini	FDR
GOTERM_BP_FAT	GO:0006469~negative regulation of protein kinase activity	3	2.01342	0.210775	P31947, P30153, P61981	134	87	13528	3.48121	1	0.847507	97.9056
GOTERM_BP_FAT	GO:0033673~negative regulation of kinase activity	3	2.01342	0.221606	P31947, P30153, P61981	134	90	13528	3.36517	1	0.856732	98.3288
GOTERM_BP_FAT	GO:0051348~negative regulation of transferase activity	3	2.01342	0.243391	P31947, P30153, P61981	134	96	13528	3.15485	1	0.874654	98.9488
GOTERM_BP_FAT	GO:0008361~regulation of cell size	4	2.68456	0.330225	P31947, P06733, P30153, P05067	134	206	13528	1.9603	1	0.932259	99.8564
GOTERM_BP_FAT	GO:0045859~regulation of protein kinase activity	5	3.3557	0.441366	P31947, P30153, P05067, P07996, P61981	134	345	13528	1.46312	1	0.968706	99.9926
GOTERM_BP_FAT	GO:0043549~regulation of kinase activity	5	3.3557	0.467476	P31947, P30153, P05067, P07996, P61981	134	357	13528	1.41394	1	0.973986	99.9966
GOTERM_BP_FAT	GO:0051338~regulation of transferase activity	5	3.3557	0.499492	P31947, P30153, P05067, P07996, P61981	134	372	13528	1.35693	1	0.980517	99.9988
GOTERM_BP_FAT	GO:0019220~regulation of phosphate metabolic process	6	4.02685	0.521192	P62258, P31947, P30153, P05067, P07996, P61981	134	485	13528	1.24893	1	0.983442	99.9994
GOTERM_BP_FAT	GO:0051174~regulation of phosphorus metabolic process	6	4.02685	0.521192	P62258, P31947, P30153, P05067, P07996, P61981	134	485	13528	1.24893	1	0.983442	99.9994
GOTERM_BP_FAT	GO:0042325~regulation of phosphorylation	5	3.3557	0.677084	P31947, P30153, P05067, P07996, P61981	134	466	13528	1.08321	1	0.996756	100
Annotation Cluster 53	Enrichment Score: 0.404004539130291
Category	Term	Count	%	PValue	Genes	List Total	Pop Hits	Pop Total	Fold Enrichment	Bonferroni	Benjamini	FDR
GOTERM_MF_FAT	GO:0004175~endopeptidase activity	7	4.69799	0.178475	P13497, O14818, P05121, P06733, Q9GZM7, P45452, Q8NBP7	132	375	12983	1.83598	1	0.839129	92.9199
GOTERM_MF_FAT	GO:0004252~serine-type endopeptidase activity	3	2.01342	0.462037	P05121, P06733, Q8NBP7	132	154	12983	1.91603	1	0.965876	99.9764
GOTERM_MF_FAT	GO:0008236~serine-type peptidase activity	3	2.01342	0.538814	P05121, P06733, Q8NBP7	132	178	12983	1.65769	1	0.983027	99.997
GOTERM_MF_FAT	GO:0017171~serine hydrolase activity	3	2.01342	0.544866	P05121, P06733, Q8NBP7	132	180	12983	1.63927	1	0.983055	99.9975
Annotation Cluster 54	Enrichment Score: 0.2991821102633734
Category	Term	Count	%	PValue	Genes	List Total	Pop Hits	Pop Total	Fold Enrichment	Bonferroni	Benjamini	FDR
GOTERM_CC_FAT	GO:0000775~chromosome, centromeric region	3	2.01342	0.384607	O43684, P46060, Q9P258	138	124	12782	2.24088	1	0.74424	99.8272
GOTERM_CC_FAT	GO:0005694~chromosome	6	4.02685	0.551116	P60228, O43684, P46060, P09429, Q9P258, P12004	138	460	12782	1.20813	1	0.866536	99.9972
GOTERM_CC_FAT	GO:0044427~chromosomal part	5	3.3557	0.597301	P60228, O43684, P46060, Q9P258, P12004	138	386	12782	1.19978	1	0.896204	99.9993
Annotation Cluster 55	Enrichment Score: 0.27840010619401867
Category	Term	Count	%	PValue	Genes	List Total	Pop Hits	Pop Total	Fold Enrichment	Bonferroni	Benjamini	FDR
GOTERM_BP_FAT	GO:0009968~negative regulation of signal transduction	4	2.68456	0.370558	P10586, P27797, P30153, P07996	134	221	13528	1.82724	1	0.948015	99.9479
GOTERM_BP_FAT	GO:0010648~negative regulation of cell communication	4	2.68456	0.441833	P10586, P27797, P30153, P07996	134	248	13528	1.62831	1	0.968366	99.9927
GOTERM_BP_FAT	GO:0042127~regulation of cell proliferation	6	4.02685	0.892658	P10586, P31949, P05121, P31947, P27797, P07996	134	787	13528	0.769671	1	0.999964	100
Annotation Cluster 56	Enrichment Score: 0.2338433390926557
Category	Term	Count	%	PValue	Genes	List Total	Pop Hits	Pop Total	Fold Enrichment	Bonferroni	Benjamini	FDR
GOTERM_MF_FAT	GO:0003924~GTPase activity	4	2.68456	0.358631	P13639, P62879, P62491, P41091	132	211	12983	1.86457	1	0.932732	99.7477
SP_PIR_KEYWORDS	gtp-binding	4	2.68456	0.465901	P13639, Q9NVA2, P62491, P41091	149	329	19235	1.56953	1	0.9256	99.9726
GOTERM_MF_FAT	GO:0005525~GTP binding	4	2.68456	0.729173	P13639, Q9NVA2, P62491, P41091	132	372	12983	1.05759	1	0.998078	100
GOTERM_MF_FAT	GO:0019001~guanyl nucleotide binding	4	2.68456	0.745599	P13639, Q9NVA2, P62491, P41091	132	382	12983	1.02991	1	0.998429	100
GOTERM_MF_FAT	GO:0032561~guanyl ribonucleotide binding	4	2.68456	0.745599	P13639, Q9NVA2, P62491, P41091	132	382	12983	1.02991	1	0.998429	100
Annotation Cluster 57	Enrichment Score: 0.2325377069767597
Category	Term	Count	%	PValue	Genes	List Total	Pop Hits	Pop Total	Fold Enrichment	Bonferroni	Benjamini	FDR
SP_PIR_KEYWORDS	neurogenesis	3	2.01342	0.308275	O60462, Q9Y6E2, Q16555	149	146	19235	2.65262	1	0.804157	99.1937
SP_PIR_KEYWORDS	differentiation	4	2.68456	0.690836	P13497, O60462, Q9Y6E2, Q16555	149	460	19235	1.12256	1	0.987436	100
SP_PIR_KEYWORDS	developmental protein	4	2.68456	0.942049	P13497, O60462, Q9Y6E2, Q16555	149	779	19235	0.66287	1	0.999918	100
Annotation Cluster 58	Enrichment Score: 0.22480864551521312
Category	Term	Count	%	PValue	Genes	List Total	Pop Hits	Pop Total	Fold Enrichment	Bonferroni	Benjamini	FDR
GOTERM_BP_FAT	GO:0001701~in utero embryonic development	3	2.01342	0.518678	Q16706, Q99873, P35579	134	176	13528	1.72083	1	0.983247	99.9993
GOTERM_BP_FAT	GO:0043009~chordate embryonic development	4	2.68456	0.635729	Q16706, Q99873, P23528, P35579	134	331	13528	1.22	1	0.994601	100
GOTERM_BP_FAT	GO:0009792~embryonic development ending in birth or egg hatching	4	2.68456	0.641807	Q16706, Q99873, P23528, P35579	134	334	13528	1.20904	1	0.99484	100
Annotation Cluster 59	Enrichment Score: 0.19698448995759463
Category	Term	Count	%	PValue	Genes	List Total	Pop Hits	Pop Total	Fold Enrichment	Bonferroni	Benjamini	FDR
GOTERM_MF_FAT	GO:0008047~enzyme activator activity	5	3.3557	0.43879	P46940, P46060, O95433, P05067, P43487	132	335	12983	1.468	1	0.961598	99.9582
GOTERM_MF_FAT	GO:0060589~nucleoside-triphosphatase regulator activity	5	3.3557	0.603122	P46940, P46060, O95433, P43487, O00410	132	413	12983	1.19075	1	0.989568	99.9996
GOTERM_MF_FAT	GO:0005096~GTPase activator activity	3	2.01342	0.654231	P46940, P46060, P43487	132	220	12983	1.34122	1	0.994275	99.9999
GOTERM_MF_FAT	GO:0005083~small GTPase regulator activity	3	2.01342	0.767657	P46940, P46060, P43487	132	274	12983	1.07689	1	0.998867	100
GOTERM_MF_FAT	GO:0030695~GTPase regulator activity	4	2.68456	0.778964	P46940, P46060, P43487, O00410	132	404	12983	0.973822	1	0.999005	100
Annotation Cluster 60	Enrichment Score: 0.1397996073919123
Category	Term	Count	%	PValue	Genes	List Total	Pop Hits	Pop Total	Fold Enrichment	Bonferroni	Benjamini	FDR
GOTERM_BP_FAT	GO:0010604~positive regulation of macromolecule metabolic process	11	7.38255	0.334442	Q12905, O14818, Q9UNM6, Q15008, P27797, Q04917, P51665, P05067, P07996, Q8NBP7, Q99729	134	857	13528	1.29581	1	0.933235	99.8705
GOTERM_BP_FAT	GO:0031328~positive regulation of cellular biosynthetic process	8	5.36913	0.513515	Q12905, P07900, P08238, P27797, Q04917, P05067, P07996, Q99729	134	685	13528	1.17904	1	0.982827	99.9992
GOTERM_BP_FAT	GO:0009891~positive regulation of biosynthetic process	8	5.36913	0.529058	Q12905, P07900, P08238, P27797, Q04917, P05067, P07996, Q99729	134	695	13528	1.16207	1	0.984629	99.9995
GOTERM_BP_FAT	GO:0051173~positive regulation of nitrogen compound metabolic process	7	4.69799	0.611884	Q12905, P07900, P08238, P27797, Q04917, P05067, Q99729	134	644	13528	1.09734	1	0.992936	100
GOTERM_BP_FAT	GO:0010557~positive regulation of macromolecule biosynthetic process	6	4.02685	0.77663	Q12905, P27797, Q04917, P05067, P07996, Q99729	134	654	13528	0.926195	1	0.999297	100
GOTERM_BP_FAT	GO:0045935~positive regulation of nucleobase, nucleoside, nucleotide and nucleic acid metabolic process	5	3.3557	0.867799	Q12905, P27797, Q04917, P05067, Q99729	134	624	13528	0.808936	1	0.999913	100
GOTERM_BP_FAT	GO:0045941~positive regulation of transcription	4	2.68456	0.919842	Q12905, Q04917, P05067, Q99729	134	564	13528	0.715994	1	0.999989	100
GOTERM_BP_FAT	GO:0010628~positive regulation of gene expression	4	2.68456	0.92915	Q12905, Q04917, P05067, Q99729	134	581	13528	0.695045	1	0.999994	100
GOTERM_BP_FAT	GO:0045893~positive regulation of transcription, DNA-dependent	3	2.01342	0.951267	Q12905, P05067, Q99729	134	477	13528	0.634939	1	0.999999	100
GOTERM_BP_FAT	GO:0051254~positive regulation of RNA metabolic process	3	2.01342	0.952885	Q12905, P05067, Q99729	134	481	13528	0.629658	1	0.999999	100
GOTERM_MF_FAT	GO:0030528~transcription regulator activity	7	4.69799	0.99858	Q12905, Q92905, P06733, P27797, Q04917, Q16576, Q99729	132	1512	12983	0.455352	1	1	100
Annotation Cluster 61	Enrichment Score: 0.08599298704524719
Category	Term	Count	%	PValue	Genes	List Total	Pop Hits	Pop Total	Fold Enrichment	Bonferroni	Benjamini	FDR
GOTERM_BP_FAT	GO:0009611~response to wounding	5	3.3557	0.770375	P22692, P05121, P07996, O95967, P63104	134	530	13528	0.952408	1	0.999238	100
GOTERM_BP_FAT	GO:0006954~inflammatory response	3	2.01342	0.833054	P22692, P07996, P63104	134	325	13528	0.931894	1	0.999799	100
GOTERM_BP_FAT	GO:0006952~defense response	5	3.3557	0.860292	O00299, P22692, P07996, Q06830, P63104	134	615	13528	0.820774	1	0.999895	100
Annotation Cluster 62	Enrichment Score: 0.051121661855091316
Category	Term	Count	%	PValue	Genes	List Total	Pop Hits	Pop Total	Fold Enrichment	Bonferroni	Benjamini	FDR
GOTERM_BP_FAT	GO:0006793~phosphorus metabolic process	8	5.36913	0.851136	Q92734, P10586, P30153, P05198, P05067, Q15181, P23528, P07996	134	973	13528	0.830053	1	0.999863	100
GOTERM_BP_FAT	GO:0006796~phosphate metabolic process	8	5.36913	0.851136	Q92734, P10586, P30153, P05198, P05067, Q15181, P23528, P07996	134	973	13528	0.830053	1	0.999863	100
GOTERM_BP_FAT	GO:0006468~protein amino acid phosphorylation	5	3.3557	0.899101	Q92734, P05198, P05067, P23528, P07996	134	667	13528	0.756786	1	0.999972	100
GOTERM_BP_FAT	GO:0016310~phosphorylation	5	3.3557	0.958754	Q92734, P05198, P05067, P23528, P07996	134	800	13528	0.63097	1	0.999999	100
Annotation Cluster 63	Enrichment Score: 0.03096185602578435
Category	Term	Count	%	PValue	Genes	List Total	Pop Hits	Pop Total	Fold Enrichment	Bonferroni	Benjamini	FDR
GOTERM_BP_FAT	GO:0007268~synaptic transmission	3	2.01342	0.794945	P10586, P05067, O00560	134	298	13528	1.01633	1	0.999509	100
GOTERM_BP_FAT	GO:0019226~transmission of nerve impulse	3	2.01342	0.862557	P10586, P05067, O00560	134	350	13528	0.86533	1	0.999899	100
GOTERM_BP_FAT	GO:0007267~cell-cell signaling	4	2.68456	0.938381	P10586, P05067, O00560, P63104	134	600	13528	0.673035	1	0.999996	100
SP_PIR_KEYWORDS	transmembrane protein	3	2.01342	0.960327	P10586, P05067, O00560	149	642	19235	0.603243	1	0.999973	100
GOTERM_CC_FAT	GO:0005887~integral to plasma membrane	7	4.69799	0.990345	P10586, Q14444, O75487, P05067, O00560, Q14118, P35579	138	1188	12782	0.54576	1	0.999969	100
GOTERM_CC_FAT	GO:0031226~intrinsic to plasma membrane	7	4.69799	0.992156	P10586, Q14444, O75487, P05067, O00560, Q14118, P35579	138	1215	12782	0.533632	1	0.999979	100
GOTERM_BP_FAT	GO:0050877~neurological system process	3	2.01342	0.999948	P10586, P05067, O00560	134	1210	13528	0.250302	1	1	100
Annotation Cluster 64	Enrichment Score: 0.027298810736042952
Category	Term	Count	%	PValue	Genes	List Total	Pop Hits	Pop Total	Fold Enrichment	Bonferroni	Benjamini	FDR
GOTERM_BP_FAT	GO:0007276~gamete generation	3	2.01342	0.903992	Q15102, P68402, P19883	134	395	13528	0.766749	1	0.999977	100
GOTERM_BP_FAT	GO:0019953~sexual reproduction	3	2.01342	0.942834	Q15102, P68402, P19883	134	458	13528	0.661279	1	0.999997	100
GOTERM_BP_FAT	GO:0048609~reproductive process in a multicellular organism	3	2.01342	0.955218	Q15102, P68402, P19883	134	487	13528	0.621901	1	0.999999	100
GOTERM_BP_FAT	GO:0032504~multicellular organism reproduction	3	2.01342	0.955218	Q15102, P68402, P19883	134	487	13528	0.621901	1	0.999999	100
Annotation Cluster 65	Enrichment Score: 0.014115699468783329
Category	Term	Count	%	PValue	Genes	List Total	Pop Hits	Pop Total	Fold Enrichment	Bonferroni	Benjamini	FDR
SP_PIR_KEYWORDS	repressor	3	2.01342	0.851233	P39687, P06733, Q16576	149	435	19235	0.890303	1	0.998681	100
GOTERM_MF_FAT	GO:0030528~transcription regulator activity	7	4.69799	0.99858	Q12905, Q92905, P06733, P27797, Q04917, Q16576, Q99729	132	1512	12983	0.455352	1	1	100
SP_PIR_KEYWORDS	transcription regulation	4	2.68456	0.999989	Q12905, P39687, P06733, Q16576	149	2026	19235	0.254875	1	1	100
SP_PIR_KEYWORDS	Transcription	4	2.68456	0.999992	Q12905, P39687, P06733, Q16576	149	2071	19235	0.249336	1	1	100
GOTERM_BP_FAT	GO:0006350~transcription	6	4.02685	0.999997	Q12905, Q92905, P39687, P06454, P06733, Q16576	134	2101	13528	0.288306	1	1	100
Annotation Cluster 66	Enrichment Score: 1.641037998543458E-5
Category	Term	Count	%	PValue	Genes	List Total	Pop Hits	Pop Total	Fold Enrichment	Bonferroni	Benjamini	FDR
SP_PIR_KEYWORDS	metal-binding	10	6.71141	0.999871	Q15046, Q16706, P13497, Q92905, P06733, P27797, P45452, P05067, Q15181, P29401	149	2972	19235	0.434367	1	1	100
SP_PIR_KEYWORDS	zinc	5	3.3557	0.999978	Q16706, P13497, P27797, P45452, P05067	149	2189	19235	0.29487	1	1	100
GOTERM_MF_FAT	GO:0008270~zinc ion binding	6	4.02685	1	Q14974, Q16706, P13497, P27797, P45452, P05067	132	2311	12983	0.25536	1	1	100
GOTERM_MF_FAT	GO:0046914~transition metal ion binding	6	4.02685	1	Q14974, Q16706, P13497, P27797, P45452, P05067	132	2785	12983	0.211898	1	1	100
Annotation Cluster 67	Enrichment Score: 2.61928697889257E-10
Category	Term	Count	%	PValue	Genes	List Total	Pop Hits	Pop Total	Fold Enrichment	Bonferroni	Benjamini	FDR
SP_PIR_KEYWORDS	transmembrane	12	8.05369	1	Q92734, P10586, O00299, Q16706, Q9Y696, O60462, Q9P2B2, Q9Y287, O75787, P05067, Q14118, O94985	149	4973	19235	0.311508	1	1	100
GOTERM_CC_FAT	GO:0016021~integral to membrane	22	14.7651	1	Q14974, Q14444, P46060, Q96P70, O75487, O00560, P05067, P35579, O94985, Q92734, O14792, P10586, O00299, Q16706, Q9Y696, O60462, Q9P2B2, Q9Y287, O75787, P11021, Q14118, O00410	138	5297	12782	0.384691	1	1	100
GOTERM_CC_FAT	GO:0031224~intrinsic to membrane	22	14.7651	1	Q14974, Q14444, P46060, Q96P70, O75487, O00560, P05067, P35579, O94985, Q92734, O14792, P10586, O00299, Q16706, Q9Y696, O60462, Q9P2B2, Q9Y287, O75787, P11021, Q14118, O00410	138	5485	12782	0.371506	1	1	100

## Sheet: Summary
Cluster Set	Top term	enrichment	gene #	genes(uniprot)
up-regulate group	angiogenesis	1.84863	3	P39060, P00749, P19338
up-regulate group	Secreted	1.71235	5	Q13751, P39060, Q13214, P00749, P98160
up-regulate group	neurological system process	1.24618	4	P50897, Q06481, P39060, P22223
up-regulate group	transmembrane	0.087156	4	O60513, Q8NES3, Q06481, P22223
up-regulate group	metal ion binding	0.0542209	3	O60513, P39060, P22223
down-regulate group	vesicle	8.73586	25	P23526, P13667, P12814, P53621, P11142, P07900, Q9Y696, P14625, P11021, O43707, P07996, Q06830, P63104, O14579, P05067, O00560, P62491, Q15084, P13497, P08238, Q14697, P62258, P07237, P48444, O43852
down-regulate group	Chaperone	7.28794	13	P49368, P07900, P11142, P08238, P14625, P50502, P07237, P27797, P50990, Q16576, O95433, Q9Y4L1, Q99832
down-regulate group	translation	6.74767	16	P60228, Q7L2H7, Q92905, P05388, P08865, P25398, Q9Y262, P60842, Q13347, P26641, Q15046, P13639, O15371, P62269, P05198, P41091
down-regulate group	intracellular transport	4.69962	29	Q9H173, Q96QK1, Q14974, P39687, P27797, P43487, P61981, Q8NBP7, P53621, P27348, P07900, P11142, P55072, P12004, O14579, P63104, P60660, Q8NBS9, P21333, Q96P70, P05067, O00560, P62491, P35579, P62258, P48444, Q04917, Q9GZM7, O00410
down-regulate group	membrane-enclosed lumen	3.02461	37	P46940, P60228, Q9H173, Q16531, Q12905, Q14974, Q92905, P27797, Q16576, P23528, P62158, P13667, P12814, O14792, P55769, P14625, P11021, Q9P258, O43707, P07996, P55072, P12004, O60506, O43684, Q8NBS9, P05067, Q9Y262, Q15084, Q15046, P62318, P07237, P09429, Q9Y4L1, O43852, P61326, O00410
down-regulate group	endoplasmic reticulum	2.89941	21	Q9H173, P39687, Q8NBS9, P27797, O00560, O94985, Q8NBP7, P13667, Q15084, P53621, P14314, Q14697, P14625, Q9P2B2, P07237, P11021, O95433, Q9Y4L1, O43852, P55072, O60506
down-regulate group	Redox-active center	2.7494	6	P13667, Q15084, O43396, Q8NBS9, P07237, Q06830
down-regulate group	intracellular non-membrane-bounded organelle	2.67016	47	P46940, P60228, Q12905, Q92905, Q9NVA2, P30153, P43487, P08865, P23528, P62158, Q16555, P12814, P61160, P15311, P55769, Q9Y696, P62269, P02533, Q9P258, O43707, P55072, P12004, Q14118, P63104, O43684, O15144, P60660, O15143, P05388, P46060, P05787, P21333, P05067, O00560, P25398, P35579, Q9Y262, P49368, P13693, P08729, P47756, P06753, P08727, P62318, P09429, P61158, O00410
down-regulate group	ribonucleoprotein complex	2.49859	18	Q12905, P05388, P27797, P08865, P25398, Q99729, P11142, P11940, P13639, P55769, P62318, P62269, P05198, Q15393, O43707, Q00839, P61326, O60506
down-regulate group	response to organic substance	2.35719	14	P07900, P11142, O00299, P08238, P62879, P08727, O00622, P30153, P45452, P23528, P07996, P61158, P55072, Q8NBP7
down-regulate group	cell cortex	1.91408	7	P15311, P47756, Q9NVA2, P21333, O43707, P23528, P35579
down-regulate group	ribonucleoprotein complex	1.91092	18	Q12905, P05388, P27797, P08865, P25398, Q99729, P11142, P11940, P13639, P55769, P62318, P62269, P05198, Q15393, O43707, Q00839, P61326, O60506
down-regulate group	regulation of apoptosis	1.89395	20	Q8NBS9, P31947, P27797, P30153, P05067, P23528, Q8NBP7, P12814, P13693, P10586, P14625, P62258, Q9Y287, P11021, O43707, P09429, P07996, P55072, Q06830, P63104
down-regulate group	regulation of cellular protein metabolic process	1.87113	16	P60228, O43684, P27797, P30153, P05067, Q8NBP7, P08238, P08729, Q9UNM6, P62258, O14818, Q15008, P05198, P51665, P61326, P07996
down-regulate group	protein complex binding	1.6071	8	P12814, P10586, Q9Y696, P27797, O43707, P07996, P12004, P63104
down-regulate group	ribonucleoprotein	1.5031	9	P55769, P05388, P62318, P62269, P08865, P25398, Q00839, O60506, Q99729
down-regulate group	vesicle-mediated transport	1.39992	12	P53621, Q96QK1, P11142, Q8NBS9, Q9GZM7, P48444, P21333, P05067, P07996, P55072, O14579, P63104
down-regulate group	ion binding	1.36158	32	Q02818, Q14974, Q92905, P06733, P27797, Q15181, P29401, P62158, Q8NBP7, P13667, P12814, P53621, P10586, P14625, Q9Y696, Q16706, Q9BWS9, P31949, P11021, O43707, P07996, Q14118, P60660, P45452, P05067, O95967, O94985, P13693, O00299, P14314, P13497, O43852
down-regulate group	sarcomere	1.3394	5	P12814, P06753, P08727, P05787, P06733
down-regulate group	positive regulation of cellular component organization	1.2906	8	P10586, O15144, P27797, P43487, O43707, P61158, P23528, Q8NBP7
down-regulate group	Golgi apparatus	1.27968	16	Q02818, O15144, P21333, P05067, P62491, O94985, P53621, O14792, Q16706, Q14697, Q9P2B2, Q9Y287, P48444, P61158, O43852, O14579
down-regulate group	macromolecular complex assembly	1.27367	12	P07900, Q14974, P62318, Q9NVA2, P27797, P21333, P30153, Q96P70, Q15393, P55072, Q14118, O00410
down-regulate group	regulation of cell morphogenesis	1.21212	5	P10586, P15311, Q04917, P61158, P35579
down-regulate group	endomembrane system	1.07234	16	Q14974, P46060, Q96P70, P37802, P05067, O94985, P53621, O00299, Q16706, P14625, P48444, P11021, P61158, P12004, O00410, O14579
down-regulate group	protein kinase binding	0.996263	4	P14314, P18669, P21333, P61981
down-regulate group	cell fraction	0.981403	19	P60174, P46060, P27797, P30153, P05067, P53621, P27348, P10586, Q15046, O00299, Q9Y696, P14625, O60462, P05121, P07237, Q14118, P55072, O60506, P63104
down-regulate group	Intermediate filament	0.851979	4	P08729, P08727, P02533, P05787
down-regulate group	nucleotide binding	0.815641	27	Q12905, Q9NVA2, P07741, Q99832, P11142, P07900, P61160, P14625, Q9Y287, P50990, P11021, Q00839, P55072, O60506, P62491, P35579, Q99729, P60842, P49368, Q92734, Q15046, P11940, P13639, P08238, P61158, Q9Y4L1, P41091
down-regulate group	signal	0.80067	35	Q02818, Q9H173, P27797, Q8NBP7, P02462, P13667, P10586, O14792, P14625, Q9BWS9, Q9P2B2, P05121, P11021, O75787, P41271, P07996, Q14118, P22692, Q8NBS9, O00622, P45452, O75487, P05067, O95967, O94985, Q15084, P14314, P13497, Q14697, O60462, P07237, Q9GZM7, Q9Y4L1, O43852, P19883
down-regulate group	extracellular region	0.784837	27	Q02818, P27797, P31947, P62158, P02462, Q8NBP7, P12814, P53621, Q9BWS9, P05121, P41271, O43707, P07996, Q14118, P22692, P21333, O00622, O75487, P45452, P05067, O95967, P13693, P13497, P07237, Q9GZM7, O43852, P19883
down-regulate group	cell motion	0.778528	13	P61160, O15144, P06753, O60462, P62258, P47756, O15143, P05067, O00560, P23528, P07996, P61158, P35579
down-regulate group	regulation of growth	0.769369	7	P22692, P31947, P06733, O00622, P30153, P05067, P29401
down-regulate group	carbohydrate catabolic process	0.753083	4	P60174, P18669, Q9BWS9, P06733
down-regulate group	cellular component morphogenesis	0.724814	7	P15311, O60462, P08727, P05067, P23528, P35579, Q99729
down-regulate group	peptidase activity	0.692499	10	P13497, O14818, Q92905, P05121, P06733, Q9GZM7, Q96FW1, P45452, P05067, Q8NBP7
down-regulate group	enzyme inhibitor activity	0.6523	7	P46940, P05121, P31947, P11021, P05067, P61981, O00410
down-regulate group	response to organic substance	0.648254	14	P07900, P11142, O00299, P08238, P62879, P08727, O00622, P30153, P45452, P23528, P07996, P61158, P55072, Q8NBP7
down-regulate group	cellular component morphogenesis	0.617102	7	P15311, O60462, P08727, P05067, P23528, P35579, Q99729
down-regulate group	carbohydrate binding	0.614363	6	Q16706, P27797, Q9GZM7, O00622, P05067, P07996
down-regulate group	negative regulation of macromolecule metabolic process	0.599708	20	P60228, O43684, P27797, P06733, P30153, P21333, Q16576, Q8NBP7, Q99729, P27348, P08238, Q9UNM6, P62258, O14818, P31949, Q15008, P51665, P09429, P07996, P19883
down-regulate group	cellular response to stress	0.566125	11	Q16531, P31947, P05198, P11021, P09429, P07996, P55072, P12004, Q06830, Q8NBP7
down-regulate group	regulation of caspase activity	0.552384	3	P31947, P11021, P55072
down-regulate group	extracellular matrix	0.55173	7	P27797, P45452, O75487, P07996, Q14118, O95967, P02462
down-regulate group	positive regulation of apoptosis	0.546731	8	P10586, P62258, P31947, Q9Y287, P30153, P05067, Q06830, Q8NBP7
down-regulate group	identical protein binding	0.5463	11	Q92734, P07900, O14818, P31949, P21333, P05067, O43707, P07996, P35579, Q99832, Q8NBP7
down-regulate group	cell junction	0.535973	6	P12814, O15144, O00560, P61158, P35579, O94985
down-regulate group	Protease	0.504932	7	P13497, O14818, Q92905, Q96FW1, P45452, P05067, Q8NBP7
down-regulate group	regulation of system process	0.492057	5	P06753, Q04917, P62491, P19883, P61981
down-regulate group	regulation of protein transport	0.463372	3	P21333, P62491, Q06830
down-regulate group	microtubule cytoskeleton	0.436408	7	P15311, P30153, P05067, P43487, Q9P258, P35579, P62158
down-regulate group	cellular homeostasis	0.427714	10	P13667, P13693, Q15084, O43396, P14625, Q8NBS9, P07237, P27797, P05067, Q06830
down-regulate group	regulation of phosphate metabolic process	0.414776	6	P62258, P31947, P30153, P05067, P07996, P61981
down-regulate group	endopeptidase activity	0.404005	7	P13497, O14818, P05121, P06733, Q9GZM7, P45452, Q8NBP7
down-regulate group	chromosome	0.299182	6	P60228, O43684, P46060, P09429, Q9P258, P12004
down-regulate group	regulation of cell proliferation	0.2784	6	P10586, P31949, P05121, P31947, P27797, P07996
down-regulate group	guanyl ribonucleotide binding	0.233843	4	P13639, Q9NVA2, P62491, P41091
down-regulate group	differentiation	0.232538	4	P13497, O60462, Q9Y6E2, Q16555
down-regulate group	embryonic development ending in birth or egg hatching	0.224809	4	Q16706, Q99873, P23528, P35579
down-regulate group	enzyme activator activity	0.196984	5	P46940, P46060, O95433, P05067, P43487
down-regulate group	positive regulation of macromolecule metabolic process	0.1398	11	Q12905, O14818, Q9UNM6, Q15008, P27797, Q04917, P51665, P05067, P07996, Q8NBP7, Q99729
down-regulate group	response to wounding	0.085993	5	P22692, P05121, P07996, O95967, P63104
down-regulate group	phosphorus metabolic process	0.0511217	8	Q92734, P10586, P30153, P05198, P05067, Q15181, P23528, P07996
down-regulate group	integral to plasma membrane	0.0309619	7	P10586, Q14444, O75487, P05067, O00560, Q14118, P35579
down-regulate group	gamete generation	0.0272988	3	Q15102, P68402, P19883
down-regulate group	transcription regulator activity	0.0141157	7	Q12905, Q92905, P06733, P27797, Q04917, Q16576, Q99729
down-regulate group	metal-binding	1.64104e-05	10	Q15046, Q16706, P13497, Q92905, P06733, P27797, P45452, P05067, Q15181, P29401
down-regulate group	integral to membrane	2.61929e-10	22	Q14974, Q14444, P46060, Q96P70, O75487, O00560, P05067, P35579, O94985, Q92734, O14792, P10586, O00299, Q16706, Q9Y696, O60462, Q9P2B2, Q9Y287, O75787, P11021, Q14118, O00410

## Sheet: graph
down-regulate group	endomembrane system	1.07234	16
down-regulate group	regulation of cell morphogenesis	1.21212	5
up-regulate group	neurological system process			1.24618	4
down-regulate group	macromolecular complex assembly	1.27367	12
down-regulate group	Golgi apparatus	1.27968	16
down-regulate group	positive regulation of cellular component organization	1.2906	8
down-regulate group	sarcomere	1.3394	5
down-regulate group	ion binding	1.36158	32
down-regulate group	vesicle-mediated transport	1.39992	12
down-regulate group	ribonucleoprotein	1.5031	9
down-regulate group	protein complex binding	1.6071	8
up-regulate group	Secreted			1.71235	5
up-regulate group	angiogenesis			1.84863	3
down-regulate group	regulation of cellular protein metabolic process	1.87113	16
down-regulate group	regulation of apoptosis	1.89395	20
down-regulate group	ribonucleoprotein complex	1.91092	18
down-regulate group	cell cortex	1.91408	7
down-regulate group	response to organic substance	2.35719	14
down-regulate group	ribonucleoprotein complex	2.49859	18
down-regulate group	intracellular non-membrane-bounded organelle	2.67016	47
down-regulate group	Redox-active center	2.7494	6
down-regulate group	endoplasmic reticulum	2.89941	21
down-regulate group	membrane-enclosed lumen	3.02461	37
down-regulate group	intracellular transport	4.69962	29
down-regulate group	translation	6.74767	16
down-regulate group	Chaperone	7.28794	13
down-regulate group	vesicle	8.73586	25

## Sheet: Sheet1
	Homo sapiens (REF)	upload_1 ( Hierarchy NEW! Tips)
PANTHER GO-Slim Cellular Component	#	#	expected	Fold Enrichment	+/-	P value
extracellular matrix	185	7	1.43	4.9	+	0.0387	4.32
actin cytoskeleton	240	9	1.85	4.85	+	0.0071	5.56
cytoskeleton	624	16	4.82	3.32	+	0.00186	9.88
organelle	2656	41	20.52	2	+	0.000568	25.31
cytosol	328	10	2.53	3.95	+	0.0157	6.17
cytoplasm	2088	33	16.13	2.05	+	0.00333	20.37
intracellular	4020	60	31.05	1.93	+	5.11e-06	37.04
cell part	4115	60	31.79	1.89	+	1.19e-05	37.04
Unclassified	14669	90	113.31	0.79	-	0	55.56
plasma membrane	1327	1	10.25	< 0.2	-	0.018	0.62
		327
