# Supplementary material for: Quantitative secretomic analysis of pancreatic cancer cells in serum-containing conditioned medium
Source: Sci Rep. 2016 Nov 21;6:37606. doi: 10.1038/srep37606 (PMC5116583; doi:10.1038/srep37606)
Supplement: Supplemental Table S5 [file srep37606-s6.xlsx]

## Sheet: info
Quantitative secretomic analysis of pancreatic cancer cells in serum-containing conditioned medium
Peng Liu1, Yejing Weng2, Zhigang Sui2, Yunhao Wu1, Xiangli Meng1, Mengwei Wu1, Haoyi Jin1, Xiaodong Tan1,*, Lihua Zhang2,*, Yukui Zhang2
The first two authors are co-first author.
1 1st Department of general surgery, Shengjing Hospital, China Medical University, Shenyang 110004, China
2 Key Lab of Separation Sciences for Analytical Chemistry, National Chromatographic R. & A. Center, Dalian Institute of Chemical Physics, Chinese Academy of Sciences, Dalian 116023, China
* Corresponding Author: Xiaodong Tan, 1st Department of general surgey, Shengjing Hospital, China Medical University, Shenyang 110004, China. Phone: +86-24-9661531111, E-mail:tanxdcmu@163.com;
Lihua Zhang, Dalian Institute of Chemical Physics, Chinese Academy of Science, Dalian 116023, China. Fax: 86-411-84379720, E-mail: LihuaZhang@dicp.ac.cn

## Sheet: Sheet1
Supplemental Table S5.The interaction of differentially expression proteins were enriched by Funrich.
pathway	Gene Count	P-value	Gene
p38 signaling mediated by MAPKAP kinases	6	4.09e-07	YWHAZ; YWHAH; YWHAQ; SFN; YWHAG; YWHAE
Proteoglycan syndecan-mediated signaling events	41	4.5e-07	YWHAZ; COPS5; YWHAH; YWHAQ; HSP90AA1; SFN; THBS1; NCL; KPNB1; YWHAG; GNB2L1; CALM1; PPP2R1A; RAB11A; HSPA8; FLNA; ACTN1; COPA; EZR; PCNA; SERPINE1; ARPC1B; ARPC2; EEF2; ACTR2; ACTR3; MMP13; KRT8; EIF2S1; PLAU; YWHAE; COL18A1; IQGAP1; EIF4A1; PRDX1; PTMA; CTSD; ACTN4; HSP90B1; ENO1; SDCBP
Insulin-mediated glucose transport	7	1.15e-07	YWHAZ; YWHAH; YWHAQ; SFN; YWHAG; CALM1; YWHAE
Glypican pathway	39	3.49e-06	YWHAZ; COPS5; YWHAH; YWHAQ; APP; HSP90AA1; SFN; NCL; KPNB1; YWHAG; CALM1; PPP2R1A; RAB11A; HSPA8; FLNA; ACTN1; COPA; PCNA; SERPINE1; ARPC1B; ARPC2; EEF2; ACTR2; ACTR3; MMP13; KRT8; EIF2S1; PLAU; YWHAE; COL18A1; IQGAP1; EIF4A1; PRDX1; PTMA; CTSD; IGFBP4; ACTN4; HSP90B1; ENO1
Metabolism of proteins	15	4.42e-06	RPSA; CALR; RPLP0; PABPC1; EEF1G; EIF3D; CCT3; EEF2; CCT7; EIF2S1; EIF2S3; GANAB; PRKCSH; EIF4A1; EIF3E
Beta1 integrin cell surface interactions	39	4.49e-06	YWHAZ; COPS5; YWHAH; YWHAQ; HSP90AA1; SFN; THBS1; NCL; KPNB1; YWHAG; CALM1; PPP2R1A; RAB11A; HSPA8; ACTN1; COPA; COL4A1; PCNA; SERPINE1; ARPC1B; ARPC2; EEF2; ACTR2; ACTR3; MMP13; LAMB3; KRT8; EIF2S1; PLAU; YWHAE; COL18A1; IQGAP1; EIF4A1; PRDX1; PTMA; CTSD; ACTN4; HSP90B1; ENO1
VEGF and VEGFR signaling network	38	5.14e-06	YWHAZ; COPS5; YWHAH; YWHAQ; HSP90AB1; HSP90AA1; SFN; NCL; KPNB1; YWHAG; CALM1; PPP2R1A; RAB11A; HSPA8; ACTN1; COPA; PCNA; SERPINE1; ARPC1B; ARPC2; EEF2; ACTR2; ACTR3; MMP13; KRT8; EIF2S1; PLAU; YWHAE; COL18A1; IQGAP1; EIF4A1; PRDX1; NRP2; PTMA; CTSD; ACTN4; HSP90B1; ENO1
Translation	10	6.46e-06	RPSA; RPLP0; PABPC1; EEF1G; EIF3D; EEF2; EIF2S1; EIF2S3; EIF4A1; EIF3E
TNF alpha/NF-kB	12	6.9e-06	YWHAZ; YWHAH; YWHAQ; HSP90AB1; PSMD6; PSMD7; HSP90AA1; YWHAG; GNB2L1; PSMD13; FLNA; YWHAE
Signaling mediated by p38-alpha and p38-beta	7	7.43e-06	YWHAZ; YWHAH; YWHAQ; SFN; YWHAG; KRT8; YWHAE
Integrin family cell surface interactions	39	7.5e-06	YWHAZ; COPS5; YWHAH; YWHAQ; HSP90AA1; SFN; THBS1; NCL; KPNB1; YWHAG; CALM1; PPP2R1A; RAB11A; HSPA8; ACTN1; COPA; COL4A1; PCNA; SERPINE1; ARPC1B; ARPC2; EEF2; ACTR2; ACTR3; MMP13; LAMB3; KRT8; EIF2S1; PLAU; YWHAE; COL18A1; IQGAP1; EIF4A1; PRDX1; PTMA; CTSD; ACTN4; HSP90B1; ENO1
a6b1 and a6b4 Integrin signaling	6	1.03e-05	YWHAZ; YWHAH; YWHAQ; SFN; YWHAG; YWHAE
Translation initiation complex formation	7	1.11e-05	RPSA; PABPC1; EIF3D; EIF2S1; EIF2S3; EIF4A1; EIF3E
IGF1 pathway	37	1.12e-05	YWHAZ; COPS5; YWHAH; YWHAQ; HSP90AA1; SFN; NCL; KPNB1; YWHAG; GNB2L1; CALM1; PPP2R1A; RAB11A; HSPA8; ACTN1; COPA; PCNA; SERPINE1; ARPC1B; ARPC2; EEF2; ACTR2; ACTR3; MMP13; KRT8; EIF2S1; PLAU; YWHAE; COL18A1; IQGAP1; EIF4A1; PRDX1; PTMA; CTSD; ACTN4; HSP90B1; ENO1
IL5-mediated signaling events	37	1.14e-05	YWHAZ; COPS5; YWHAH; YWHAQ; HSP90AA1; SFN; NCL; KPNB1; YWHAG; CALM1; PPP2R1A; RAB11A; HSPA8; ACTN1; COPA; PCNA; SERPINE1; ARPC1B; ARPC2; EEF2; ACTR2; ACTR3; MMP13; KRT8; EIF2S1; PLAU; YWHAE; COL18A1; IQGAP1; EIF4A1; PRDX1; PTMA; CTSD; ACTN4; HSP90B1; ENO1; SDCBP
Signaling events mediated by VEGFR1 and VEGFR2	37	1.23e-05	YWHAZ; COPS5; YWHAH; YWHAQ; HSP90AB1; HSP90AA1; SFN; NCL; KPNB1; YWHAG; CALM1; PPP2R1A; RAB11A; HSPA8; ACTN1; COPA; PCNA; SERPINE1; ARPC1B; ARPC2; EEF2; ACTR2; ACTR3; MMP13; KRT8; EIF2S1; PLAU; YWHAE; COL18A1; IQGAP1; EIF4A1; PRDX1; PTMA; CTSD; ACTN4; HSP90B1; ENO1
Activation of the mRNA upon binding of the cap-binding complex and eIFs, and subsequent binding to 43S	7	1.26e-05	RPSA; PABPC1; EIF3D; EIF2S1; EIF2S3; EIF4A1; EIF3E
Glypican 1 network	37	1.3e-05	YWHAZ; COPS5; YWHAH; YWHAQ; APP; HSP90AA1; SFN; NCL; KPNB1; YWHAG; CALM1; PPP2R1A; RAB11A; HSPA8; ACTN1; COPA; PCNA; SERPINE1; ARPC1B; ARPC2; EEF2; ACTR2; ACTR3; MMP13; KRT8; EIF2S1; PLAU; YWHAE; COL18A1; IQGAP1; EIF4A1; PRDX1; PTMA; CTSD; ACTN4; HSP90B1; ENO1
Syndecan-1-mediated signaling events	37	1.32e-05	YWHAZ; COPS5; YWHAH; YWHAQ; HSP90AA1; SFN; NCL; KPNB1; YWHAG; CALM1; PPP2R1A; RAB11A; HSPA8; ACTN1; COPA; PCNA; SERPINE1; ARPC1B; ARPC2; EEF2; ACTR2; ACTR3; MMP13; KRT8; EIF2S1; PLAU; YWHAE; COL18A1; IQGAP1; EIF4A1; PRDX1; PTMA; CTSD; ACTN4; HSP90B1; ENO1; SDCBP
Plasma membrane estrogen receptor signaling	37	1.35e-05	YWHAZ; COPS5; YWHAH; YWHAQ; HSP90AA1; SFN; NCL; KPNB1; YWHAG; GNB2L1; CALM1; PPP2R1A; RAB11A; HSPA8; ACTN1; COPA; PCNA; SERPINE1; ARPC1B; ARPC2; EEF2; ACTR2; ACTR3; MMP13; KRT8; EIF2S1; PLAU; YWHAE; COL18A1; IQGAP1; EIF4A1; PRDX1; PTMA; CTSD; ACTN4; HSP90B1; ENO1
LKB1 signaling events	37	1.51e-05	YWHAZ; COPS5; YWHAH; YWHAQ; HSP90AA1; SFN; NCL; KPNB1; YWHAG; CALM1; PPP2R1A; RAB11A; HSPA8; ACTN1; COPA; EZR; PCNA; SERPINE1; ARPC1B; ARPC2; EEF2; ACTR2; ACTR3; MMP13; KRT8; EIF2S1; PLAU; YWHAE; COL18A1; IQGAP1; EIF4A1; PRDX1; PTMA; CTSD; ACTN4; HSP90B1; ENO1
TRAIL signaling pathway	37	2.21e-05	YWHAZ; COPS5; YWHAH; YWHAQ; APP; HSP90AA1; SFN; NCL; KPNB1; YWHAG; CALM1; PPP2R1A; RAB11A; HSPA8; ACTN1; COPA; PCNA; SERPINE1; ARPC1B; ARPC2; EEF2; ACTR2; ACTR3; MMP13; KRT8; EIF2S1; PLAU; YWHAE; COL18A1; IQGAP1; EIF4A1; PRDX1; PTMA; CTSD; ACTN4; HSP90B1; ENO1
EGF receptor (ErbB1) signaling pathway	36	2.85e-05	YWHAZ; COPS5; YWHAH; YWHAQ; HSP90AA1; SFN; NCL; KPNB1; YWHAG; CALM1; PPP2R1A; RAB11A; HSPA8; ACTN1; COPA; PCNA; SERPINE1; ARPC1B; ARPC2; EEF2; ACTR2; ACTR3; MMP13; KRT8; EIF2S1; PLAU; YWHAE; COL18A1; IQGAP1; EIF4A1; PRDX1; PTMA; CTSD; ACTN4; HSP90B1; ENO1
Class I PI3K signaling events mediated by Akt	36	2.85e-05	YWHAZ; COPS5; YWHAH; YWHAQ; HSP90AA1; SFN; NCL; KPNB1; YWHAG; CALM1; PPP2R1A; RAB11A; HSPA8; ACTN1; COPA; PCNA; SERPINE1; ARPC1B; ARPC2; EEF2; ACTR2; ACTR3; MMP13; KRT8; EIF2S1; PLAU; YWHAE; COL18A1; IQGAP1; EIF4A1; PRDX1; PTMA; CTSD; ACTN4; HSP90B1; ENO1
Class I PI3K signaling events	36	2.85e-05	YWHAZ; COPS5; YWHAH; YWHAQ; HSP90AA1; SFN; NCL; KPNB1; YWHAG; CALM1; PPP2R1A; RAB11A; HSPA8; ACTN1; COPA; PCNA; SERPINE1; ARPC1B; ARPC2; EEF2; ACTR2; ACTR3; MMP13; KRT8; EIF2S1; PLAU; YWHAE; COL18A1; IQGAP1; EIF4A1; PRDX1; PTMA; CTSD; ACTN4; HSP90B1; ENO1
Arf6 signaling events	36	2.85e-05	YWHAZ; COPS5; YWHAH; YWHAQ; HSP90AA1; SFN; NCL; KPNB1; YWHAG; CALM1; PPP2R1A; RAB11A; HSPA8; ACTN1; COPA; PCNA; SERPINE1; ARPC1B; ARPC2; EEF2; ACTR2; ACTR3; MMP13; KRT8; EIF2S1; PLAU; YWHAE; COL18A1; IQGAP1; EIF4A1; PRDX1; PTMA; CTSD; ACTN4; HSP90B1; ENO1
Arf6 downstream pathway	36	2.85e-05	YWHAZ; COPS5; YWHAH; YWHAQ; HSP90AA1; SFN; NCL; KPNB1; YWHAG; CALM1; PPP2R1A; RAB11A; HSPA8; ACTN1; COPA; PCNA; SERPINE1; ARPC1B; ARPC2; EEF2; ACTR2; ACTR3; MMP13; KRT8; EIF2S1; PLAU; YWHAE; COL18A1; IQGAP1; EIF4A1; PRDX1; PTMA; CTSD; ACTN4; HSP90B1; ENO1
Internalization of ErbB1	36	2.85e-05	YWHAZ; COPS5; YWHAH; YWHAQ; HSP90AA1; SFN; NCL; KPNB1; YWHAG; CALM1; PPP2R1A; RAB11A; HSPA8; ACTN1; COPA; PCNA; SERPINE1; ARPC1B; ARPC2; EEF2; ACTR2; ACTR3; MMP13; KRT8; EIF2S1; PLAU; YWHAE; COL18A1; IQGAP1; EIF4A1; PRDX1; PTMA; CTSD; ACTN4; HSP90B1; ENO1
PDGFR-beta signaling pathway	36	2.85e-05	YWHAZ; COPS5; YWHAH; YWHAQ; HSP90AA1; SFN; NCL; KPNB1; YWHAG; CALM1; PPP2R1A; RAB11A; HSPA8; ACTN1; COPA; PCNA; SERPINE1; ARPC1B; ARPC2; EEF2; ACTR2; ACTR3; MMP13; KRT8; EIF2S1; PLAU; YWHAE; COL18A1; IQGAP1; EIF4A1; PRDX1; PTMA; CTSD; ACTN4; HSP90B1; ENO1
mTOR signaling pathway	36	2.85e-05	YWHAZ; COPS5; YWHAH; YWHAQ; HSP90AA1; SFN; NCL; KPNB1; YWHAG; CALM1; PPP2R1A; RAB11A; HSPA8; ACTN1; COPA; PCNA; SERPINE1; ARPC1B; ARPC2; EEF2; ACTR2; ACTR3; MMP13; KRT8; EIF2S1; PLAU; YWHAE; COL18A1; IQGAP1; EIF4A1; PRDX1; PTMA; CTSD; ACTN4; HSP90B1; ENO1
ErbB1 downstream signaling	36	2.85e-05	YWHAZ; COPS5; YWHAH; YWHAQ; HSP90AA1; SFN; NCL; KPNB1; YWHAG; CALM1; PPP2R1A; RAB11A; HSPA8; ACTN1; COPA; PCNA; SERPINE1; ARPC1B; ARPC2; EEF2; ACTR2; ACTR3; MMP13; KRT8; EIF2S1; PLAU; YWHAE; COL18A1; IQGAP1; EIF4A1; PRDX1; PTMA; CTSD; ACTN4; HSP90B1; ENO1
Insulin Pathway	36	2.85e-05	YWHAZ; COPS5; YWHAH; YWHAQ; HSP90AA1; SFN; NCL; KPNB1; YWHAG; CALM1; PPP2R1A; RAB11A; HSPA8; ACTN1; COPA; PCNA; SERPINE1; ARPC1B; ARPC2; EEF2; ACTR2; ACTR3; MMP13; KRT8; EIF2S1; PLAU; YWHAE; COL18A1; IQGAP1; EIF4A1; PRDX1; PTMA; CTSD; ACTN4; HSP90B1; ENO1
Arf6 trafficking events	36	2.85e-05	YWHAZ; COPS5; YWHAH; YWHAQ; HSP90AA1; SFN; NCL; KPNB1; YWHAG; CALM1; PPP2R1A; RAB11A; HSPA8; ACTN1; COPA; PCNA; SERPINE1; ARPC1B; ARPC2; EEF2; ACTR2; ACTR3; MMP13; KRT8; EIF2S1; PLAU; YWHAE; COL18A1; IQGAP1; EIF4A1; PRDX1; PTMA; CTSD; ACTN4; HSP90B1; ENO1
Urokinase-type plasminogen activator (uPA) and uPAR-mediated signaling	36	2.85e-05	YWHAZ; COPS5; YWHAH; YWHAQ; HSP90AA1; SFN; NCL; KPNB1; YWHAG; CALM1; PPP2R1A; RAB11A; HSPA8; ACTN1; COPA; PCNA; SERPINE1; ARPC1B; ARPC2; EEF2; ACTR2; ACTR3; MMP13; KRT8; EIF2S1; PLAU; YWHAE; COL18A1; IQGAP1; EIF4A1; PRDX1; PTMA; CTSD; ACTN4; HSP90B1; ENO1
S1P1 pathway	36	2.85e-05	YWHAZ; COPS5; YWHAH; YWHAQ; HSP90AA1; SFN; NCL; KPNB1; YWHAG; CALM1; PPP2R1A; RAB11A; HSPA8; ACTN1; COPA; PCNA; SERPINE1; ARPC1B; ARPC2; EEF2; ACTR2; ACTR3; MMP13; KRT8; EIF2S1; PLAU; YWHAE; COL18A1; IQGAP1; EIF4A1; PRDX1; PTMA; CTSD; ACTN4; HSP90B1; ENO1
Signaling events mediated by focal adhesion kinase	36	2.85e-05	YWHAZ; COPS5; YWHAH; YWHAQ; HSP90AA1; SFN; NCL; KPNB1; YWHAG; CALM1; PPP2R1A; RAB11A; HSPA8; ACTN1; COPA; PCNA; SERPINE1; ARPC1B; ARPC2; EEF2; ACTR2; ACTR3; MMP13; KRT8; EIF2S1; PLAU; YWHAE; COL18A1; IQGAP1; EIF4A1; PRDX1; PTMA; CTSD; ACTN4; HSP90B1; ENO1
EGFR-dependent Endothelin signaling events	36	2.91e-05	YWHAZ; COPS5; YWHAH; YWHAQ; HSP90AA1; SFN; NCL; KPNB1; YWHAG; CALM1; PPP2R1A; RAB11A; HSPA8; ACTN1; COPA; PCNA; SERPINE1; ARPC1B; ARPC2; EEF2; ACTR2; ACTR3; MMP13; KRT8; EIF2S1; PLAU; YWHAE; COL18A1; IQGAP1; EIF4A1; PRDX1; PTMA; CTSD; ACTN4; HSP90B1; ENO1
GMCSF-mediated signaling events	36	3.07e-05	YWHAZ; COPS5; YWHAH; YWHAQ; HSP90AA1; SFN; NCL; KPNB1; YWHAG; CALM1; PPP2R1A; RAB11A; HSPA8; ACTN1; COPA; PCNA; SERPINE1; ARPC1B; ARPC2; EEF2; ACTR2; ACTR3; MMP13; KRT8; EIF2S1; PLAU; YWHAE; COL18A1; IQGAP1; EIF4A1; PRDX1; PTMA; CTSD; ACTN4; HSP90B1; ENO1
Signaling events mediated by Hepatocyte Growth Factor Receptor (c-Met)	36	3.12e-05	YWHAZ; COPS5; YWHAH; YWHAQ; HSP90AA1; SFN; NCL; KPNB1; YWHAG; CALM1; PPP2R1A; RAB11A; HSPA8; ACTN1; COPA; PCNA; SERPINE1; ARPC1B; ARPC2; EEF2; ACTR2; ACTR3; MMP13; KRT8; EIF2S1; PLAU; YWHAE; COL18A1; IQGAP1; EIF4A1; PRDX1; PTMA; CTSD; ACTN4; HSP90B1; ENO1
PDGF receptor signaling network	36	3.12e-05	YWHAZ; COPS5; YWHAH; YWHAQ; HSP90AA1; SFN; NCL; KPNB1; YWHAG; CALM1; PPP2R1A; RAB11A; HSPA8; ACTN1; COPA; PCNA; SERPINE1; ARPC1B; ARPC2; EEF2; ACTR2; ACTR3; MMP13; KRT8; EIF2S1; PLAU; YWHAE; COL18A1; IQGAP1; EIF4A1; PRDX1; PTMA; CTSD; ACTN4; HSP90B1; ENO1
IL3-mediated signaling events	36	3.23e-05	YWHAZ; COPS5; YWHAH; YWHAQ; HSP90AA1; SFN; NCL; KPNB1; YWHAG; CALM1; PPP2R1A; RAB11A; HSPA8; ACTN1; COPA; PCNA; SERPINE1; ARPC1B; ARPC2; EEF2; ACTR2; ACTR3; MMP13; KRT8; EIF2S1; PLAU; YWHAE; COL18A1; IQGAP1; EIF4A1; PRDX1; PTMA; CTSD; ACTN4; HSP90B1; ENO1
Nectin adhesion pathway	36	3.23e-05	YWHAZ; COPS5; YWHAH; YWHAQ; HSP90AA1; SFN; NCL; KPNB1; YWHAG; CALM1; PPP2R1A; RAB11A; HSPA8; ACTN1; COPA; PCNA; SERPINE1; ARPC1B; ARPC2; EEF2; ACTR2; ACTR3; MMP13; KRT8; EIF2S1; PLAU; YWHAE; COL18A1; IQGAP1; EIF4A1; PRDX1; PTMA; CTSD; ACTN4; HSP90B1; ENO1
IFN-gamma pathway	36	3.29e-05	YWHAZ; COPS5; YWHAH; YWHAQ; HSP90AA1; SFN; NCL; KPNB1; YWHAG; CALM1; PPP2R1A; RAB11A; HSPA8; ACTN1; COPA; PCNA; SERPINE1; ARPC1B; ARPC2; EEF2; ACTR2; ACTR3; MMP13; KRT8; EIF2S1; PLAU; YWHAE; COL18A1; IQGAP1; EIF4A1; PRDX1; PTMA; CTSD; ACTN4; HSP90B1; ENO1
PAR1-mediated thrombin signaling events	36	3.47e-05	YWHAZ; COPS5; YWHAH; YWHAQ; HSP90AA1; SFN; NCL; KPNB1; YWHAG; CALM1; PPP2R1A; RAB11A; HSPA8; ACTN1; COPA; PCNA; SERPINE1; ARPC1B; ARPC2; EEF2; ACTR2; ACTR3; MMP13; KRT8; EIF2S1; PLAU; YWHAE; COL18A1; IQGAP1; EIF4A1; PRDX1; PTMA; CTSD; ACTN4; HSP90B1; ENO1
Thrombin/protease-activated receptor (PAR) pathway	36	3.53e-05	YWHAZ; COPS5; YWHAH; YWHAQ; HSP90AA1; SFN; NCL; KPNB1; YWHAG; CALM1; PPP2R1A; RAB11A; HSPA8; ACTN1; COPA; PCNA; SERPINE1; ARPC1B; ARPC2; EEF2; ACTR2; ACTR3; MMP13; KRT8; EIF2S1; PLAU; YWHAE; COL18A1; IQGAP1; EIF4A1; PRDX1; PTMA; CTSD; ACTN4; HSP90B1; ENO1
Alpha9 beta1 integrin signaling events	36	3.86e-05	YWHAZ; COPS5; YWHAH; YWHAQ; HSP90AA1; SFN; NCL; KPNB1; YWHAG; CALM1; PPP2R1A; RAB11A; HSPA8; ACTN1; COPA; PCNA; SERPINE1; ARPC1B; ARPC2; EEF2; ACTR2; ACTR3; MMP13; KRT8; EIF2S1; PLAU; YWHAE; COL18A1; IQGAP1; EIF4A1; PRDX1; PTMA; CTSD; ACTN4; HSP90B1; ENO1
Endothelins	36	3.99e-05	YWHAZ; COPS5; YWHAH; YWHAQ; HSP90AA1; SFN; NCL; KPNB1; YWHAG; CALM1; PPP2R1A; RAB11A; HSPA8; ACTN1; COPA; PCNA; SERPINE1; ARPC1B; ARPC2; EEF2; ACTR2; ACTR3; MMP13; KRT8; EIF2S1; PLAU; YWHAE; COL18A1; IQGAP1; EIF4A1; PRDX1; PTMA; CTSD; ACTN4; HSP90B1; ENO1
ErbB receptor signaling network	36	4.28e-05	YWHAZ; COPS5; YWHAH; YWHAQ; HSP90AA1; SFN; NCL; KPNB1; YWHAG; CALM1; PPP2R1A; RAB11A; HSPA8; ACTN1; COPA; PCNA; SERPINE1; ARPC1B; ARPC2; EEF2; ACTR2; ACTR3; MMP13; KRT8; EIF2S1; PLAU; YWHAE; COL18A1; IQGAP1; EIF4A1; PRDX1; PTMA; CTSD; ACTN4; HSP90B1; ENO1
Sphingosine 1-phosphate (S1P) pathway	36	4.28e-05	YWHAZ; COPS5; YWHAH; YWHAQ; HSP90AA1; SFN; NCL; KPNB1; YWHAG; CALM1; PPP2R1A; RAB11A; HSPA8; ACTN1; COPA; PCNA; SERPINE1; ARPC1B; ARPC2; EEF2; ACTR2; ACTR3; MMP13; KRT8; EIF2S1; PLAU; YWHAE; COL18A1; IQGAP1; EIF4A1; PRDX1; PTMA; CTSD; ACTN4; HSP90B1; ENO1
FoxO family signaling	6	6.7e-05	YWHAZ; YWHAH; YWHAQ; SFN; YWHAG; YWHAE
Alpha6Beta4Integrin	6	6.7e-05	YWHAZ; YWHAH; YWHAQ; RPSA; SFN; YWHAE
Role of Calcineurin-dependent NFAT signaling in lymphocytes	8	6.72e-05	YWHAZ; YWHAH; YWHAQ; SFN; KPNB1; YWHAG; CALM1; YWHAE
Lissencephaly gene (LIS1) in neuronal migration and development	5	6.83e-05	PAFAH1B2; PAFAH1B3; CALM1; YWHAE; IQGAP1
3' -UTR-mediated translational regulation	8	0.000105	RPSA; RPLP0; PABPC1; EIF3D; EIF2S1; EIF2S3; EIF4A1; EIF3E
L13a-mediated translational silencing of Ceruloplasmin expression	8	0.000105	RPSA; RPLP0; PABPC1; EIF3D; EIF2S1; EIF2S3; EIF4A1; EIF3E
Ribosomal scanning and start codon recognition	6	0.000118	RPSA; EIF3D; EIF2S1; EIF2S3; EIF4A1; EIF3E
Metabolism of mRNA	12	0.000137	YWHAZ; RPSA; PSMD6; PSMD7; MAGOH; RPLP0; PABPC1; PPP2R1A; HSPA8; PSMD13; PSMA7; EIF4A1
CDC42 signaling events	24	0.000165	YWHAZ; CFL1; COPS5; YWHAH; YWHAQ; HSP90AA1; SFN; KPNB1; YWHAG; CALM1; HSPA8; EZR; SERPINE1; ARPC1B; ARPC2; ACTR2; ACTR3; KRT8; PLAU; YWHAE; IQGAP1; PRDX1; HSP90B1; ENO1
Eukaryotic Translation Initiation	8	0.00018	RPSA; RPLP0; PABPC1; EIF3D; EIF2S1; EIF2S3; EIF4A1; EIF3E
Cap-dependent Translation Initiation	8	0.00018	RPSA; RPLP0; PABPC1; EIF3D; EIF2S1; EIF2S3; EIF4A1; EIF3E
Regulation of CDC42 activity	24	0.000215	YWHAZ; CFL1; COPS5; YWHAH; YWHAQ; HSP90AA1; SFN; KPNB1; YWHAG; CALM1; HSPA8; EZR; SERPINE1; ARPC1B; ARPC2; ACTR2; ACTR3; KRT8; PLAU; YWHAE; IQGAP1; PRDX1; HSP90B1; ENO1
Syndecan-4-mediated signaling events	11	0.000227	YWHAZ; YWHAH; YWHAQ; SFN; THBS1; YWHAG; FLNA; ACTN1; YWHAE; PRDX1; SDCBP
Activation of Chaperones by ATF6-alpha	3	0.000249	CALR; HSPA5; HSP90B1
Trk receptor signaling mediated by PI3K and PLC-gamma	6	0.000311	YWHAZ; YWHAH; YWHAQ; SFN; YWHAG; YWHAE
Golgi to ER Retrograde Transport	3	0.000352	COPA; COPE; ARCN1
COPI Mediated Transport	3	0.000352	COPA; COPE; ARCN1
Formation of the ternary complex, and subsequently, the 43S complex	5	0.000545	RPSA; EIF3D; EIF2S1; EIF2S3; EIF3E
Destabilization of mRNA by AUF1 (hnRNP D0)	6	0.000552	PSMD6; PSMD7; PABPC1; HSPA8; PSMD13; PSMA7
Platelet degranulation	4	0.000612	CFL1; HSPA5; CALM1; FLNA
Calnexin/calreticulin cycle	3	0.000631	CALR; GANAB; PRKCSH
Regulation of p38-alpha and p38-beta	9	0.00064	YWHAZ; YWHAH; YWHAQ; SFN; KPNB1; YWHAG; CALM1; KRT8; YWHAE
GTP hydrolysis and joining of the 60S ribosomal subunit	7	0.000694	RPSA; RPLP0; EIF3D; EIF2S1; EIF2S3; EIF4A1; EIF3E
Metabolism of RNA	12	0.000727	YWHAZ; RPSA; PSMD6; PSMD7; MAGOH; RPLP0; PABPC1; PPP2R1A; HSPA8; PSMD13; PSMA7; EIF4A1
Regulation of mRNA Stability by Proteins that Bind AU-rich Elements	7	0.00078	YWHAZ; PSMD6; PSMD7; PABPC1; HSPA8; PSMD13; PSMA7
N-glycan trimming in the ER and Calnexin/Calreticulin cycle	3	0.000811	CALR; GANAB; PRKCSH
Validated targets of C-MYC transcriptional activation	6	0.00105	HSP90AA1; NCL; EIF2S1; EIF4A1; PTMA; ENO1
Gene Expression	14	0.00115	RPSA; HNRNPU; MAGOH; RPLP0; PABPC1; EEF1G; KARS; EIF3D; SF3B3; EEF2; EIF2S1; EIF2S3; EIF4A1; EIF3E
Sema3A PAK dependent Axon repulsion	3	0.00126	CFL1; HSP90AB1; HSP90AA1
TNF receptor signaling pathway	12	0.00134	YWHAZ; YWHAH; YWHAQ; APP; SFN; KPNB1; YWHAG; GNB2L1; CALM1; KRT8; YWHAE; CTSD
p38 MAPK signaling pathway	9	0.0017	YWHAZ; YWHAH; YWHAQ; SFN; KPNB1; YWHAG; CALM1; KRT8; YWHAE
Response to elevated platelet cytosolic Ca2+	4	0.00206	CFL1; HSPA5; CALM1; FLNA
Wnt signaling network	9	0.0026	YWHAZ; YWHAH; YWHAQ; SFN; YWHAG; FLNA; YWHAE; PRDX1; IGFBP4
Integrin-linked kinase signaling	19	0.00272	YWHAZ; COPS5; YWHAH; YWHAQ; HSP90AA1; SFN; KPNB1; YWHAG; CALM1; HSPA8; ACTN1; SERPINE1; KRT8; PLAU; YWHAE; IQGAP1; PRDX1; HSP90B1; ENO1
Glypican 3 network	9	0.00318	YWHAZ; YWHAH; YWHAQ; SFN; YWHAG; FLNA; YWHAE; PRDX1; IGFBP4
N-cadherin signaling events	10	0.00359	YWHAZ; YWHAH; YWHAQ; SFN; YWHAG; CALM1; PLAU; YWHAE; IQGAP1; PRDX1
Neurotrophic factor-mediated Trk receptor signaling	6	0.0037	YWHAZ; YWHAH; YWHAQ; SFN; YWHAG; YWHAE
Regulation of nuclear beta catenin signaling and target gene transcription	7	0.00372	YWHAZ; YWHAH; YWHAQ; SFN; YWHAG; YWHAE; PRDX1
DNA Replication	10	0.00462	PSMD6; PSMD7; HSP90AA1; YWHAG; PPP2R1A; PSMD13; RANGAP1; PCNA; PSMA7; YWHAE
Host Interactions of HIV factors	7	0.00473	PSMD6; PSMD7; KPNB1; RANBP1; PSMD13; RANGAP1; PSMA7
Regulation of nuclear SMAD2/3 signaling	11	0.00478	YWHAZ; YWHAH; YWHAQ; SFN; KPNB1; YWHAG; CALM1; HSPA8; SERPINE1; KRT8; YWHAE
TGF-beta receptor signaling	11	0.00478	YWHAZ; YWHAH; YWHAQ; SFN; KPNB1; YWHAG; CALM1; HSPA8; SERPINE1; KRT8; YWHAE
Regulation of cytoplasmic and nuclear SMAD2/3 signaling	11	0.00478	YWHAZ; YWHAH; YWHAQ; SFN; KPNB1; YWHAG; CALM1; HSPA8; SERPINE1; KRT8; YWHAE
Noncanonical Wnt signaling pathway	8	0.00517	YWHAZ; YWHAH; YWHAQ; SFN; YWHAG; FLNA; YWHAE; PRDX1
BMP receptor signaling	9	0.00569	YWHAZ; YWHAH; YWHAQ; SFN; KPNB1; YWHAG; CALM1; KRT8; YWHAE
Recycling of eIF2:GDP	2	0.00575	EIF2S1; EIF2S3
Formation of tubulin folding intermediates by CCT/TriC	2	0.00575	CCT3; CCT7
eNOS activation	2	0.00575	HSP90AA1; CALM1
ER-Phagosome pathway	5	0.00645	PSMD6; PSMD7; CALR; PSMD13; PSMA7
Hypoxic and oxygen homeostasis regulation of HIF-1-alpha	5	0.00645	COPS5; HSP90AA1; GNB2L1; SERPINE1; ENO1
IL1-mediated signaling events	9	0.00675	YWHAZ; YWHAH; YWHAQ; SFN; KPNB1; YWHAG; CALM1; KRT8; YWHAE
Posttranslational regulation of adherens junction stability and dissassembly	9	0.00675	YWHAZ; YWHAH; YWHAQ; SFN; YWHAG; PLAU; YWHAE; IQGAP1; PRDX1
ALK1 signaling events	11	0.007	YWHAZ; YWHAH; YWHAQ; SFN; KPNB1; YWHAG; CALM1; HSPA8; SERPINE1; KRT8; YWHAE
E-cadherin signaling in the nascent adherens junction	10	0.00702	YWHAZ; YWHAH; YWHAQ; SFN; YWHAG; ACTN1; PLAU; YWHAE; IQGAP1; PRDX1
Stabilization and expansion of the E-cadherin adherens junction	10	0.00702	YWHAZ; YWHAH; YWHAQ; SFN; YWHAG; ACTN1; PLAU; YWHAE; IQGAP1; PRDX1
Lipoprotein metabolism	3	0.00714	BMP1; P4HB; HSPG2
Association of TriC/CCT with target proteins during biosynthesis	2	0.00732	CCT3; CCT7
Folding of actin by CCT/TriC	2	0.00732	CCT3; CCT7
GP1b-IX-V activation signalling	2	0.00732	YWHAZ; FLNA
ALK1 pathway	11	0.0075	YWHAZ; YWHAH; YWHAQ; SFN; KPNB1; YWHAG; CALM1; HSPA8; SERPINE1; KRT8; YWHAE
Cell-Cell communication	6	0.00756	FLNA; ACTN1; CDH3; LAMB3; IQGAP1; ACTN4
Canonical Wnt signaling pathway	7	0.00761	YWHAZ; YWHAH; YWHAQ; SFN; YWHAG; YWHAE; PRDX1
VEGFR1 specific signals	3	0.00791	HSP90AA1; CALM1; NRP2
E-cadherin signaling events	10	0.00794	YWHAZ; YWHAH; YWHAQ; SFN; YWHAG; ACTN1; PLAU; YWHAE; IQGAP1; PRDX1
AP-1 transcription factor network	17	0.00846	YWHAZ; COPS5; YWHAH; YWHAQ; HSP90AA1; SFN; KPNB1; YWHAG; CALM1; HSPA8; SERPINE1; KRT8; PLAU; YWHAE; PRDX1; HSP90B1; ENO1
Mitotic M-M/G1 phases	9	0.0086	PSMD6; PSMD7; HSP90AA1; YWHAG; PPP2R1A; PSMD13; RANGAP1; PSMA7; YWHAE
Antigen processing-Cross presentation	5	0.00872	PSMD6; PSMD7; CALR; PSMD13; PSMA7
Nephrin interactions	3	0.00873	ACTN1; IQGAP1; ACTN4
Dissolution of Fibrin Clot	2	0.00907	SERPINE1; PLAU
RAC1 signaling pathway	8	0.0104	CFL1; EZR; ARPC1B; ARPC2; ACTR2; ACTR3; PLAU; IQGAP1
Regulation of RAC1 activity	8	0.0104	CFL1; EZR; ARPC1B; ARPC2; ACTR2; ACTR3; PLAU; IQGAP1
Regulation of RhoA activity	8	0.0104	CFL1; EZR; ARPC1B; ARPC2; ACTR2; ACTR3; PLAU; IQGAP1
RhoA signaling pathway	8	0.0104	CFL1; EZR; ARPC1B; ARPC2; ACTR2; ACTR3; PLAU; IQGAP1
The NLRP3 inflammasome	2	0.011	HSP90AB1; APP
Tetrahydrobiopterin (BH4) synthesis, recycling, salvage and regulation	2	0.011	HSP90AA1; CALM1
PERK regulated gene expression	2	0.011	HSPA5; EIF2S1
Autodegradation of Cdh1 by Cdh1:APC/C	4	0.0117	PSMD6; PSMD7; PSMD13; PSMA7
Loss of Nlp from mitotic centrosomes	4	0.0117	HSP90AA1; YWHAG; PPP2R1A; YWHAE
Loss of proteins required for interphase microtubule organizationÃÂ from the centrosome	4	0.0117	HSP90AA1; YWHAG; PPP2R1A; YWHAE
Mitotic Prophase	4	0.0124	HSP90AA1; YWHAG; PPP2R1A; YWHAE
Golgi Cisternae Pericentriolar Stack Reorganization	4	0.0124	HSP90AA1; YWHAG; PPP2R1A; YWHAE
Unfolded Protein Response	4	0.0124	CALR; HSPA5; EIF2S1; HSP90B1
Interactions of Rev with host cellular proteins	3	0.0125	KPNB1; RANBP1; RANGAP1
Semaphorin interactions	4	0.0146	CFL1; MYH9; HSP90AB1; HSP90AA1
adenine and adenosine salvage I	1	0.0148	APRT
p75(NTR)-mediated signaling	7	0.0161	YWHAZ; YWHAH; YWHAQ; APP; SFN; YWHAG; YWHAE
APC/C:Cdc20 mediated degradation of Securin	4	0.0162	PSMD6; PSMD7; PSMD13; PSMA7
Ubiquitin-dependent degradation of Cyclin D	4	0.0162	PSMD6; PSMD7; PSMD13; PSMA7
Regulation of activated PAK-2p34 by proteasome mediated degradation	4	0.0162	PSMD6; PSMD7; PSMD13; PSMA7
Ubiquitin-dependent degradation of Cyclin D1	4	0.0162	PSMD6; PSMD7; PSMD13; PSMA7
CDK-mediated phosphorylation and removal of Cdc6	4	0.0162	PSMD6; PSMD7; PSMD13; PSMA7
Class I MHC mediated antigen processing & presentation	5	0.0167	PSMD6; PSMD7; CALR; PSMD13; PSMA7
Cell Cycle, Mitotic	10	0.0169	PSMD6; PSMD7; HSP90AA1; YWHAG; PPP2R1A; PSMD13; RANGAP1; PCNA; PSMA7; YWHAE
SCF(Skp2)-mediated degradation of p27/p21	4	0.0171	PSMD6; PSMD7; PSMD13; PSMA7
Cross-presentation of soluble exogenous antigens (endosomes)	4	0.0171	PSMD6; PSMD7; PSMD13; PSMA7
Vpu mediated degradation of CD4	4	0.0171	PSMD6; PSMD7; PSMD13; PSMA7
Nonsense-Mediated Decay	5	0.0173	RPSA; MAGOH; RPLP0; PABPC1; PPP2R1A
Nonsense Mediated Decay Enhanced by the Exon Junction Complex	5	0.0173	RPSA; MAGOH; RPLP0; PABPC1; PPP2R1A
Prefoldin mediated transfer of substrate to CCT/TriC	2	0.0176	CCT3; CCT7
Autodegradation of the E3 ubiquitin ligase COP1	4	0.0179	PSMD6; PSMD7; PSMD13; PSMA7
Signaling events mediated by HDAC Class II	3	0.0183	HSP90AA1; RANGAP1; YWHAE
Antigen processing: Ubiquitination & Proteasome degradation	4	0.0188	PSMD6; PSMD7; PSMD13; PSMA7
Cdc20:Phospho-APC/C mediated degradation of Cyclin A	4	0.0188	PSMD6; PSMD7; PSMD13; PSMA7
Stabilization of p53	4	0.0188	PSMD6; PSMD7; PSMD13; PSMA7
Ubiquitin Mediated Degradation of Phosphorylated Cdc25A	4	0.0188	PSMD6; PSMD7; PSMD13; PSMA7
Cell junction organization	4	0.0188	FLNA; ACTN1; CDH3; LAMB3
Vif-mediated degradation of APOBEC3G	4	0.0188	PSMD6; PSMD7; PSMD13; PSMA7
Recruitment of mitotic centrosome proteins and complexes	4	0.0188	HSP90AA1; YWHAG; PPP2R1A; YWHAE
Centrosome maturation	4	0.0188	HSP90AA1; YWHAG; PPP2R1A; YWHAE
APC/C:Cdh1 mediated degradation of Cdc20 and other APC/C:Cdh1 targeted proteins in late mitosis/early G1	4	0.0188	PSMD6; PSMD7; PSMD13; PSMA7
SCF-beta-TrCP mediated degradation of Emi1	4	0.0197	PSMD6; PSMD7; PSMD13; PSMA7
p53-Independent G1/S DNA damage checkpoint	4	0.0197	PSMD6; PSMD7; PSMD13; PSMA7
p53-Independent DNA Damage Response	4	0.0197	PSMD6; PSMD7; PSMD13; PSMA7
Regulation of ornithine decarboxylase (ODC)	4	0.0197	PSMD6; PSMD7; PSMD13; PSMA7
Cooperation of Prefoldin and TriC/CCT in actin and tubulin folding	2	0.0202	CCT3; CCT7
APC/C:Cdc20 mediated degradation of mitotic proteins	4	0.0207	PSMD6; PSMD7; PSMD13; PSMA7
C-MYC pathway	6	0.0215	HSP90AA1; NCL; EIF2S1; EIF4A1; PTMA; ENO1
p53-Dependent G1 DNA Damage Response	4	0.0217	PSMD6; PSMD7; PSMD13; PSMA7
Activation of APC/C and APC/C:Cdc20 mediated degradation of mitotic proteins	4	0.0217	PSMD6; PSMD7; PSMD13; PSMA7
p53-Dependent G1/S DNA damage checkpoint	4	0.0217	PSMD6; PSMD7; PSMD13; PSMA7
Synthesis of DNA	5	0.0225	PSMD6; PSMD7; PSMD13; PCNA; PSMA7
Chaperonin-mediated protein folding	2	0.0228	CCT3; CCT7
Chylomicron-mediated lipid transport	2	0.0228	P4HB; HSPG2
Cell-extracellular matrix interactions	2	0.0228	FLNA; ACTN1
CDT1 association with the CDC6:ORC:origin complex	4	0.0237	PSMD6; PSMD7; PSMD13; PSMA7
Signaling by Wnt	4	0.0248	PSMD6; PSMD7; PSMD13; PSMA7
Regulation of Apoptosis	4	0.0248	PSMD6; PSMD7; PSMD13; PSMA7
Degradation of beta-catenin by the destruction complex	4	0.0248	PSMD6; PSMD7; PSMD13; PSMA7
Beta3 integrin cell surface interactions	3	0.0254	THBS1; COL4A1; PLAU
eNOS activation and regulation	2	0.0256	HSP90AA1; CALM1
Metabolism of nitric oxide	2	0.0256	HSP90AA1; CALM1
Inflammasomes	2	0.0256	HSP90AB1; APP
G1/S DNA Damage Checkpoints	4	0.0259	PSMD6; PSMD7; PSMD13; PSMA7
Syndecan-2-mediated signaling events	4	0.027	GNB2L1; EZR; PLAU; SDCBP
Regulation of APC/C activators between G1/S and early anaphase	4	0.0281	PSMD6; PSMD7; PSMD13; PSMA7
Cyclin E associated events during G1/S transition	4	0.0281	PSMD6; PSMD7; PSMD13; PSMA7
G1/S Transition	5	0.0285	PSMD6; PSMD7; PSMD13; PCNA; PSMA7
vRNP Assembly	1	0.0295	HSP90AA1
Insulin effects increased synthesis of Xylulose-5-Phosphate	1	0.0295	TKT
Virus Assembly and Release	1	0.0295	CALR
Assembly of Viral Components at the Budding Site	1	0.0295	CALR
Amyloids	1	0.0295	HSPG2
Cam-PDE 1 activation	1	0.0295	CALM1
Lipid digestion, mobilization, and transport	3	0.0303	BMP1; P4HB; HSPG2
HIV Infection	7	0.0304	PSMD6; PSMD7; KPNB1; RANBP1; PSMD13; RANGAP1; PSMA7
APC/C-mediated degradation of cell cycle proteins	4	0.0317	PSMD6; PSMD7; PSMD13; PSMA7
Regulation of mitotic cell cycle	4	0.0317	PSMD6; PSMD7; PSMD13; PSMA7
S Phase	5	0.0333	PSMD6; PSMD7; PSMD13; PCNA; PSMA7
Eukaryotic Translation Elongation	4	0.0343	RPSA; RPLP0; EEF1G; EEF2
Switching of origins to a post-replicative state	4	0.0343	PSMD6; PSMD7; PSMD13; PSMA7
Orc1 removal from chromatin	4	0.0343	PSMD6; PSMD7; PSMD13; PSMA7
Membrane Trafficking	4	0.0343	HSPA8; COPA; COPE; ARCN1
Assembly of the pre-replicative complex	4	0.0343	PSMD6; PSMD7; PSMD13; PSMA7
ATM pathway	9	0.0354	YWHAZ; SFN; RANBP1; PPP2R1A; PCNA; SERPINE1; PLAU; COL18A1; CTSD
Removal of licensing factors from origins	4	0.0369	PSMD6; PSMD7; PSMD13; PSMA7
Diabetes pathways	7	0.0373	RPSA; CALR; HSPA5; RPLP0; EIF2S1; IGFBP4; HSP90B1
Regulation of DNA replication	4	0.0412	PSMD6; PSMD7; PSMD13; PSMA7
Deadenylation of mRNA	2	0.0415	PABPC1; EIF4A1
Axon guidance	7	0.0432	CFL1; MYH9; HSP90AB1; HSP90AA1; EZR; NRP2; SDCBP
Formation of a pool of free 40S subunits	4	0.0441	RPSA; RPLP0; EIF3D; EIF3E
Cyclin A:Cdk2-associated events at S phase entry	4	0.0441	PSMD6; PSMD7; PSMD13; PSMA7
Smooth Muscle Contraction	2	0.045	TPM3; CALM1
Influenza Life Cycle	5	0.0457	RPSA; HSP90AA1; CALR; KPNB1; RPLP0
Metabolism	18	0.0504	YWHAZ; RPSA; PSMD6; PSMD7; HSP90AA1; MAGOH; RPLP0; PABPC1; AHCY; CALM1; PPP2R1A; HSPA8; PSMD13; PSMA7; IQGAP1; EIF4A1; TKT; APRT
Platelet activation, signaling and aggregation	5	0.0509	YWHAZ; CFL1; HSPA5; CALM1; FLNA
G2/M Transition	4	0.052	HSP90AA1; YWHAG; PPP2R1A; YWHAE
Direct p53 effectors	5	0.0522	SFN; PCNA; SERPINE1; COL18A1; CTSD
Influenza Infection	5	0.0522	RPSA; HSP90AA1; CALR; KPNB1; RPLP0
Mitotic G1-G1/S phases	5	0.0549	PSMD6; PSMD7; PSMD13; PCNA; PSMA7
DNA Replication Pre-Initiation	4	0.0571	PSMD6; PSMD7; PSMD13; PSMA7
M/G1 Transition	4	0.0571	PSMD6; PSMD7; PSMD13; PSMA7
Mitotic G2-G2/M phases	4	0.0571	HSP90AA1; YWHAG; PPP2R1A; YWHAE
Rapoport-Luebering glycolytic shunt	1	0.0581	PGAM1
Neurophilin interactions with VEGF and VEGFR	1	0.0581	NRP2
NADE modulates death signalling	1	0.0581	YWHAE
CaMK IV-mediated phosphorylation of CREB	1	0.0581	CALM1
Activation of CaMK IV	1	0.0581	CALM1
Protein folding	2	0.0642	CCT3; CCT7
Validated nuclear estrogen receptor alpha network	3	0.0689	PCNA; COL18A1; CTSD
Signaling by VEGF	1	0.072	NRP2
CREB phosphorylation through the activation of CaMKK	1	0.072	CALM1
VEGF ligand-receptor interactions	1	0.072	NRP2
Glycolysis	1	0.072	TPI1
ATR signaling pathway	7	0.073	YWHAZ; SFN; PPP2R1A; PCNA; SERPINE1; COL18A1; CTSD
HIF-1-alpha transcription factor network	3	0.0741	COPS5; SERPINE1; ENO1
Regulation of Telomerase	3	0.0795	HSP90AA1; NCL; YWHAE
M Phase	5	0.0796	HSP90AA1; YWHAG; PPP2R1A; RANGAP1; YWHAE
Rev-mediated nuclear export of HIV-1 RNA	2	0.0811	RANBP1; RANGAP1
Apoptosis	5	0.0848	PSMD6; PSMD7; KPNB1; PSMD13; PSMA7
Alpha4 beta1 integrin signaling events	2	0.0855	YWHAZ; THBS1
Global Genomic NER (GG-NER)	2	0.0855	DDB1; PCNA
Resolution of D-loop structures through Holliday junction intermediates	1	0.0858	PCNA
methionine degradation I (to homocysteine)	1	0.0858	AHCY
pentose phosphate pathway (non-oxidative branch)	1	0.0858	TKT
Pentose phosphate pathway (hexose monophosphate shunt)	1	0.0858	TKT
Resolution of D-loop structures	1	0.0858	PCNA
Methylation	1	0.0858	AHCY
IL8- and CXCR2-mediated signaling events	2	0.09	PPP2R1A; RAB11A
HIF-2-alpha transcription factor network	2	0.09	SERPINE1; EIF3E
E2F transcription factor network	3	0.0937	RANBP1; SERPINE1; PLAU
Glucose metabolism	2	0.0946	TPI1; CALM1
Cell Cycle Checkpoints	4	0.0975	PSMD6; PSMD7; PSMD13; PSMA7
NrCAM interactions	1	0.0994	NRP2
sucrose degradation	1	0.0994	TPI1
Purine salvage	1	0.0994	APRT
Asparagine N-linked glycosylation	3	0.106	CALR; GANAB; PRKCSH
IL8-mediated signaling events	2	0.109	PPP2R1A; RAB11A
AndrogenReceptor	3	0.109	PRMT1; CALR; FLNA
p73 transcription factor network	3	0.109	SFN; GNB2L1; SERPINE1
L1CAM interactions	3	0.112	EZR; NRP2; SDCBP
Type I hemidesmosome assembly	1	0.113	LAMB3
Regulation of cytoskeletal remodeling and cell spreading by IPP complex components	1	0.113	ACTN1
Activation of DNA fragmentation factor	1	0.113	KPNB1
Apoptosis induced DNA fragmentation	1	0.113	KPNB1
cysteine biosynthesis III (mammalia)	1	0.113	AHCY
Glucocorticoid receptor regulatory network	3	0.115	YWHAH; HSP90AA1; SFN
Peptide chain elongation	3	0.115	RPSA; RPLP0; EEF2
Advanced glycosylation endproduct receptor signaling	1	0.126	PRKCSH
Neurofascin interactions	1	0.126	SDCBP
Nucleotide-binding domain, leucine rich repeat containing receptor (NLR) signaling pathways	2	0.128	HSP90AB1; APP
C-MYB transcription factor network	3	0.128	HSPA8; COPA; IQGAP1
Glucocorticoid receptor signaling	3	0.132	YWHAH; HSP90AA1; SFN
Nonsense Mediated Decay Independent of the Exon Junction Complex	3	0.132	RPSA; RPLP0; PABPC1
Adaptive Immune System	6	0.135	YWHAZ; PSMD6; PSMD7; CALR; PSMD13; PSMA7
Removal of the Flap Intermediate from the C-strand	1	0.139	PCNA
Rap1 signalling	1	0.139	YWHAZ
pentose phosphate pathway	1	0.139	TKT
p53 pathway	5	0.144	SFN; PCNA; SERPINE1; COL18A1; CTSD
Deadenylation-dependent mRNA decay	2	0.148	PABPC1; EIF4A1
Alpha6 beta4 integrin-ligand interactions	1	0.152	LAMB3
Processive synthesis on the C-strand of the telomere	1	0.152	PCNA
Metabolism of carbohydrates	3	0.152	TPI1; CALM1; TKT
Muscle contraction	2	0.164	TPM3; CALM1
Nucleotide Excision Repair	2	0.164	DDB1; PCNA
Influenza Viral RNA Transcription and Replication	3	0.17	RPSA; HSP90AA1; RPLP0
Glycogen breakdown (glycogenolysis)	1	0.177	CALM1
Signaling events mediated by HDAC Class I	3	0.185	HSP90AA1; RANGAP1; YWHAE
Developmental Biology	9	0.186	CFL1; MYH9; HSP90AB1; RPSA; HSP90AA1; RPLP0; EZR; NRP2; SDCBP
CREB phosphorylation through the activation of CaMKII	1	0.189	CALM1
Leading Strand Synthesis	1	0.189	PCNA
Polymerase switching	1	0.189	PCNA
Polymerase switching on the C-strand of the telomere	1	0.189	PCNA
Regulation of Insulin-like Growth Factor (IGF) Activity by Insulin-like Growth Factor Binding Proteins (IGFBPs)	1	0.189	IGFBP4
Removal of the Flap Intermediate	1	0.189	PCNA
p63 transcription factor network	3	0.2	YWHAQ; SFN; GNB2L1
HDL-mediated lipid transport	1	0.201	BMP1
Repair synthesis for gap-filling by DNA polymerase in TC-NER	1	0.201	PCNA
G1/S-Specific Transcription	1	0.201	PCNA
Lysosome Vesicle Biogenesis	1	0.201	HSPA8
Repair synthesis of patch ~27-30 bases long by DNA polymerase	1	0.201	PCNA
Processive synthesis on the lagging strand	1	0.201	PCNA
Sumoylation by RanBP2 regulates transcriptional repression	1	0.201	RANGAP1
mRNA Splicing - Major Pathway	3	0.212	HNRNPU; MAGOH; SF3B3
mRNA Splicing	3	0.212	HNRNPU; MAGOH; SF3B3
Gap-filling DNA repair synthesis and ligation in GG-NER	1	0.213	PCNA
Ras activation uopn Ca2+ infux through NMDA receptor	1	0.213	CALM1
Spry regulation of FGF signaling	1	0.213	PPP2R1A
Regulation of Insulin Secretion by Glucagon-like Peptide-1	1	0.213	IQGAP1
Gap-filling DNA repair synthesis and ligation in TC-NER	1	0.213	PCNA
Regulation of Androgen receptor activity	3	0.216	HSP90AA1; GNB2L1; PRDX1
Negative regulation of FGFR signaling	1	0.225	PPP2R1A
DARPP-32 events	1	0.225	CALM1
Beta5 beta6 beta7 and beta8 integrin cell surface interactions	1	0.225	PLAU
GABA synthesis, release, reuptake and degradation	1	0.225	HSPA8
superpathway of methionine degradation	1	0.225	AHCY
Resolution of AP sites via the multiple-nucleotide patch replacement pathway	1	0.225	PCNA
Removal of DNA patch containing abasic residue	1	0.225	PCNA
PKA activation	1	0.236	CALM1
Immune System	10	0.237	YWHAZ; HSP90AB1; PSMD6; PSMD7; APP; CALR; PPP2R1A; PSMD13; PSMA7; PRKCSH
Post-translational protein modification	3	0.239	CALR; GANAB; PRKCSH
Validated transcriptional targets of deltaNp63 isoforms	2	0.24	SFN; GNB2L1
Integrins in angiogenesis	2	0.245	HSP90AA1; PLAU
Destabilization of mRNA by KSRP	1	0.248	YWHAZ
Base Excision Repair	1	0.248	PCNA
PKA-mediated phosphorylation of CREB	1	0.248	CALM1
Resolution of Abasic Sites (AP sites)	1	0.248	PCNA
IL2 signaling events mediated by PI3K	2	0.256	HSP90AA1; CALM1
Lagging Strand Synthesis	1	0.259	PCNA
Formation of incision complex in GG-NER	1	0.259	DDB1
Cellular roles of Anthrax toxin	1	0.259	CALM1
Dual incision reaction in GG-NER	1	0.259	DDB1
Gluconeogenesis	1	0.259	TPI1
Arf1 pathway	1	0.259	COPA
Mitochondrial tRNA aminoacylation	1	0.27	KARS
Cell death signalling via NRAGE, NRIF and NADE	1	0.27	YWHAE
G0 and Early G1	1	0.27	PCNA
Homologous Recombination Repair	1	0.281	PCNA
Sema4D induced cell migration and growth-cone collapse	1	0.281	MYH9
Homologous recombination repair of replication-independent double-strand breaks	1	0.281	PCNA
Telomere C-strand (Lagging Strand) Synthesis	1	0.281	PCNA
TGFBR	3	0.283	COPS5; KPNB1; HSPA8
Hemostasis	7	0.288	YWHAZ; CFL1; HSPA5; CALM1; FLNA; SERPINE1; PLAU
BMAL1:CLOCK/NPAS2 Activates Gene Expression	1	0.291	SERPINE1
Antigen Presentation: Folding, assembly and peptide loading of class I MHC	1	0.291	CALR
Metabolism of amino acids and derivatives	4	0.294	PSMD6; PSMD7; PSMD13; PSMA7
CaM pathway	1	0.302	CALM1
Purine metabolism	1	0.302	APRT
Cytosolic tRNA aminoacylation	1	0.302	KARS
Calmodulin induced events	1	0.302	CALM1
Androgen-mediated signaling	3	0.304	HSP90AA1; GNB2L1; PRDX1
FAS (CD95) signaling pathway	3	0.304	APP; EZR; CTSD
CXCR4-mediated signaling events	4	0.308	CFL1; GNB2L1; CALM1; FLNA
Ca-dependent events	1	0.323	CALM1
Phospholipase C-mediated cascade	1	0.323	CALM1
DAG and IP3 signaling	1	0.323	CALM1
Neurotransmitter Release Cycle	1	0.323	HSPA8
E2F mediated regulation of DNA replication	1	0.333	PCNA
Sema4D in semaphorin signaling	1	0.333	MYH9
Adherens junctions interactions	1	0.333	CDH3
Golgi Associated Vesicle Biogenesis	1	0.333	HSPA8
CREB phosphorylation through the activation of Ras	1	0.333	CALM1
Double-Strand Break Repair	1	0.333	PCNA
Viral mRNA Translation	2	0.334	RPSA; RPLP0
Eukaryotic Translation Termination	2	0.334	RPSA; RPLP0
Processing of Capped Intron-Containing Pre-mRNA	3	0.336	HNRNPU; MAGOH; SF3B3
Calcium signaling in the CD4+ TCR pathway	1	0.343	CALM1
EGFR interacts with phospholipase C-gamma	1	0.343	CALM1
Beta2 integrin cell surface interactions	1	0.343	PLAU
Extension of Telomeres	1	0.343	PCNA
Integration of energy metabolism	2	0.35	IQGAP1; TKT
BARD1 signaling events	1	0.352	PCNA
Transport of Ribonucleoproteins into the Host Nucleus	1	0.352	KPNB1
Interleukin-3, 5 and GM-CSF signaling	1	0.352	YWHAZ
PLC-gamma1 signalling	1	0.352	CALM1
Osteopontin-mediated events	1	0.352	PLAU
Nuclear import of Rev protein	1	0.362	KPNB1
Striated Muscle Contraction	1	0.362	TPM3
DNA strand elongation	1	0.372	PCNA
Circadian Clock	1	0.372	SERPINE1
Recycling pathway of L1	1	0.381	EZR
trans-Golgi Network Vesicle Budding	1	0.39	HSPA8
Clathrin derived vesicle budding	1	0.39	HSPA8
Activation of NMDA receptor upon glutamate binding and postsynaptic events	1	0.39	CALM1
Post NMDA receptor activation events	1	0.39	CALM1
Late Phase of HIV Life Cycle	2	0.398	RANBP1; RANGAP1
mRNA 3'-end processing	1	0.399	MAGOH
Post-Elongation Processing of Intron-Containing pre-mRNA	1	0.399	MAGOH
Signaling by FGFR	2	0.408	CALM1; PPP2R1A
Notch-mediated HES/HEY network	2	0.408	RAB11A; ENO1
Notch signaling pathway	2	0.408	RAB11A; ENO1
mRNA Processing	3	0.414	HNRNPU; MAGOH; SF3B3
Telomere Maintenance	1	0.417	PCNA
Regulation of gene expression in beta cells	2	0.419	RPSA; RPLP0
Phase II conjugation	1	0.426	AHCY
PLC beta mediated events	1	0.434	CALM1
Regulation of IFNA signaling	1	0.434	PPP2R1A
G-protein mediated events	1	0.443	CALM1
p75 NTR receptor-mediated signalling	1	0.443	YWHAE
amb2 Integrin signaling	1	0.451	PLAU
Aurora B signaling	1	0.451	NCL
HIV Life Cycle	2	0.454	RANBP1; RANGAP1
JNK signaling in the CD4+ TCR pathway	1	0.459	CALM1
Ras signaling in the CD4+ TCR pathway	1	0.459	CALM1
PLK1 signaling events	2	0.459	PPP2R1A; TPT1
tRNA Aminoacylation	1	0.467	KARS
mRNA Splicing - Minor Pathway	1	0.467	SF3B3
DNA Repair	2	0.469	DDB1; PCNA
Regulation of beta-cell development	2	0.469	RPSA; RPLP0
Activation of Chaperones by IRE1alpha	1	0.475	HSPA5
Post-Elongation Processing of the Transcript	1	0.475	MAGOH
Cleavage of Growing Transcript in the Termination Region	1	0.475	MAGOH
RNA Polymerase II Transcription Termination	1	0.475	MAGOH
FOXA1 transcription factor network	1	0.483	COL18A1
Transcription-coupled NER (TC-NER)	1	0.483	PCNA
Polo-like kinase signaling events in the cell cycle	2	0.484	PPP2R1A; TPT1
Cell-cell junction organization	1	0.491	CDH3
Netrin-1 signaling	1	0.491	EZR
Innate Immune System	3	0.503	HSP90AB1; APP; PRKCSH
IL6-mediated signaling events	1	0.506	HSP90B1
IL2-mediated signaling events	2	0.508	HSP90AA1; CALM1
FGF signaling pathway	1	0.513	PLAU
Regulation of Insulin Secretion	1	0.513	IQGAP1
Calcineurin-regulated NFAT-dependent transcription in lymphocytes	1	0.513	CALM1
Apoptotic execution phase	1	0.513	KPNB1
Ceramide signaling pathway	1	0.521	CTSD
Formation and Maturation of mRNA Transcript	3	0.521	HNRNPU; MAGOH; SF3B3
Transmission across Chemical Synapses	2	0.531	CALM1; HSPA8
Transport of Mature mRNA derived from an Intron-Containing Transcript	1	0.535	MAGOH
Opioid Signalling	1	0.542	CALM1
Caspase cascade in apoptosis	1	0.542	APP
Validated transcriptional targets of TAp63 isoforms	1	0.556	YWHAQ
Thromboxane A2 receptor signaling	1	0.556	RAB11A
Transport of Mature Transcript to Cytoplasm	1	0.562	MAGOH
Chromosome Maintenance	1	0.569	PCNA
NOTCH	1	0.575	APP
Insulin Synthesis and Processing	2	0.579	RPSA; RPLP0
Metabolism of nucleotides	1	0.582	APRT
TCR signaling in na&#xef;ve CD4+ T cells	2	0.588	CALM1; FLNA
ATF-2 transcription factor network	1	0.588	PLAU
Validated transcriptional targets of AP1 family members Fra1 and Fra2	2	0.592	CALM1; PLAU
Coregulation of Androgen receptor activity	1	0.6	PRDX1
Downstream signaling in na&#xef;ve CD8+ T cells	1	0.618	CALM1
Downstream signaling of activated FGFR	1	0.624	CALM1
Signalling by NGF	2	0.628	CALM1; YWHAE
BCR signaling pathway	1	0.629	CALM1
Integrin cell surface interactions	1	0.661	THBS1
Downstream signal transduction	1	0.671	CALM1
Signaling by PDGF	1	0.686	CALM1
Interferon alpha/beta signaling	1	0.686	PPP2R1A
FOXA transcription factor networks	1	0.705	COL18A1
Neurotransmitter Receptor Binding And Downstream Transmission In The Postsynaptic Cell	1	0.73	CALM1
Metabolism of lipids and lipoproteins	3	0.742	BMP1; P4HB; HSPG2
Signaling by Interleukins	1	0.746	YWHAZ
Signaling events mediated by TCPTP	1	0.75	KPNB1
Biological oxidations	1	0.765	AHCY
Mitotic Prometaphase	1	0.768	RANGAP1
Signaling by Aurora kinases	1	0.768	NCL
Signaling by EGFR	1	0.768	CALM1
Neuronal System	2	0.769	CALM1; HSPA8
Interferon Signaling	1	0.772	PPP2R1A
RNA Polymerase II Transcription	1	0.782	MAGOH
Cytokine Signaling in Immune system	2	0.784	YWHAZ; PPP2R1A
NGF signalling via TRKA from the plasma membrane	1	0.798	CALM1
TCR signaling in na&#xef;ve CD8+ T cells	1	0.851	CALM1
EGFR1	1	0.876	KRT8
Transcription	1	0.901	MAGOH
Signal Transduction	9	0.996	PSMD6; PSMD7; THBS1; CALM1; PPP2R1A; PSMD13; PSMA7; YWHAE; NRP2
Signaling by GPCR	1	1	CALM1
