# Supplementary material for: Quantitative secretomic analysis of pancreatic cancer cells in serum-containing conditioned medium
Source: Sci Rep. 2016 Nov 21;6:37606. doi: 10.1038/srep37606 (PMC5116583; doi:10.1038/srep37606)
Supplement: Supplemental Table S6 [file srep37606-s7.xlsx]

## Sheet: info
Quantitative secretomic analysis of pancreatic cancer cells in serum-containing conditioned medium
Peng Liu1, Yejing Weng2, Zhigang Sui2, Yunhao Wu1, Xiangli Meng1, Mengwei Wu1, Haoyi Jin1, Xiaodong Tan1,*, Lihua Zhang2,*, Yukui Zhang2
The first two authors are co-first author.
1 1st Department of general surgery, Shengjing Hospital, China Medical University, Shenyang 110004, China
2 Key Lab of Separation Sciences for Analytical Chemistry, National Chromatographic R. & A. Center, Dalian Institute of Chemical Physics, Chinese Academy of Sciences, Dalian 116023, China
* Corresponding Author: Xiaodong Tan, 1st Department of general surgey, Shengjing Hospital, China Medical University, Shenyang 110004, China. Phone: +86-24-9661531111, E-mail:tanxdcmu@163.com;
Lihua Zhang, Dalian Institute of Chemical Physics, Chinese Academy of Science, Dalian 116023, China. Fax: 86-411-84379720, E-mail: LihuaZhang@dicp.ac.cn

## Sheet: Sheet1
Supplemental Table S6. The 161 differentially expression proteins were searched againest Human plasma database.
Abreviation(Homo sapiens)	Description	Human Plasma protein with FDR 1%
CDH3	Cadherin-3
DNAJB11	DnaJ-like subfamily B member 11
PLAU	Urokinase-type plasminogen activator
APLP2	Amyloid-like protein 2	+
MMP13	Collagenase 3
LAMB3	Laminin subunit beta-3
COL18A1	Collagen alpha-1(XVIII) chain	+
SEMA3B	Semaphorin-3B
B4GALT4	Beta-1,4-galactosyltransferase 4
NCL	Nucleolin
PPT1	Palmitoyl-protein thioesterase 1
HSPG2	Basement membrane-specific heparan sulfate proteoglycan core protein	+
CTSD	Cathepsin D	+
LFNG	Beta-1,3-N-acetylglucosaminyltransferase lunatic fringe
SIL1	Nucleotide exchange factor SIL1
DDB1	DNA damage-binding protein 1	+
RANGAP1	Rac GTPase-activating protein 1	+
MAN2A1	Alpha-mannosidase 2	+
ST13	Hsc70-interacting protein	+
AHCY	Adenosylhomocysteinase	+
PABPC1	Polyadenylate-binding protein 1	+
CALM1	Calmodulin	+
TINAGL1	Tubulointerstitial nephritis antigen-like
PTPRF	Receptor-type tyrosine-protein phosphatase F	+
EFEMP2	EGF-containing fibulin-like extracellular matrix protein 2	+
PTMA	Prothymosin alpha	+
MYH9	Myosin-9	+
PRDX1	Peroxiredoxin-1	+
PGAM1	Phosphoglycerate mutase 1	+
COL4A1	Collagen alpha-1(IV) chain
TPI1	Triosephosphate isomerase	+
FST	Follistatin (Fragment)	+
IGFBP4	Insulin-like growth factor-binding protein 4	+
ACTN1	Alpha-actinin-1	+
EEF2	Elongation factor 2	+
KPNB1	Importin subunit beta-1	+
EIF3M	Eukaryotic translation initiation factor 3 subunit M
ACTR2	Actin-related protein 2	+
CLIC1	Chloride intracellular channel protein 1	+
HSP90AA1	Heat shock protein HSP 90-alpha	+
COPS5	COP9 signalosome complex subunit 5
TXNL1	Thioredoxin-like protein 1	+
EIF3L	Eukaryotic translation initiation factor 3 subunit L
HSP90B1	Endoplasmin	+
BMP1	Bone morphogenetic protein 1	+
S100A11	Protein S100-A11	+
SNRPD3	Small nuclear ribonucleoprotein Sm D3
OTUB1	Ubiquitin thioesterase OTUB1	+
TPT1	Translationally-controlled tumor protein	+
SMU1	WD40 repeat-containing protein SMU1
ARPC2	Actin-related protein 2/3 complex subunit 2	+
APRT	Adenine phosphoribosyltransferase
SEPT11	Septin-11
IPO9	Importin-9
COPS4	COP9 signalosome complex subunit 4
PSMA7	Proteasome subunit alpha type-7 (Fragment)	+
RPLP0	60S acidic ribosomal protein P0	+
YWHAZ	14-3-3 protein zeta/delta	+
TPM3	Tropomyosin alpha-3 chain	+
YWHAG	14-3-3 protein gamma	+
TKT	Transketolase	+
ACTR3	Actin-related protein 3	+
KRT7	Keratin, type II cytoskeletal 7
KRT8	Keratin, type II cytoskeletal 8	+
VCP	Transitional endoplasmic reticulum ATPase	+
EIF3D	Eukaryotic translation initiation factor 3 subunit D	+
GNB2	Guanine nucleotide-binding protein G(I)/G(S)/G(T) subunit beta-2
ARCN1	Coatomer subunit delta	+
EEF1G	Elongation factor 1-gamma	+
SNU13	NHP2-like protein 1
KRT14	Keratin, type I cytoskeletal 14	+
ARPC1B	Actin-related protein 2/3 complex subunit 1B	+
IPO5	Importin-5	+
RCC2	Protein RCC2
YWHAE	14-3-3 protein epsilon	+
CYR61	Protein CYR61
SERPINE1	Plasminogen activator inhibitor 1	+
ATP6AP2	Renin receptor
PSMD13	26S proteasome non-ATPase regulatory subunit 13
RANBP1	Ran-specific GTPase-activating protein	+
MYL6	Myosin light polypeptide 6
CFL1	Cofilin-1	+
SF3B3	Splicing factor 3B subunit 3
RAB11A	Ras-related protein Rab-11A
PSMD6	26S proteasome non-ATPase regulatory subunit 6
FLNA	Filamin-A	+
ILF2	Interleukin enhancer-binding factor 2
ANP32A	Acidic leucine-rich nuclear phosphoprotein 32 family member A	+
COPA	Coatomer subunit alpha
APP	Amyloid beta A4 protein	+
HS3ST1	Heparan sulfate glucosamine 3-O-sulfotransferase 1
PPP2R1A	Serine/threonine-protein phosphatase 2A 65 kDa regulatory subunit A alpha isoform (Fragment)	+
EIF2S3	Eukaryotic translation initiation factor 2 subunit 3
CHID1	Chitinase domain-containing protein 1
EIF3I	Eukaryotic translation initiation factor 3 subunit I	+
CAPRIN1	Caprin-1
KRT19	Keratin, type I cytoskeletal 19	+
CCT3	T-complex protein 1 subunit gamma	+
IQGAP1	Ras GTPase-activating-like protein IQGAP1
PDIA6	Protein disulfide-isomerase A6	+
HNRNPAB	Heterogeneous nuclear ribonucleoprotein A/B
EZR	Ezrin	+
ENO1	Alpha-enolase	+
COPE	Coatomer subunit epsilon
NUCB1	Nucleobindin-1	+
PTGFRN	Prostaglandin F2 receptor negative regulator
CCT8	T-complex protein 1 subunit theta	+
GNB2L1	Guanine nucleotide-binding protein subunit beta-2-like 1	+
VPS35	Vacuolar protein sorting-associated protein 35
AHSA1	Activator of 90 kDa heat shock protein ATPase-like 1
EIF3E	Eukaryotic translation initiation factor 3 subunit E
HSP90AB1	Heat shock protein HSP 90-beta	+
PSMD7	26S proteasome non-ATPase regulatory subunit 7
HNRNPU	Heterogeneous nuclear ribonucleoprotein U	+
HMGB1	High mobility group protein B1	+
THBS1	Thrombospondin-1	+
BZW2	Basic leucine zipper and W2 domain-containing protein 2
MAGOH	Protein mago nashi-like
KARS	Lysine--tRNA ligase
ACTN4	Alpha-actinin-4	+
TTLL12	Tubulin--tyrosine ligase-like protein 12
SDCBP	Syntenin-1
ITM2B	Integral membrane protein 2B	+
YWHAQ	14-3-3 protein theta	+
PRKCSH	Glucosidase 2 subunit beta	+
BUB3	Mitotic checkpoint protein BUB3
EIF4A1	Eukaryotic initiation factor 4A-I	+
CCT7	T-complex protein 1 subunit eta	+
TXNDC5	Thioredoxin domain-containing protein 5	+
CAPZB	F-actin-capping protein subunit beta
PAFAH1B2	Platelet-activating factor acetylhydrolase IB subunit beta
CALR	Calreticulin	+
PAFAH1B3	Platelet-activating factor acetylhydrolase IB subunit gamma	+
CALU	Calumenin	+
SYNCRIP	Heterogeneous nuclear ribonucleoprotein Q
RPS18	40S ribosomal protein S18	+
PCNA	Proliferating cell nuclear antigen
RPSA	40S ribosomal protein SA	+
PRMT1	Protein arginine N-methyltransferase 1
TFG	Protein TFG
PPA1	Inorganic pyrophosphatase
GPC4	Glypican-4
SFN	14-3-3 protein sigma	+
EIF2S1	Eukaryotic translation initiation factor 2 subunit 1
NBL1	Neuroblastoma suppressor of tumorigenicity 1	+
P4HB	Protein disulfide-isomerase	+
GANAB	Neutral alpha-glucosidase AB	+
RPS12	40S ribosomal protein S12	+
HSPA5	78 kDa glucose-regulated protein	+
CLSTN1	Calsyntenin-1	+
CLIC4	Chloride intracellular channel protein 4	+
HSPA8	Heat shock cognate 71 kDa protein	+
DPYSL2	Dihydropyrimidinase-related protein 2	+
RBBP7	Histone-binding protein RBBP7
HYOU1	Hypoxia up-regulated protein 1	+
TAGLN2	Transgelin-2	+
NRP2	Neuropilin-2	+
PDIA4	Protein disulfide-isomerase A4	+
YWHAH	14-3-3 protein eta	+
DAG1	Dystroglycan	+
PCSK9	Proprotein convertase subtilisin/kexin type 9	+
